# Supplementary material for: Crystal structure of bis­[μ-1,2-bis­(di­phenyl­phosphan­yl)ethane-κ2 P:P′]bis[(N,N′-di­ethyl­thio­urea-κS)iodidocopper(I)]
Source: Acta Crystallogr E Crystallogr Commun. 2015 Aug 6;71(Pt 9):m154–5. doi: 10.1107/S2056989015014176 (PMC4555430; doi:10.1107/S2056989015014176)
Supplement: Supplementary file 1 [file e-71-0m154-sup1.cif]

##############################################################################
#                                                                            #
# This CIF contains the data in a paper accepted for publication in          #
# Acta Crystallographica Section E. It conforms to the requirements of       #
# Notes for Authors for Acta Crystallographica Section E, and has been       #
# peer reviewed under the auspices of the IUCr Commission on Journals.       #
#                                                                            #
# Full details of the Crystallographic Information File format               #
# are given in the paper "The Crystallographic Information File (CIF):       #
# a New Standard Archive File for Crystallography" by S. R. Hall, F. H.      #
# Allen and I. D. Brown [Acta Cryst. (1991), A47, 655-685].                  #
#                                                                            #
# The current version of the core CIF dictionary is obtainable from          #
# ftp://ftp.iucr.org/pub/cif_core.dic.                                       #
#                                                                            #
# Software is freely available for graphical display of the structure(s)     #
# in this CIF. For information consult the CIF software page                 #
# http://www.iucr.org/resources/cif/software.                                #
#                                                                            #
# This file may be used for bona fide research purposes within the           #
# scientific community so long as proper attribution is given to the journal # 
# article from which it was obtained.                                        #
#                                                                            #
##############################################################################
data_I
_database_code_depnum_ccdc_archive 'CCDC 1415379'
_audit_creation_method     'SHELXL-2014/7'
_journal_date_recd_electronic     2015-06-26
_journal_date_accepted     2015-07-27
_journal_name_full     'Acta Crystallographica, Section E'
_journal_year     2015
_journal_volume     71
_journal_issue      9
_journal_page_first     m154
_journal_page_last     m155
_journal_paper_category     HM
_journal_paper_doi     10.1107/S2056989015014176
_journal_coeditor_code     TK5371
_publ_contact_author_name     'Sumpun Wongnawa'
_publ_contact_author_address
;
Department of chemistry, Faculty of Science, Prince of Songkla University,
Hat Yai, Songkhla 90112
Thailand
;
_publ_contact_author_email     'sumpun.w@psu.ac.th'
_publ_contact_author_fax     '+66 (0) 74 558841'
_publ_contact_author_phone     '+66 (0) 74 288443'
_publ_section_title
;\
Crystal structure of
bis[\m-1,2-bis(diphenylphosphanyl)ethane-\k^2^<i>P</i>:<i>P</i>']\
bis[(<i>N</i>,<i>N</i>'-diethylthiourea-\k<i>S</i>)iodidocopper(I)]
;
loop_
    _publ_author_name
    _publ_author_footnote
    _publ_author_address
    'Khongsichan, Ladawan' .
;
Department of Chemistry, Faculty of Science, Prince of Songkla University,
Hat Yai, Songkhla 90112
Thailand
;
    'Nimthong-Rold\'an, Arunpatcha' .
;
Department of Chemistry, Youngstown State University, 1 University Plaza,
44555 Youngstown
OH,
USA
;
    'Pakawatchai, Chaveng' .
;
Department of Chemistry, Faculty of Science, Prince of Songkla University,
Hat Yai, Songkhla 90112
Thailand
;
    'Wongnawa, Sumpun' .
;
Department of Chemistry, Faculty of Science, Prince of Songkla University,
Hat Yai, Songkhla 90112
Thailand
;
_chemical_name_systematic
;\
Bis[\m-1,2-bis(diphenylphosphanyl)ethane-\k^2^<i>P</i>:<i>P</i>']\
bis[(<i>N</i>,<i>N</i>'-diethylthiourea-\k<i>S</i>)iodidocopper(I)]
;
_chemical_name_common     ?
_chemical_formula_moiety     'C62 H72 Cu2 I2 N4 P4 S2'
_chemical_formula_sum     'C62 H72 Cu2 I2 N4 P4 S2'
_chemical_formula_iupac     '[Cu2 I2 (C26 H24 P2)2 (C5 H12 N2 S)2]'
_chemical_formula_weight     1442.11
_chemical_melting_point     ?
_shelx_space_group_comment
;
The symmetry employed for this shelxl refinement is uniquely defined
by the following loop, which should always be used as a source of
symmetry information in preference to the above space-group names.
They are only intended as comments.
;
_space_group_crystal_system     monoclinic
_space_group_name_H-M_alt     'P 21/n'
_space_group_name_Hall     '-P 2yn'
loop_
    _space_group_symop_operation_xyz
    'x, y, z'
    '-x+1/2, y+1/2, -z+1/2'
    '-x, -y, -z'
    'x-1/2, -y-1/2, z-1/2'
_cell_length_a     12.2150(8)
_cell_length_b     15.1836(9)
_cell_length_c     17.1801(10)
_cell_angle_alpha     90
_cell_angle_beta     96.414(2)
_cell_angle_gamma     90
_cell_volume     3166.4(3)
_cell_formula_units_Z     2
_cell_measurement_reflns_used     9846
_cell_measurement_theta_min     3.8961
_cell_measurement_theta_max     66.6520
_cell_measurement_temperature     100(2)
_exptl_crystal_description     block
_exptl_crystal_colour     colourless
_exptl_crystal_size_max     0.160
_exptl_crystal_size_mid     0.150
_exptl_crystal_size_min     0.080
_exptl_crystal_density_diffrn     1.513
_exptl_crystal_density_meas     ?
_exptl_crystal_density_method     ?
_exptl_crystal_F_000     1456
_exptl_absorpt_coefficient_mu     10.366
_exptl_absorpt_correction_type     multi-scan
_exptl_absorpt_process_details
;
(SADABS; Bruker, 2013)
;
_shelx_estimated_absorpt_T_min     0.288
_shelx_estimated_absorpt_T_max     0.491
_exptl_absorpt_correction_T_min     0.4327
_exptl_absorpt_correction_T_max     0.7529
_diffrn_ambient_temperature     100(2)
_diffrn_radiation_type     CuK\a
_diffrn_radiation_wavelength     1.54178
_diffrn_radiation_monochromator
                                   'laterally graded multilayer (Goebel) mirror'
_diffrn_measurement_device_type     'Bruker Prospector CCD'
_diffrn_measurement_method     'omega and phi scans'
_diffrn_detector_area_resol_mean     ?
_diffrn_reflns_number     23236
_diffrn_reflns_av_R_equivalents     0.0275
_diffrn_reflns_theta_min     3.896
_diffrn_reflns_theta_max     67.006
_diffrn_reflns_theta_full     67.006
_diffrn_measured_fraction_theta_max     0.984
_diffrn_measured_fraction_theta_full     0.984
_diffrn_reflns_limit_h_min     -14
_diffrn_reflns_limit_h_max     12
_diffrn_reflns_limit_k_min     -18
_diffrn_reflns_limit_k_max     17
_diffrn_reflns_limit_l_min     -20
_diffrn_reflns_limit_l_max     20
_refine_special_details     ?
_reflns_number_total     5564
_reflns_number_gt     5556
_reflns_threshold_expression     'I > 2\s(I)'
_refine_ls_structure_factor_coef     Fsqd
_refine_ls_matrix_type     full
_refine_ls_R_factor_all     0.0248
_refine_ls_R_factor_gt     0.0247
_refine_ls_wR_factor_gt     0.0629
_refine_ls_wR_factor_ref     0.0630
_refine_ls_goodness_of_fit_ref     1.126
_refine_ls_restrained_S_all     1.126
_refine_ls_number_reflns     5564
_refine_ls_number_parameters     345
_refine_ls_number_restraints     0
_refine_ls_hydrogen_treatment     constr
_refine_ls_weighting_scheme     calc
_refine_ls_weighting_details
              'w=1/[\s^2^(Fo^2^)+(0.0315P)^2^+3.4263P] where P=(Fo^2^+2Fc^2^)/3'
_atom_sites_solution_hydrogens     geom
_atom_sites_solution_primary     direct
_atom_sites_solution_secondary     difmap
_refine_ls_shift/su_max     0.003
_refine_ls_shift/su_mean     0.000
_refine_diff_density_max     0.975
_refine_diff_density_min     -0.924
_refine_ls_extinction_method     none
_refine_ls_extinction_coef     .
loop_
    _atom_type_symbol
    _atom_type_description
    _atom_type_scat_dispersion_real
    _atom_type_scat_dispersion_imag
    _atom_type_scat_source
    'C' 'C' 0.0181 0.0091
                         'International Tables Vol C Tables 4.2.6.8 and 6.1.1.4'
    'H' 'H' 0.0000 0.0000
                         'International Tables Vol C Tables 4.2.6.8 and 6.1.1.4'
    'N' 'N' 0.0311 0.0180
                         'International Tables Vol C Tables 4.2.6.8 and 6.1.1.4'
    'P' 'P' 0.2955 0.4335
                         'International Tables Vol C Tables 4.2.6.8 and 6.1.1.4'
    'S' 'S' 0.3331 0.5567
                         'International Tables Vol C Tables 4.2.6.8 and 6.1.1.4'
    'Cu' 'Cu' -1.9646 0.5888
                         'International Tables Vol C Tables 4.2.6.8 and 6.1.1.4'
    'I' 'I' -0.3257 6.8362
                         'International Tables Vol C Tables 4.2.6.8 and 6.1.1.4'
_computing_data_collection
;
APEX2 (Bruker, 2013)
;
_computing_cell_refinement
;
SAINT (Bruker, 2013)
;
_computing_data_reduction
;
SAINT (Bruker, 2013)
;
_computing_structure_solution
;
SHELXS97 (Sheldrick, 2008)
;
_computing_structure_refinement
;
SHELXL2015 (Sheldrick, 2015) and
<i>SHELXLE</i> (H\"ubschle <i>et al.</i>,  2011)
;
_computing_molecular_graphics
;
Mercury (Macrae <i>et al.</i>,  2008)
;
_computing_publication_material
;
publCIF (Westrip, 2010)
;
loop_
    _atom_site_type_symbol
    _atom_site_label
    _atom_site_fract_x
    _atom_site_fract_y
    _atom_site_fract_z
    _atom_site_U_iso_or_equiv
    _atom_site_adp_type
    _atom_site_calc_flag
    _atom_site_occupancy
    _atom_site_disorder_assembly
    _atom_site_disorder_group
    I I1 0.71658(2) 0.56133(2) 0.16309(2) 0.01039(6) Uani d 1 . .
    Cu Cu1 0.51704(2) 0.64264(2) 0.12681(2) 0.00798(8) Uani d 1 . .
    S S1 0.48147(4) 0.74104(3) 0.22620(3) 0.01238(12) Uani d 1 . .
    P P1 0.39142(4) 0.53264(3) 0.12684(3) 0.00711(11) Uani d 1 . .
    P P2 0.52134(4) 0.70642(3) 0.00696(3) 0.00768(11) Uani d 1 . .
    N N1 0.58767(16) 0.88958(13) 0.27366(12) 0.0163(4) Uani d 1 . .
    H H1 0.6493 0.9171 0.2902 0.020 Uiso calc 1 . .
    N N2 0.69626(15) 0.77334(13) 0.24764(11) 0.0122(4) Uani d 1 . .
    H H2 0.7019 0.7167 0.2380 0.015 Uiso calc 1 . .
    C C1 0.59546(18) 0.80593(15) 0.25058(12) 0.0109(4) Uani d 1 . .
    C C2 0.4851(2) 0.93892(15) 0.27369(17) 0.0198(5) Uani d 1 . .
    H H2A 0.4929 0.9817 0.3174 0.024 Uiso calc 1 . .
    H H2B 0.4250 0.8977 0.2827 0.024 Uiso calc 1 . .
    C C3 0.4547(3) 0.9875(2) 0.19789(19) 0.0348(7) Uani d 1 . .
    H H3A 0.5135 1.0289 0.1891 0.052 Uiso calc 1 . .
    H H3B 0.3859 1.0199 0.2007 0.052 Uiso calc 1 . .
    H H3C 0.4448 0.9452 0.1546 0.052 Uiso calc 1 . .
    C C4 0.79787(18) 0.82441(16) 0.25912(14) 0.0149(5) Uani d 1 . .
    H H4A 0.8076 0.8487 0.3129 0.018 Uiso calc 1 . .
    H H4B 0.7936 0.8743 0.2218 0.018 Uiso calc 1 . .
    C C5 0.89514(18) 0.76646(16) 0.24646(14) 0.0162(5) Uani d 1 . .
    H H5A 0.8813 0.7370 0.1956 0.024 Uiso calc 1 . .
    H H5B 0.9055 0.7222 0.2881 0.024 Uiso calc 1 . .
    H H5C 0.9617 0.8027 0.2475 0.024 Uiso calc 1 . .
    C C11 0.38548(18) 0.47611(14) 0.22045(13) 0.0103(4) Uani d 1 . .
    C C12 0.45710(18) 0.50116(14) 0.28549(13) 0.0124(4) Uani d 1 . .
    H H12 0.5106 0.5456 0.2807 0.015 Uiso calc 1 . .
    C C13 0.4500(2) 0.46061(16) 0.35789(13) 0.0161(5) Uani d 1 . .
    H H13 0.4989 0.4777 0.4022 0.019 Uiso calc 1 . .
    C C14 0.3723(2) 0.39590(16) 0.36541(14) 0.0196(5) Uani d 1 . .
    H H14 0.3673 0.3692 0.4149 0.024 Uiso calc 1 . .
    C C15 0.3015(2) 0.36998(17) 0.30053(15) 0.0201(5) Uani d 1 . .
    H H15 0.2486 0.3250 0.3055 0.024 Uiso calc 1 . .
    C C16 0.30793(19) 0.40978(16) 0.22830(14) 0.0149(5) Uani d 1 . .
    H H16 0.2594 0.3918 0.1840 0.018 Uiso calc 1 . .
    C C21 0.24971(18) 0.57205(14) 0.10553(14) 0.0109(4) Uani d 1 . .
    C C22 0.1845(2) 0.55542(16) 0.03495(15) 0.0188(5) Uani d 1 . .
    H H22 0.2117 0.5190 -0.0035 0.023 Uiso calc 1 . .
    C C23 0.0792(2) 0.59235(18) 0.02086(16) 0.0240(5) Uani d 1 . .
    H H23 0.0359 0.5819 -0.0277 0.029 Uiso calc 1 . .
    C C24 0.0375(2) 0.64380(17) 0.07685(17) 0.0246(6) Uani d 1 . .
    H H24 -0.0346 0.6678 0.0674 0.029 Uiso calc 1 . .
    C C25 0.1021(2) 0.66008(18) 0.14715(17) 0.0245(6) Uani d 1 . .
    H H25 0.0739 0.6953 0.1860 0.029 Uiso calc 1 . .
    C C26 0.2072(2) 0.62539(17) 0.16094(14) 0.0177(5) Uani d 1 . .
    H H26 0.2510 0.6381 0.2088 0.021 Uiso calc 1 . .
    C C27 0.39162(19) 0.44094(13) 0.05650(13) 0.0098(4) Uani d 1 . .
    H H27A 0.3228 0.4068 0.0578 0.012 Uiso calc 1 . .
    H H27B 0.3910 0.4658 0.0032 0.012 Uiso calc 1 . .
    C C28 0.51050(17) 0.62207(14) -0.07137(12) 0.0090(4) Uani d 1 . .
    H H28A 0.4406 0.5891 -0.0713 0.011 Uiso calc 1 . .
    H H28B 0.5110 0.6507 -0.1231 0.011 Uiso calc 1 . .
    C C31 0.40910(19) 0.78228(15) -0.02656(12) 0.0126(4) Uani d 1 . .
    C C32 0.4258(2) 0.87216(18) -0.03567(19) 0.0302(6) Uani d 1 . .
    H H32 0.4977 0.8963 -0.0252 0.036 Uiso calc 1 . .
    C C33 0.3369(3) 0.9266(2) -0.0601(2) 0.0432(8) Uani d 1 . .
    H H33 0.3488 0.9880 -0.0658 0.052 Uiso calc 1 . .
    C C34 0.2325(3) 0.8932(2) -0.07599(18) 0.0343(7) Uani d 1 . .
    H H34 0.1728 0.9310 -0.0933 0.041 Uiso calc 1 . .
    C C35 0.2148(2) 0.8042(2) -0.06672(16) 0.0279(6) Uani d 1 . .
    H H35 0.1427 0.7805 -0.0779 0.033 Uiso calc 1 . .
    C C36 0.3023(2) 0.74917(18) -0.04106(15) 0.0205(5) Uani d 1 . .
    H H36 0.2893 0.6883 -0.0333 0.025 Uiso calc 1 . .
    C C41 0.64463(18) 0.76671(14) -0.01297(13) 0.0114(4) Uani d 1 . .
    C C42 0.7191(2) 0.79247(18) 0.04993(15) 0.0239(6) Uani d 1 . .
    H H42 0.7029 0.7809 0.1018 0.029 Uiso calc 1 . .
    C C43 0.8164(3) 0.8347(2) 0.03845(17) 0.0333(7) Uani d 1 . .
    H H43 0.8658 0.8524 0.0823 0.040 Uiso calc 1 . .
    C C44 0.8419(2) 0.8513(2) -0.03605(18) 0.0315(7) Uani d 1 . .
    H H44 0.9092 0.8794 -0.0440 0.038 Uiso calc 1 . .
    C C45 0.7686(3) 0.8267(3) -0.09912(18) 0.0423(9) Uani d 1 . .
    H H45 0.7856 0.8383 -0.1508 0.051 Uiso calc 1 . .
    C C46 0.6708(3) 0.7853(2) -0.08813(15) 0.0316(7) Uani d 1 . .
    H H46 0.6209 0.7694 -0.1323 0.038 Uiso calc 1 . .
loop_
    _atom_site_aniso_label
    _atom_site_aniso_U_11
    _atom_site_aniso_U_22
    _atom_site_aniso_U_33
    _atom_site_aniso_U_12
    _atom_site_aniso_U_13
    _atom_site_aniso_U_23
    I1 0.01029(9) 0.00674(9) 0.01363(9) 0.00312(4) -0.00089(6) -0.00191(4)
    Cu1 0.00902(16) 0.00693(16) 0.00820(15) -0.00076(11) 0.00197(12)
                                                                    -0.00022(11)
    S1 0.0096(2) 0.0109(3) 0.0175(3) -0.00149(19) 0.0049(2) -0.0069(2)
    P1 0.0074(2) 0.0068(3) 0.0076(2) -0.00001(19) 0.00262(19) -0.00070(19)
    P2 0.0097(3) 0.0057(2) 0.0078(2) 0.00084(19) 0.00168(19) 0.00046(19)
    N1 0.0105(9) 0.0122(10) 0.0262(11) -0.0006(8) 0.0025(8) -0.0094(8)
    N2 0.0100(9) 0.0092(9) 0.0174(9) 0.0010(7) 0.0012(7) -0.0073(7)
    C1 0.0121(10) 0.0117(11) 0.0096(10) 0.0003(8) 0.0036(8) -0.0022(8)
    C2 0.0172(12) 0.0122(12) 0.0315(14) 0.0030(9) 0.0091(11) -0.0075(9)
    C3 0.0314(15) 0.0299(16) 0.0441(17) 0.0096(13) 0.0083(13) 0.0068(13)
    C4 0.0112(11) 0.0149(11) 0.0185(11) -0.0007(9) 0.0012(9) -0.0063(9)
    C5 0.0105(10) 0.0172(12) 0.0208(12) -0.0002(9) 0.0011(9) -0.0089(9)
    C11 0.0117(10) 0.0088(10) 0.0112(10) 0.0041(8) 0.0052(8) 0.0014(8)
    C12 0.0144(10) 0.0090(10) 0.0146(11) 0.0020(8) 0.0051(9) -0.0004(8)
    C13 0.0214(12) 0.0149(11) 0.0124(11) 0.0049(10) 0.0030(9) -0.0003(9)
    C14 0.0248(12) 0.0197(13) 0.0164(11) 0.0054(10) 0.0115(10) 0.0085(9)
    C15 0.0170(11) 0.0186(12) 0.0260(13) -0.0024(10) 0.0088(10) 0.0076(10)
    C16 0.0106(10) 0.0166(12) 0.0181(11) -0.0015(9) 0.0036(9) 0.0029(9)
    C21 0.0088(10) 0.0093(10) 0.0151(11) -0.0017(8) 0.0033(9) 0.0016(8)
    C22 0.0156(12) 0.0219(13) 0.0185(12) 0.0035(9) 0.0002(10) -0.0044(9)
    C23 0.0166(12) 0.0239(14) 0.0297(14) 0.0046(11) -0.0059(10) 0.0002(11)
    C24 0.0120(11) 0.0191(13) 0.0425(16) 0.0048(10) 0.0023(11) 0.0007(11)
    C25 0.0191(12) 0.0202(13) 0.0358(15) 0.0057(10) 0.0105(11) -0.0064(11)
    C26 0.0175(12) 0.0161(12) 0.0200(12) 0.0017(9) 0.0042(10) -0.0048(9)
    C27 0.0112(11) 0.0082(11) 0.0101(10) 0.0002(8) 0.0017(8) -0.0020(7)
    C28 0.0111(10) 0.0075(10) 0.0085(10) 0.0002(8) 0.0016(8) -0.0017(8)
    C31 0.0175(11) 0.0123(11) 0.0088(10) 0.0062(9) 0.0039(8) 0.0011(8)
    C32 0.0274(14) 0.0171(13) 0.0456(17) 0.0059(11) 0.0025(12) 0.0054(12)
    C33 0.045(2) 0.0210(15) 0.064(2) 0.0149(14) 0.0092(17) 0.0142(15)
    C34 0.0319(15) 0.0399(18) 0.0315(15) 0.0273(14) 0.0049(12) 0.0107(13)
    C35 0.0188(13) 0.0409(17) 0.0238(13) 0.0122(12) 0.0018(10) -0.0045(12)
    C36 0.0179(12) 0.0221(13) 0.0218(12) 0.0057(10) 0.0042(10) -0.0024(10)
    C41 0.0149(11) 0.0054(10) 0.0140(11) -0.0001(8) 0.0027(9) 0.0020(8)
    C42 0.0278(14) 0.0278(14) 0.0154(12) -0.0125(11) 0.0003(10) 0.0057(10)
    C43 0.0305(15) 0.0388(17) 0.0285(15) -0.0211(13) -0.0067(12) 0.0108(13)
    C44 0.0245(14) 0.0330(16) 0.0371(16) -0.0154(12) 0.0042(12) 0.0131(13)
    C45 0.0434(18) 0.063(2) 0.0220(14) -0.0303(17) 0.0116(13) 0.0075(14)
    C46 0.0358(16) 0.0455(18) 0.0128(12) -0.0229(14) 0.0002(11) 0.0039(12)
_geom_special_details
;
All e.s.d.'s (except the e.s.d. in the dihedral angle between two l.s. planes)
are estimated using the full covariance matrix. The cell e.s.d.'s are taken
into account individually in the estimation of e.s.d.'s in distances, angles
and torsion angles; correlations between e.s.d.'s in cell parameters are only
used when they are defined by crystal symmetry. An approximate (isotropic)
treatment of cell e.s.d.'s is used for estimating e.s.d.'s involving l.s.
planes.
;
loop_
    _geom_bond_atom_site_label_1
    _geom_bond_atom_site_label_2
    _geom_bond_site_symmetry_2
    _geom_bond_distance
    _geom_bond_publ_flag
    I1 Cu1 . 2.7412(4) ?
    Cu1 P1 . 2.2681(6) ?
    Cu1 P2 . 2.2813(6) ?
    Cu1 S1 . 2.3457(6) ?
    S1 C1 . 1.719(2) ?
    P1 C21 . 1.829(2) ?
    P1 C11 . 1.832(2) ?
    P1 C27 . 1.844(2) ?
    P2 C41 . 1.827(2) ?
    P2 C31 . 1.834(2) ?
    P2 C28 . 1.852(2) ?
    N1 C1 . 1.337(3) ?
    N1 C2 . 1.459(3) ?
    N1 H1 . 0.8800 ?
    N2 C1 . 1.333(3) ?
    N2 C4 . 1.458(3) ?
    N2 H2 . 0.8800 ?
    C2 C3 . 1.507(4) ?
    C2 H2A . 0.9900 ?
    C2 H2B . 0.9900 ?
    C3 H3A . 0.9800 ?
    C3 H3B . 0.9800 ?
    C3 H3C . 0.9800 ?
    C4 C5 . 1.514(3) ?
    C4 H4A . 0.9900 ?
    C4 H4B . 0.9900 ?
    C5 H5A . 0.9800 ?
    C5 H5B . 0.9800 ?
    C5 H5C . 0.9800 ?
    C11 C12 . 1.393(3) ?
    C11 C16 . 1.399(3) ?
    C12 C13 . 1.399(3) ?
    C12 H12 . 0.9500 ?
    C13 C14 . 1.382(4) ?
    C13 H13 . 0.9500 ?
    C14 C15 . 1.389(4) ?
    C14 H14 . 0.9500 ?
    C15 C16 . 1.390(3) ?
    C15 H15 . 0.9500 ?
    C16 H16 . 0.9500 ?
    C21 C26 . 1.394(3) ?
    C21 C22 . 1.398(4) ?
    C22 C23 . 1.399(4) ?
    C22 H22 . 0.9500 ?
    C23 C24 . 1.380(4) ?
    C23 H23 . 0.9500 ?
    C24 C25 . 1.389(4) ?
    C24 H24 . 0.9500 ?
    C25 C26 . 1.384(4) ?
    C25 H25 . 0.9500 ?
    C26 H26 . 0.9500 ?
    C27 C28 3_665 1.530(3) ?
    C27 H27A . 0.9900 ?
    C27 H27B . 0.9900 ?
    C28 C27 3_665 1.530(3) ?
    C28 H28A . 0.9900 ?
    C28 H28B . 0.9900 ?
    C31 C32 . 1.391(4) ?
    C31 C36 . 1.394(4) ?
    C32 C33 . 1.391(4) ?
    C32 H32 . 0.9500 ?
    C33 C34 . 1.371(5) ?
    C33 H33 . 0.9500 ?
    C34 C35 . 1.381(5) ?
    C34 H34 . 0.9500 ?
    C35 C36 . 1.389(4) ?
    C35 H35 . 0.9500 ?
    C36 H36 . 0.9500 ?
    C41 C42 . 1.389(3) ?
    C41 C46 . 1.393(3) ?
    C42 C43 . 1.384(4) ?
    C42 H42 . 0.9500 ?
    C43 C44 . 1.374(4) ?
    C43 H43 . 0.9500 ?
    C44 C45 . 1.378(5) ?
    C44 H44 . 0.9500 ?
    C45 C46 . 1.381(4) ?
    C45 H45 . 0.9500 ?
    C46 H46 . 0.9500 ?
loop_
    _geom_angle_atom_site_label_1
    _geom_angle_atom_site_label_2
    _geom_angle_atom_site_label_3
    _geom_angle_site_symmetry_1
    _geom_angle_site_symmetry_3
    _geom_angle
    _geom_angle_publ_flag
    P1 Cu1 P2 . . 113.37(2) ?
    P1 Cu1 S1 . . 106.77(2) ?
    P2 Cu1 S1 . . 114.30(2) ?
    P1 Cu1 I1 . . 104.637(18) ?
    P2 Cu1 I1 . . 106.669(17) ?
    S1 Cu1 I1 . . 110.709(17) ?
    C1 S1 Cu1 . . 109.37(7) ?
    C21 P1 C11 . . 101.52(10) ?
    C21 P1 C27 . . 100.74(10) ?
    C11 P1 C27 . . 102.98(10) ?
    C21 P1 Cu1 . . 112.59(7) ?
    C11 P1 Cu1 . . 116.01(8) ?
    C27 P1 Cu1 . . 120.36(7) ?
    C41 P2 C31 . . 103.26(10) ?
    C41 P2 C28 . . 101.76(10) ?
    C31 P2 C28 . . 102.47(10) ?
    C41 P2 Cu1 . . 118.97(7) ?
    C31 P2 Cu1 . . 117.28(7) ?
    C28 P2 Cu1 . . 110.82(7) ?
    C1 N1 C2 . . 125.3(2) ?
    C1 N1 H1 . . 117.4 ?
    C2 N1 H1 . . 117.4 ?
    C1 N2 C4 . . 124.98(19) ?
    C1 N2 H2 . . 117.5 ?
    C4 N2 H2 . . 117.5 ?
    N2 C1 N1 . . 117.4(2) ?
    N2 C1 S1 . . 120.29(17) ?
    N1 C1 S1 . . 122.29(17) ?
    N1 C2 C3 . . 112.4(2) ?
    N1 C2 H2A . . 109.1 ?
    C3 C2 H2A . . 109.1 ?
    N1 C2 H2B . . 109.1 ?
    C3 C2 H2B . . 109.1 ?
    H2A C2 H2B . . 107.9 ?
    C2 C3 H3A . . 109.5 ?
    C2 C3 H3B . . 109.5 ?
    H3A C3 H3B . . 109.5 ?
    C2 C3 H3C . . 109.5 ?
    H3A C3 H3C . . 109.5 ?
    H3B C3 H3C . . 109.5 ?
    N2 C4 C5 . . 109.97(19) ?
    N2 C4 H4A . . 109.7 ?
    C5 C4 H4A . . 109.7 ?
    N2 C4 H4B . . 109.7 ?
    C5 C4 H4B . . 109.7 ?
    H4A C4 H4B . . 108.2 ?
    C4 C5 H5A . . 109.5 ?
    C4 C5 H5B . . 109.5 ?
    H5A C5 H5B . . 109.5 ?
    C4 C5 H5C . . 109.5 ?
    H5A C5 H5C . . 109.5 ?
    H5B C5 H5C . . 109.5 ?
    C12 C11 C16 . . 119.4(2) ?
    C12 C11 P1 . . 119.57(17) ?
    C16 C11 P1 . . 121.03(17) ?
    C11 C12 C13 . . 119.8(2) ?
    C11 C12 H12 . . 120.1 ?
    C13 C12 H12 . . 120.1 ?
    C14 C13 C12 . . 120.5(2) ?
    C14 C13 H13 . . 119.7 ?
    C12 C13 H13 . . 119.7 ?
    C13 C14 C15 . . 119.9(2) ?
    C13 C14 H14 . . 120.0 ?
    C15 C14 H14 . . 120.0 ?
    C14 C15 C16 . . 120.0(2) ?
    C14 C15 H15 . . 120.0 ?
    C16 C15 H15 . . 120.0 ?
    C15 C16 C11 . . 120.3(2) ?
    C15 C16 H16 . . 119.8 ?
    C11 C16 H16 . . 119.8 ?
    C26 C21 C22 . . 118.6(2) ?
    C26 C21 P1 . . 118.01(18) ?
    C22 C21 P1 . . 123.33(18) ?
    C21 C22 C23 . . 120.1(2) ?
    C21 C22 H22 . . 119.9 ?
    C23 C22 H22 . . 119.9 ?
    C24 C23 C22 . . 120.6(2) ?
    C24 C23 H23 . . 119.7 ?
    C22 C23 H23 . . 119.7 ?
    C23 C24 C25 . . 119.3(2) ?
    C23 C24 H24 . . 120.4 ?
    C25 C24 H24 . . 120.4 ?
    C26 C25 C24 . . 120.5(2) ?
    C26 C25 H25 . . 119.8 ?
    C24 C25 H25 . . 119.8 ?
    C25 C26 C21 . . 120.9(2) ?
    C25 C26 H26 . . 119.5 ?
    C21 C26 H26 . . 119.5 ?
    C28 C27 P1 3_665 . 114.89(15) ?
    C28 C27 H27A 3_665 . 108.5 ?
    P1 C27 H27A . . 108.5 ?
    C28 C27 H27B 3_665 . 108.5 ?
    P1 C27 H27B . . 108.5 ?
    H27A C27 H27B . . 107.5 ?
    C27 C28 P2 3_665 . 108.66(14) ?
    C27 C28 H28A 3_665 . 110.0 ?
    P2 C28 H28A . . 110.0 ?
    C27 C28 H28B 3_665 . 110.0 ?
    P2 C28 H28B . . 110.0 ?
    H28A C28 H28B . . 108.3 ?
    C32 C31 C36 . . 118.7(2) ?
    C32 C31 P2 . . 122.5(2) ?
    C36 C31 P2 . . 118.77(18) ?
    C33 C32 C31 . . 119.8(3) ?
    C33 C32 H32 . . 120.1 ?
    C31 C32 H32 . . 120.1 ?
    C34 C33 C32 . . 121.2(3) ?
    C34 C33 H33 . . 119.4 ?
    C32 C33 H33 . . 119.4 ?
    C33 C34 C35 . . 119.6(3) ?
    C33 C34 H34 . . 120.2 ?
    C35 C34 H34 . . 120.2 ?
    C34 C35 C36 . . 120.0(3) ?
    C34 C35 H35 . . 120.0 ?
    C36 C35 H35 . . 120.0 ?
    C35 C36 C31 . . 120.8(3) ?
    C35 C36 H36 . . 119.6 ?
    C31 C36 H36 . . 119.6 ?
    C42 C41 C46 . . 117.8(2) ?
    C42 C41 P2 . . 118.50(18) ?
    C46 C41 P2 . . 123.68(18) ?
    C43 C42 C41 . . 121.2(2) ?
    C43 C42 H42 . . 119.4 ?
    C41 C42 H42 . . 119.4 ?
    C44 C43 C42 . . 120.3(3) ?
    C44 C43 H43 . . 119.8 ?
    C42 C43 H43 . . 119.8 ?
    C43 C44 C45 . . 119.2(3) ?
    C43 C44 H44 . . 120.4 ?
    C45 C44 H44 . . 120.4 ?
    C44 C45 C46 . . 120.8(3) ?
    C44 C45 H45 . . 119.6 ?
    C46 C45 H45 . . 119.6 ?
    C45 C46 C41 . . 120.7(3) ?
    C45 C46 H46 . . 119.6 ?
    C41 C46 H46 . . 119.6 ?
loop_
    _geom_torsion_atom_site_label_1
    _geom_torsion_atom_site_label_2
    _geom_torsion_atom_site_label_3
    _geom_torsion_atom_site_label_4
    _geom_torsion_site_symmetry_1
    _geom_torsion_site_symmetry_2
    _geom_torsion_site_symmetry_3
    _geom_torsion_site_symmetry_4
    _geom_torsion
    _geom_torsion_publ_flag
    C4 N2 C1 N1 . . . . -7.2(3) ?
    C4 N2 C1 S1 . . . . 173.37(18) ?
    C2 N1 C1 N2 . . . . 174.1(2) ?
    C2 N1 C1 S1 . . . . -6.5(3) ?
    Cu1 S1 C1 N2 . . . . -33.6(2) ?
    Cu1 S1 C1 N1 . . . . 146.99(17) ?
    C1 N1 C2 C3 . . . . -90.6(3) ?
    C1 N2 C4 C5 . . . . -176.4(2) ?
    C21 P1 C11 C12 . . . . -123.32(18) ?
    C27 P1 C11 C12 . . . . 132.67(18) ?
    Cu1 P1 C11 C12 . . . . -0.9(2) ?
    C21 P1 C11 C16 . . . . 54.8(2) ?
    C27 P1 C11 C16 . . . . -49.2(2) ?
    Cu1 P1 C11 C16 . . . . 177.20(16) ?
    C16 C11 C12 C13 . . . . -0.7(3) ?
    P1 C11 C12 C13 . . . . 177.45(17) ?
    C11 C12 C13 C14 . . . . -0.1(3) ?
    C12 C13 C14 C15 . . . . 0.8(4) ?
    C13 C14 C15 C16 . . . . -0.7(4) ?
    C14 C15 C16 C11 . . . . -0.1(4) ?
    C12 C11 C16 C15 . . . . 0.8(3) ?
    P1 C11 C16 C15 . . . . -177.35(18) ?
    C11 P1 C21 C26 . . . . 56.7(2) ?
    C27 P1 C21 C26 . . . . 162.44(19) ?
    Cu1 P1 C21 C26 . . . . -68.06(19) ?
    C11 P1 C21 C22 . . . . -127.0(2) ?
    C27 P1 C21 C22 . . . . -21.2(2) ?
    Cu1 P1 C21 C22 . . . . 108.27(19) ?
    C26 C21 C22 C23 . . . . 0.3(4) ?
    P1 C21 C22 C23 . . . . -176.0(2) ?
    C21 C22 C23 C24 . . . . -1.5(4) ?
    C22 C23 C24 C25 . . . . 1.2(4) ?
    C23 C24 C25 C26 . . . . 0.2(4) ?
    C24 C25 C26 C21 . . . . -1.3(4) ?
    C22 C21 C26 C25 . . . . 1.1(4) ?
    P1 C21 C26 C25 . . . . 177.6(2) ?
    C21 P1 C27 C28 . . . 3_665 -165.70(16) ?
    C11 P1 C27 C28 . . . 3_665 -61.09(18) ?
    Cu1 P1 C27 C28 . . . 3_665 69.95(17) ?
    C41 P2 C28 C27 . . . 3_665 66.78(16) ?
    C31 P2 C28 C27 . . . 3_665 173.40(15) ?
    Cu1 P2 C28 C27 . . . 3_665 -60.70(15) ?
    C41 P2 C31 C32 . . . . -20.2(2) ?
    C28 P2 C31 C32 . . . . -125.7(2) ?
    Cu1 P2 C31 C32 . . . . 112.8(2) ?
    C41 P2 C31 C36 . . . . 161.93(18) ?
    C28 P2 C31 C36 . . . . 56.5(2) ?
    Cu1 P2 C31 C36 . . . . -65.11(19) ?
    C36 C31 C32 C33 . . . . -1.1(4) ?
    P2 C31 C32 C33 . . . . -178.9(3) ?
    C31 C32 C33 C34 . . . . -0.4(5) ?
    C32 C33 C34 C35 . . . . 0.8(5) ?
    C33 C34 C35 C36 . . . . 0.3(4) ?
    C34 C35 C36 C31 . . . . -1.9(4) ?
    C32 C31 C36 C35 . . . . 2.2(4) ?
    P2 C31 C36 C35 . . . . -179.84(19) ?
    C31 P2 C41 C42 . . . . 114.9(2) ?
    C28 P2 C41 C42 . . . . -139.1(2) ?
    Cu1 P2 C41 C42 . . . . -17.1(2) ?
    C31 P2 C41 C46 . . . . -67.9(2) ?
    C28 P2 C41 C46 . . . . 38.1(3) ?
    Cu1 P2 C41 C46 . . . . 160.1(2) ?
    C46 C41 C42 C43 . . . . -0.4(4) ?
    P2 C41 C42 C43 . . . . 177.0(2) ?
    C41 C42 C43 C44 . . . . -0.7(5) ?
    C42 C43 C44 C45 . . . . 1.1(5) ?
    C43 C44 C45 C46 . . . . -0.4(6) ?
    C44 C45 C46 C41 . . . . -0.7(6) ?
    C42 C41 C46 C45 . . . . 1.1(5) ?
    P2 C41 C46 C45 . . . . -176.2(3) ?
loop_
    _geom_hbond_atom_site_label_D
    _geom_hbond_atom_site_label_H
    _geom_hbond_atom_site_label_A
    _geom_hbond_site_symmetry_A
    _geom_hbond_distance_DH
    _geom_hbond_distance_HA
    _geom_hbond_distance_DA
    _geom_hbond_angle_DHA
    N1 H1 I1 2_655 0.88 2.80 3.622(2) 156
    N2 H2 I1 . 0.88 2.70 3.5517(19) 162
_shelx_hkl_file
;
   1   0   0 2.32495 0.41585   3
   2   0   0 142.630 7.69244   3
   3   0   0 1.67450 0.81836   3
   4   0   0 3789.40 184.254   3
   5   0   0 -3.3210 0.35970   7
   5   0   0 -4.0887 0.74663   3
   6   0   0 64.8372 4.87203   3
   6   0   0 68.8363 3.42104   7
   7   0   0 -0.2939 0.44923   7
   7   0   0 0.97293 1.08121   3
   8   0   0 174.691 8.22123   7
  -9   0   0 0.42259 0.54301  10
  -9   0   0 0.47104 0.64046   5
  -9   0   0 1.54310 0.54279   4
   9   0   0 1.22982 0.77005   7
  -9   0   0 1.30512 0.49963   1
 -10   0   0 2369.09 91.2923   5
 -10   0   0 2441.21 73.6843   1
  10   0   0 2480.54 102.405   7
 -10   0   0 2482.24 80.0383  10
 -10   0   0 2361.46 75.6446   4
  11   0   0 1.53744 0.94795   7
 -11   0   0 1.31075 0.56783   4
 -11   0   0 1.38730 0.51991   1
 -11   0   0 2.57635 0.70817  10
 -12   0   0 506.242 15.8511   1
 -12   0   0 512.252 16.3486   4
 -12   0   0 487.994 17.2730  10
 -13   0   0 0.33031 0.51291  10
 -13   0   0 1.62957 0.54311   4
 -13   0   0 1.92487 0.50025   1
 -14   0   0 121.689 4.22601   4
 -14   0   0 115.273 4.04648   1
 -14   0   0 119.367 4.43620  10
   0  -1   0 1.26726 0.24109   3
   0   1   0 1.27652 0.15816   3
   1  -1   0 1614.65 78.4679   3
   2  -1   0 905.127 43.8600   3
   2   1   0 883.215 43.5805   3
   3  -1   0 659.011 32.2922   3
   3   1   0 636.212 31.9910   3
   4  -1   0 168.889 9.35552   3
   4   1   0 167.461 9.04687   3
   5  -1   0 1897.42 88.1580   3
   5  -1   0 1649.30 74.8943   7
   5   1   0 1927.36 87.8101   3
   5   1   0 1688.99 74.8410   7
   6  -1   0 767.160 34.9204   7
   6  -1   0 882.445 42.0132   3
   6   1   0 858.687 41.5449   3
   6   1   0 797.328 34.9039   7
   7  -1   0 385.949 17.1467   7
   7  -1   0 401.809 21.3920   3
   7   1   0 393.933 17.0979   7
   8  -1   0 33.7941 3.86389   3
   8  -1   0 33.3379 2.35747   7
   8   1   0 37.5869 2.38597   7
   9  -1   0 2354.25 104.901   7
  -9  -1   0 2600.74 93.7469   5
  -9  -1   0 2555.54 75.6135   1
  -9  -1   0 2547.70 82.1055  10
  -9  -1   0 2588.94 77.6450   4
   9   1   0 2561.68 104.941   7
  -9   1   0 2494.95 75.6127   1
  -9   1   0 2593.67 77.6645   4
  -9   1   0 2245.57 81.9758  10
  -9   1   0 2389.50 93.6689   5
  10  -1   0 576.070 24.5047   7
 -10  -1   0 557.091 17.3904   1
 -10  -1   0 569.051 21.6447   5
 -10  -1   0 542.959 17.9072   4
 -10  -1   0 527.489 18.9330  10
 -10   1   0 545.651 21.6077   5
 -10   1   0 526.703 17.8788   4
  10   1   0 573.633 24.4108   7
 -10   1   0 568.956 18.9759  10
 -10   1   0 546.029 17.3945   1
 -11  -1   0 370.283 13.2568  10
 -11  -1   0 374.143 12.1230   1
 -11  -1   0 378.971 12.5429   4
 -11   1   0 359.371 13.2143  10
 -11   1   0 368.238 12.5255   4
  11   1   0 416.957 17.3071   7
 -11   1   0 375.243 12.1368   1
 -12  -1   0 3.89676 0.74463   4
 -12  -1   0 4.44518 0.83373  10
 -12  -1   0 4.70835 0.71449   1
 -12   1   0 3.78984 0.67298   1
 -12   1   0 4.21900 0.81480  10
 -12   1   0 5.01016 0.82151   4
  12   1   0 6.36709 1.31634   7
 -13  -1   0 6.81165 0.78323   1
 -13  -1   0 7.89492 0.94088  10
 -13  -1   0 8.90579 0.95472   4
 -13   1   0 7.46726 0.92252  10
 -13   1   0 7.46051 0.86277   4
 -13   1   0 7.22834 0.79569   1
 -14  -1   0 52.4318 2.25391  10
 -14  -1   0 51.2476 2.11248   4
 -14  -1   0 49.8902 1.99592   1
 -14   1   0 51.0785 2.12496   4
 -14   1   0 49.5547 2.21627  10
 -14   1   0 51.6497 2.02749   1
   0  -2   0 62.4423 3.30899   3
   0   2   0 67.0985 3.26822   3
   1  -2   0 400.869 19.8334   3
   2  -2   0 805.178 39.6803   3
   3  -2   0 348.277 17.4252   3
   3   2   0 329.076 16.8392   3
   4  -2   0 22.3588 2.43937   3
   4   2   0 22.6807 1.89650   3
   5  -2   0 685.027 32.7030   3
   5  -2   0 590.422 27.0029   7
   5   2   0 659.762 31.9456   3
   5   2   0 621.795 26.8574   7
   6  -2   0 799.315 36.0463   7
   6  -2   0 897.867 43.4660   3
   6   2   0 861.286 35.9673   7
   7  -2   0 281.454 16.1226   3
   7  -2   0 274.276 12.4801   7
   7   2   0 288.661 12.4091   7
   8  -2   0 20.9674 3.18846   3
   8  -2   0 17.0443 1.63773   7
   8   2   0 19.5465 1.64853   7
  -9  -2   0 258.255 8.54879   4
   9  -2   0 204.878 15.0079   3
  -9  -2   0 253.918 9.06692  10
   9  -2   0 240.040 11.6124   7
  -9  -2   0 247.587 10.2798   5
  -9  -2   0 251.620 8.23391   1
  -9   2   0 261.769 8.54554   4
  -9   2   0 253.528 9.02698  10
  -9   2   0 262.786 10.3629   5
  -9   2   0 255.594 8.24796   1
   9   2   0 265.783 11.5842   7
 -10  -2   0 7.59853 0.87360   1
 -10  -2   0 9.39384 1.05314   4
 -10  -2   0 8.41006 1.06117  10
 -10   2   0 10.1178 1.02922   4
  10   2   0 11.0913 1.53893   7
 -10   2   0 9.10816 0.95501   1
 -10   2   0 10.4397 1.16390  10
 -10   2   0 10.0313 1.28953   5
 -11  -2   0 803.747 24.0742   1
 -11  -2   0 781.771 24.7521   4
 -11  -2   0 745.098 26.1792  10
 -11   2   0 755.782 24.0509   1
  11   2   0 843.951 33.7120   7
 -11   2   0 768.710 24.7621   4
 -11   2   0 719.549 26.1238  10
 -12  -2   0 362.053 11.8462   1
 -12  -2   0 365.388 12.9732  10
 -12  -2   0 379.934 12.2604   4
 -12   2   0 345.000 12.8881  10
 -12   2   0 360.589 11.8597   1
  12   2   0 405.444 16.8501   7
 -12   2   0 370.514 12.2693   4
 -13  -2   0 55.8160 2.51978   4
 -13  -2   0 59.7191 2.41485   1
 -13  -2   0 58.1341 2.70272  10
 -13   2   0 58.8766 2.70278  10
 -13   2   0 63.8458 2.46422   1
 -13   2   0 62.8140 2.57787   4
 -14  -2   0 51.4469 2.27004  10
 -14  -2   0 51.2678 2.13159   1
 -14   2   0 53.0311 2.15206   4
 -14   2   0 53.3681 2.07696   1
   0  -3   0 0.60130 0.32174   3
   0   3   0 0.81150 0.26946   3
   1  -3   0 76.8097 4.41241   3
   2  -3   0 1383.25 67.6917   3
   3  -3   0 1269.04 59.0272   3
   3   3   0 1125.28 58.1568   3
   4  -3   0 336.932 17.7679   3
   5  -3   0 2078.32 102.373   3
   6  -3   0 1942.96 93.0761   3
   6  -3   0 1787.62 78.6297   7
   6   3   0 1896.23 78.4440   7
   7  -3   0 1240.88 64.3158   3
   7   3   0 1302.96 53.6021   7
  -8  -3   0 1167.46 34.4928   4
  -8  -3   0 1135.13 36.4787  10
  -8  -3   0 1023.95 41.5406   5
   8  -3   0 1000.27 56.0278   3
  -8   3   0 1110.45 33.5462   1
  -8   3   0 1163.53 34.5293   4
   8   3   0 1059.58 46.3434   7
  -9  -3   0 68.7200 3.10968  10
   9  -3   0 58.2118 6.24575   3
  -9  -3   0 68.1188 3.49743   5
  -9  -3   0 66.7794 2.88810   4
  -9  -3   0 72.2373 2.77427   1
   9   3   0 72.0941 3.90043   7
  -9   3   0 73.6635 3.11628  10
  -9   3   0 71.2157 2.90011   4
  -9   3   0 67.1293 2.75443   1
 -10  -3   0 984.907 29.7880   1
 -10  -3   0 981.728 30.6281   4
 -10  -3   0 929.589 32.4005  10
 -10   3   0 951.493 30.6347   4
 -10   3   0 936.853 29.7757   1
  10   3   0 989.493 41.3529   7
 -10   3   0 983.119 32.3918  10
 -11  -3   0 105.920 4.22110   4
 -11  -3   0 104.060 4.01904   1
 -11  -3   0 111.035 4.54684  10
  11   3   0 117.395 5.89303   7
 -11   3   0 111.045 4.25464   4
 -11   3   0 112.708 4.10084   1
 -11   3   0 102.926 4.44636  10
 -12  -3   0 21.5319 1.40392   4
 -12  -3   0 20.3066 1.26783   1
 -12  -3   0 18.0424 1.47851  10
 -12   3   0 17.9107 1.43948  10
 -12   3   0 18.3043 1.35520   4
 -12   3   0 18.6936 1.30051   1
  12   3   0 23.7821 2.12786   7
 -13  -3   0 19.7454 1.28152   4
 -13  -3   0 22.2001 1.45191  10
 -13  -3   0 20.6052 1.21647   1
 -13   3   0 20.8920 1.24252   1
 -13   3   0 21.0644 1.33089   4
 -14  -3   0 56.9096 2.40183  10
 -14   3   0 56.8712 2.19517   1
 -14   3   0 57.4283 2.29338   4
   0  -4   0 40.2282 2.17316   3
   0   4   0 38.1621 2.20160   3
   1  -4   0 6034.56 290.611   3
   1   4   0 5884.64 289.069   3
   2  -4   0 22.1118 2.06774   3
   3  -4   0 1929.53 94.5261   3
   4  -4   0 369.658 19.4576   3
   5  -4   0 64.1890 4.96226   3
   6  -4   0 10.5476 2.44908   3
   7  -4   0 2.27958 1.53204   3
   7   4   0 3.51719 0.66154   7
   8  -4   0 0.45027 1.43875   3
  -8  -4   0 1.29277 0.60176   5
  -8  -4   0 1.45189 0.42992   1
  -8   4   0 1.22258 0.43342   4
  -8   4   0 1.16587 0.41055   6
   8   4   0 1.39506 0.61023   7
  -8   4   0 2.06265 0.46213   1
  -9  -4   0 332.493 11.0141   1
  -9  -4   0 342.674 12.0984  10
  -9  -4   0 356.349 11.4055   4
  -9   4   0 336.302 11.9984  10
  -9   4   0 343.478 11.3873   4
   9   4   0 338.705 15.1852   7
  -9   4   0 352.705 11.0741   1
 -10  -4   0 3.01939 0.74735  10
 -10  -4   0 2.95603 0.61602   1
 -10  -4   0 4.41683 0.77971   4
 -10   4   0 2.85586 0.64587   4
 -10   4   0 1.86208 0.65474  10
  10   4   0 3.53231 0.93606   7
 -10   4   0 2.49947 0.58048   1
 -11  -4   0 156.144 5.42378   1
 -11  -4   0 149.697 5.98898  10
 -11  -4   0 153.425 5.62995   4
 -11   4   0 150.686 5.94534  10
 -11   4   0 156.129 5.48823   1
 -11   4   0 155.293 5.66469   4
  11   4   0 164.434 7.68019   7
 -12  -4   0 101.991 4.26937  10
 -12  -4   0 105.282 3.82928   1
 -12  -4   0 99.7382 3.96693   4
 -12   4   0 104.655 4.02957   4
 -12   4   0 109.209 3.90975   1
 -13  -4   0 919.687 28.1246   1
 -13  -4   0 903.816 30.6042  10
 -13   4   0 929.711 28.9454   4
 -13   4   0 913.948 28.1844   1
 -14  -4   0 68.8575 2.81288  10
 -14   4   0 73.2974 2.61236   1
   0   5   0 1.85690 0.64653   3
   1  -5   0 168.204 8.34524   3
   1   5   0 150.223 7.95263   3
   2  -5   0 156.127 8.53590   3
   3  -5   0 581.749 28.5174   3
  -3   5   0 544.666 23.7372   7
   4  -5   0 3612.86 176.298   3
   5  -5   0 196.137 11.5287   3
   6  -5   0 594.905 31.3295   3
   7  -5   0 108.841 8.06632   3
  -8  -5   0 1684.82 51.0977   1
  -8  -5   0 1695.11 52.4729   4
   8  -5   0 1528.24 84.5556   3
  -8  -5   0 1736.54 55.5607  10
  -8   5   0 1681.13 50.4537   6
  -8   5   0 1726.86 52.4798   4
  -8   5   0 1688.71 51.1375   1
  -9  -5   0 50.0628 2.18437   1
  -9  -5   0 48.0577 2.29145   4
  -9  -5   0 48.7875 2.52378  10
  -9   5   0 51.6217 2.25149   1
  -9   5   0 50.6160 2.32348   4
   9   5   0 49.0820 2.90928   7
  -9   5   0 48.3717 2.12261   6
 -10  -5   0 21.4769 1.62093  10
 -10  -5   0 22.1676 1.46765   4
 -10  -5   0 22.1983 1.36633   1
  10   5   0 22.1250 1.87468   7
 -10   5   0 26.1523 1.49196   1
 -10   5   0 23.4435 1.51437   4
 -11  -5   0 60.2400 2.55393   1
 -11  -5   0 60.9869 2.93917  10
 -11  -5   0 61.3354 2.71165   4
  11   5   0 63.7440 3.63645   7
 -11   5   0 62.0309 2.64641   1
 -11   5   0 62.1898 2.74680   4
 -12  -5   0 1315.01 44.2738  10
 -12  -5   0 1298.47 40.7054   1
 -12   5   0 1346.71 40.8147   1
 -12   5   0 1370.45 41.8970   4
 -13  -5   0 50.7946 2.35665  10
 -13   5   0 51.3753 2.15509   1
 -13   5   0 52.4749 2.22272   4
   1  -6   0 289.508 13.5601   3
  -1   6   0 245.828 11.3379   7
   2  -6   0 1795.89 84.5191   3
  -2   6   0 1660.65 72.2069   7
   3  -6   0 379.368 19.4940   3
  -3   6   0 373.278 16.0348   7
   4  -6   0 154.181 9.14196   3
  -4   6   0 156.668 6.91955   7
   5  -6   0 359.447 19.4647   3
   6  -6   0 69.5071 5.64113   3
   7  -6   0 0.94723 1.45791   3
   7  -6   0 1.18011 0.81155   8
  -7  -6   0 2.68101 0.54112   4
  -7   6   0 1.33867 0.42346   1
  -7   6   0 1.46091 0.41740   6
  -8  -6   0 15.6789 1.08322   1
  -8  -6   0 16.4426 1.16541   4
  -8  -6   0 17.8195 1.34024  10
   8  -6   0 14.9246 2.02700   8
  -8   6   0 16.3067 1.16526   4
  -8   6   0 15.6401 1.07794   6
  -8   6   0 15.7646 1.12318   1
   9  -6   0 72.4377 4.42187   8
  -9  -6   0 78.6641 3.11845   1
  -9  -6   0 85.0670 3.30428   4
  -9  -6   0 78.9663 3.53099  10
  -9   6   0 81.9682 3.20082   1
   9   6   0 79.8033 4.10590   7
  -9   6   0 85.6280 3.34841   4
  -9   6   0 79.7225 3.10119   6
 -10  -6   0 84.9415 3.37150   4
 -10  -6   0 87.4952 3.67815  10
 -10  -6   0 79.3319 3.20556   1
 -10   6   0 81.0230 3.29927   1
  10   6   0 81.8906 4.29571   7
 -10   6   0 81.8557 3.40341   4
 -11  -6   0 26.7923 1.48843   1
 -11  -6   0 24.2014 1.71761  10
 -11   6   0 24.7720 1.52852   1
 -11   6   0 24.7377 1.57187   4
  11   6   0 28.8517 2.06096   7
 -12  -6   0 59.4434 2.74996  10
 -12   6   0 61.7656 2.72982   4
 -12   6   0 58.2490 2.51062   1
 -13  -6   0 443.835 15.1234  10
 -13   6   0 446.710 13.9664   1
   0   7   0 2.27032 0.35751   7
   1  -7   0 138.827 6.81767   3
  -1   7   0 121.430 5.68990   7
   2  -7   0 8.44614 1.37329   3
  -2   7   0 8.34026 0.80114   7
   3  -7   0 245.693 13.2531   3
  -3   7   0 249.040 10.7604   7
   4  -7   0 8.75748 1.75145   3
  -4   7   0 6.94916 0.78176   7
   5  -7   0 197.830 11.5764   3
   6  -7   0 386.343 22.0139   3
  -6   7   0 421.699 12.9878   1
  -7  -7   0 1478.93 46.2520   4
  -7  -7   0 1584.68 49.0233  10
   7  -7   0 1425.59 51.8041   8
   7  -7   0 1356.35 74.3625   3
  -7  -7   0 1495.15 45.1046   1
  -7   7   0 1520.13 45.1562   1
  -7   7   0 1476.15 44.5431   6
   8  -7   0 9.63870 1.67145   8
  -8  -7   0 13.2705 1.22768  10
  -8  -7   0 16.3873 1.12360   1
  -8   7   0 13.0108 1.02925   6
  -8   7   0 14.7088 1.11830   1
   9  -7   0 542.324 21.1069   8
  -9  -7   0 557.618 17.6662   1
  -9  -7   0 592.181 19.3360  10
  -9   7   0 567.803 17.7690   1
   9   7   0 548.931 24.0619   7
  -9   7   0 564.500 17.4739   6
  10  -7   0 185.245 8.42256   8
 -10  -7   0 196.570 7.22057  10
  10   7   0 190.186 8.71226   7
 -10   7   0 191.130 6.43902   6
 -10   7   0 191.071 6.59740   1
 -11  -7   0 613.850 20.6051  10
  11   7   0 606.621 25.9960   7
 -11   7   0 594.546 18.9819   1
 -12  -7   0 2.97906 0.66331  10
 -12   7   0 3.49728 0.64723   1
 -13  -7   0 14.7546 1.06192  10
 -13   7   0 13.5564 0.93251   1
   0   8   0 345.275 14.6705   7
  -1   8   0 24.2296 1.42024   7
   2  -8   0 3768.29 181.990   3
  -2   8   0 3723.57 156.693   7
   3  -8   0 5.47894 1.30437   3
  -3   8   0 4.30434 0.66620   7
   4  -8   0 159.316 9.50137   3
  -4   8   0 169.973 7.49063   7
   5  -8   0 120.772 7.75485   3
  -6  -8   0 511.220 16.2114  10
   6  -8   0 442.911 17.5665   8
   6  -8   0 436.978 25.0529   3
  -6  -8   0 500.162 20.4884   2
  -6   8   0 461.481 14.6483   6
  -6   8   0 468.367 14.8763   1
   7  -8   0 132.004 6.46019   8
  -7  -8   0 143.186 5.41266  10
  -7   8   0 142.270 4.98804   1
  -7   8   0 137.440 4.86529   6
  -8  -8   0 54.3072 2.61823  10
   8  -8   0 52.5576 3.53800   8
  -8   8   0 51.1792 2.37016   1
   8   8   0 52.5106 2.67617   7
  -8   8   0 53.5228 2.33640   6
  -9  -8   0 18.8746 1.47117  10
   9  -8   0 18.0155 2.17789   8
   9   8   0 18.9336 1.42708   7
  -9   8   0 18.9417 1.27242   6
  -9   8   0 19.6246 1.36446   1
  10  -8   0 81.9314 4.56119   8
 -10  -8   0 76.4180 3.42399  10
  10   8   0 75.7893 3.95396   7
 -10   8   0 79.4649 3.20873   1
 -10   8   0 81.5636 3.10998   6
  11  -8   0 1.23472 0.95938   8
 -11  -8   0 1.04860 0.56698  10
 -11   8   0 1.48415 0.55983   1
 -12  -8   0 281.545 9.96435  10
 -12   8   0 288.671 9.23319   1
   0   9   0 3.63785 0.50747   7
  -1   9   0 50.5769 2.45477   7
   1   9   0 44.4672 2.19882   7
  -2   9   0 272.844 11.8952   7
  -3   9   0 1452.76 61.1048   7
   4  -9   0 23.3627 1.92319   8
   4  -9   0 24.0519 2.46484   3
  -4   9   0 25.6749 1.71176   7
  -5  -9   0 422.268 14.3424  10
   5  -9   0 420.999 15.5987   8
  -5  -9   0 429.888 18.1855   2
   5  -9   0 390.900 21.8239   3
  -5   9   0 411.316 13.2112   1
  -6  -9   0 11.9875 1.14020  10
   6  -9   0 14.3816 1.75289   8
  -6  -9   0 13.7225 1.79110   2
   6  -9   0 10.9866 2.50973   3
  -6   9   0 11.1647 1.01952   6
  -6   9   0 12.5224 1.05034   1
   7  -9   0 1694.80 61.0666   8
  -7  -9   0 1756.32 57.8447  10
  -7   9   0 1782.16 53.4092   1
  -7   9   0 1755.00 52.6908   6
   8  -9   0 388.612 15.5470   8
  -8  -9   0 403.541 13.9257  10
  -8   9   0 396.068 12.6821   6
  -8   9   0 404.216 12.8887   1
   9  -9   0 523.339 19.8037   8
  -9  -9   0 533.125 17.9371  10
  -9   9   0 533.381 16.3323   6
  -9   9   0 531.299 16.5941   1
   9   9   0 488.034 22.1909   7
  10  -9   0 65.8325 3.94521   8
 -10  -9   0 61.0472 2.87635  10
 -10   9   0 63.1831 2.61311   6
 -10   9   0 63.8759 2.72396   1
 -11  -9   0 234.884 8.56822  10
  11  -9   0 247.788 9.84966   8
 -11   9   0 238.625 7.94942   1
 -12  -9   0 0.90705 0.44614  10
  12  -9   0 0.46224 0.66919   8
 -12   9   0 1.97238 0.49872   1
   0  10   0 1954.93 81.8163   7
  -1  10   0 662.042 27.5144   7
   1  10   0 632.543 27.2727   7
  -2 -10   0 112.612 5.93052   2
  -2  10   0 109.024 5.24413   7
   3 -10   0 355.029 12.7183   8
   3 -10   0 328.601 15.3962   2
  -3 -10   0 352.003 15.3678   2
  -3  10   0 312.477 10.9243   1
  -3  10   0 364.774 15.0322   7
  -4 -10   0 654.066 26.5257   2
   4 -10   0 611.270 22.2126   8
  -4 -10   0 609.278 20.9582  10
  -4  10   0 636.540 26.5988   7
  -4  10   0 582.642 19.3021   1
   5 -10   0 7.25541 1.24792   8
  -5 -10   0 8.68145 1.46583   2
  -5 -10   0 8.69530 1.03504  10
  -5  10   0 9.30197 0.93815   1
  -6 -10   0 96.4137 3.93349  10
   6 -10   0 83.6600 4.62921   8
  -6 -10   0 98.4370 5.24977   2
  -6  10   0 90.1866 3.56555   6
  -6  10   0 94.5421 3.65967   1
  -7 -10   0 90.2499 3.80900  10
   7 -10   0 80.4464 4.61311   8
  -7  10   0 86.0529 3.52332   1
  -7  10   0 94.6929 3.52146   6
   8 -10   0 55.3225 3.66244   8
  -8 -10   0 56.9427 2.76614  10
  -8  10   0 59.4342 2.62483   1
  -8  10   0 58.5652 2.57318   6
  -9 -10   0 81.0317 3.46649  10
   9 -10   0 79.3616 4.45446   8
  -9  10   0 80.6346 3.26605   1
  -9  10   0 76.7454 3.14551   6
  10 -10   0 338.403 13.0383   8
 -10 -10   0 319.257 11.5464  10
 -10  10   0 330.085 10.5403   6
 -10  10   0 336.532 10.7675   1
  11 -10   0 162.384 6.63028   8
 -11 -10   0 145.351 5.59107  10
 -11  10   0 151.597 5.24457   1
 -12  10   0 148.115 5.01046   1
   0 -11   0 2.55051 1.01202   2
   0  11   0 4.73251 0.70274   7
  -1 -11   0 633.443 27.1680   2
   1 -11   0 622.558 27.1386   2
   1  11   0 620.215 26.7745   7
  -1  11   0 654.199 27.0204   7
   2 -11   0 39.4349 2.13129   8
   2 -11   0 36.5962 2.92720   2
  -2 -11   0 39.9666 3.04181   2
  -2  11   0 39.2253 2.35640   7
   2  11   0 38.2883 1.95175   7
   3 -11   0 182.260 9.08803   2
  -3 -11   0 198.500 9.20929   2
   3 -11   0 187.537 7.41569   8
  -3  11   0 197.128 8.72308   7
  -3  11   0 177.337 6.39730   1
  -4 -11   0 216.921 9.88477   2
  -4 -11   0 209.897 7.58641  10
   4 -11   0 198.270 8.13971   8
  -4  11   0 197.800 6.96976   1
  -4  11   0 204.027 9.48817   7
  -5 -11   0 194.128 7.12388  10
  -5 -11   0 202.338 9.27143   2
   5 -11   0 184.569 7.84527   8
  -5  11   0 182.036 6.57305   1
  -6 -11   0 123.160 4.86322  10
  -6 -11   0 122.350 6.32436   2
   6 -11   0 118.210 5.60642   8
  -6  11   0 122.761 4.57278   1
  -6  11   0 119.588 4.48954   6
   7 -11   0 13.3621 1.81838   8
  -7 -11   0 13.2124 1.85797   2
  -7 -11   0 14.6110 1.27608  10
  -7  11   0 15.9544 1.26631   1
  -7  11   0 12.7447 1.16483   6
  -8 -11   0 1042.55 34.4365  10
   8 -11   0 1014.17 36.6151   8
  -8  11   0 1036.40 31.8784   1
  -8  11   0 1024.27 31.4549   6
  -9 -11   0 533.462 18.8077  10
   9 -11   0 559.622 20.4898   8
  -9  11   0 553.175 17.4797   1
  -9  11   0 567.631 17.2452   6
 -10 -11   0 124.416 4.83366  10
  10 -11   0 135.887 5.84722   8
 -10  11   0 124.361 4.54693   1
 -10  11   0 127.785 4.44847   6
 -11 -11   0 5.35219 0.66251  10
  11 -11   0 6.20945 1.07077   8
 -11  11   0 5.89246 0.70242   1
   0 -12   0 270.954 12.6167   2
   0  12   0 268.070 11.8948   7
   1 -12   0 696.945 30.6441   2
  -1 -12   0 718.685 30.6799   2
  -1  12   0 745.245 30.6644   7
   1  12   0 708.950 30.4223   7
   2 -12   0 57.0377 3.74299   2
  -2 -12   0 53.8092 3.71049   2
   2  12   0 51.5709 2.66456   7
   3 -12   0 188.086 9.26317   2
   3 -12   0 200.997 7.46415   8
  -3 -12   0 196.627 9.32329   2
  -3  12   0 184.411 6.53119   1
   3  12   0 177.770 8.24189   7
  -3  12   0 194.674 8.87164   7
  -4 -12   0 1.05946 0.86822   2
   4 -12   0 5.44204 1.02042   8
  -4  12   0 3.28392 0.64583   1
  -4  12   0 0.94528 0.68809   7
  -5 -12   0 332.507 14.7878   2
   5 -12   0 326.169 12.4387   8
  -5 -12   0 339.751 11.6384  10
  -5  12   0 312.048 10.7523   1
  -5  12   0 330.662 10.6893   6
  -6 -12   0 1.81292 0.90499   2
  -6 -12   0 1.14966 0.58770  10
   6 -12   0 1.86316 0.85481   8
  -6  12   0 4.14034 0.78836   6
  -6  12   0 2.31544 0.64461   1
  -7 -12   0 41.7026 2.20673  10
  -7 -12   0 43.4625 2.96918   2
   7 -12   0 40.8411 2.74115   8
  -7  12   0 42.5124 2.12119   1
  -7  12   0 41.8314 2.11672   6
   8 -12   0 12.0151 1.59997   8
  -8 -12   0 12.3214 1.14698  10
  -8  12   0 9.97879 1.05877   1
  -8  12   0 10.5932 1.06643   6
  -9 -12   0 101.701 4.08263  10
   9 -12   0 102.883 4.84411   8
  -9  12   0 102.703 3.79408   6
  -9  12   0 106.904 3.87578   1
  10 -12   0 145.160 5.86349   8
 -10 -12   0 130.381 5.04964  10
 -10  12   0 144.129 4.69785   6
 -10  12   0 134.323 4.76468   1
   0 -13   0 0.19913 0.75604   2
   0  13   0 2.17208 0.60622   7
  -1 -13   0 9.42002 1.60394   2
   1 -13   0 9.81082 1.71269   2
  -1  13   0 9.11343 1.13277   7
   1  13   0 8.67545 0.98129   7
  -2 -13   0 475.851 19.6087   2
   2 -13   0 424.812 19.4763   2
  -2  13   0 459.085 19.3380   7
  -2  13   0 422.041 14.0724   1
   2  13   0 427.060 18.8980   7
   3 -13   0 83.9318 3.56862   8
  -3 -13   0 87.1725 4.85438   2
   3 -13   0 75.0248 4.73909   2
   3  13   0 71.9268 3.69987   7
  -3  13   0 82.4532 4.34553   7
  -3  13   0 78.5663 3.20178   1
  -4 -13   0 393.403 16.5445   2
   4 -13   0 380.475 13.5446   8
  -4  13   0 369.815 16.4592   7
  -4  13   0 376.471 12.0347   1
   4  13   0 330.830 15.6756   7
  -5 -13   0 233.628 10.7403   2
   5 -13   0 226.709 8.90337   8
  -5  13   0 223.246 7.80342   1
  -5  13   0 234.714 7.79993   6
   6 -13   0 2196.67 73.7738   8
  -6 -13   0 2109.25 87.6960   2
  -6  13   0 2196.80 64.6307   6
  -6  13   0 2077.41 65.3570   1
  -7 -13   0 27.8097 1.57879  10
   7 -13   0 24.0622 1.92175   8
  -7  13   0 22.6905 1.49383   6
  -7  13   0 23.2715 1.48446   1
  -8 -13   0 135.583 5.26229  10
   8 -13   0 145.518 6.00605   8
  -8  13   0 146.986 5.00277   6
  -8  13   0 140.069 5.01325   1
  -9 -13   0 32.6359 1.64934  10
   9 -13   0 34.1346 2.10133   8
  -9  13   0 32.5833 1.60588   1
  -9  13   0 34.2273 1.61611   6
  10 -13   0 1360.78 46.8036   8
   0 -14   0 701.902 30.3418   2
   0  14   0 719.024 30.3855   7
   1 -14   0 718.833 30.6920   2
  -1 -14   0 730.519 30.6698   2
   1  14   0 707.368 30.5712   7
  -1  14   0 717.167 30.7665   7
  -2 -14   0 33.1180 2.78518   2
   2 -14   0 33.9697 2.79041   2
  -2  14   0 33.7473 2.31212   7
   2  14   0 32.7997 1.93169   7
  -2  14   0 31.0976 1.71188   1
   3 -14   0 81.5882 4.98590   2
  -3 -14   0 93.2593 5.08398   2
  -3  14   0 87.2349 3.46885   1
   3  14   0 84.9642 4.14570   7
  -3  14   0 94.5962 4.75721   7
  -4 -14   0 1003.17 40.2695   2
   4 -14   0 1019.96 33.3435   8
   4  14   0 850.897 40.4029   7
  -4  14   0 942.007 29.7807   1
  -4  14   0 999.930 29.5461   6
   5 -14   0 236.294 8.69050   8
  -5 -14   0 221.093 10.5415   2
  -5  14   0 223.221 7.75856   1
  -5  14   0 241.266 7.80537   6
  -6 -14   0 74.0420 4.09390   2
   6 -14   0 72.0979 3.35459   8
  -6  14   0 73.4959 2.98113   1
  -6  14   0 73.0909 3.00233   6
   7 -14   0 18.3170 1.41919   8
  -7 -14   0 16.4292 1.58954   2
  -7  14   0 17.0786 1.16973   1
  -7  14   0 17.2710 1.21582   6
   8 -14   0 1.24213 0.56248   8
  -8  14   0 3.41707 0.56914   1
  -8  14   0 1.22055 0.47044   6
   9 -14   0 4.89958 0.71361   8
   0 -15   0 6.12589 1.29178   2
  -1 -15   0 26.7267 2.37621   2
   1 -15   0 25.8945 2.36147   2
   1  15   0 22.7975 1.64376   7
  -1  15   0 25.7098 1.87668   7
  -2 -15   0 15.8722 1.88834   2
   2 -15   0 15.6401 1.87075   2
  -2  15   0 14.7838 1.47089   7
   2  15   0 13.9230 1.16667   7
  -3 -15   0 13.5465 1.73228   2
   3 -15   0 11.5200 1.61023   2
  -4 -15   0 177.832 8.64151   2
  -4  15   0 181.302 6.29208   1
  -4  15   0 194.017 6.37996   6
  -5 -15   0 841.097 35.4389   2
  -5  15   0 810.579 26.2984   1
  -5  15   0 904.534 26.1676   6
  -6 -15   0 7.17017 1.11499   2
   6 -15   0 8.87275 0.87561   8
  -6  15   0 9.16909 0.86326   1
  -6  15   0 9.58261 0.95652   6
   7 -15   0 274.034 9.28666   8
  -7 -15   0 246.872 11.1374   2
  -7  15   0 271.954 8.32239   6
  -7  15   0 237.308 8.25666   1
   0 -16   0 453.382 19.6228   2
   1 -16   0 19.7237 1.99396   2
  -1 -16   0 20.3380 1.97944   2
   2 -16   0 494.873 21.8894   2
  -2 -16   0 529.938 21.9392   2
   3 -16   0 97.7794 5.38709   2
  -3 -16   0 110.221 5.49803   2
  -3  16   0 115.614 4.00592   6
  -4 -16   0 671.748 29.1792   2
  -4  16   0 727.628 21.5322   6
  -5 -16   0 31.4998 2.14431   2
  -5  16   0 31.9280 1.59641   6
  -6 -16   0 5.44180 0.84455   2
  -6  16   0 6.00839 0.68834   6
   0 -17   0 -0.1661 0.55881   2
   1 -17   0 58.3344 3.43315   2
  -1 -17   0 61.9436 3.50313   2
  -1  17   0 63.2089 2.44016   6
   2 -17   0 2.29715 0.77120   2
  -2 -17   0 1.05649 0.64608   2
  -2  17   0 2.32499 0.51428   6
  -3 -17   0 247.203 11.2789   2
  -3  17   0 269.879 8.31333   6
  -4 -17   0 11.6021 1.24706   2
  -4  17   0 13.3927 0.93226   6
  -1 -18   0 116.087 5.58057   2
 -14   0   1 0.58659 0.36374   1
 -14   0   1 0.59551 0.39755   4
 -14   0   1 0.26696 0.42660  10
 -13   0   1 233.814 8.44784  10
 -13   0   1 230.070 7.99977   4
 -13   0   1 242.519 7.77823   1
 -12   0   1 0.64196 0.52797   1
 -12   0   1 0.64470 0.59690  10
 -12   0   1 0.50351 0.51470   4
 -11   0   1 127.994 4.65373   1
 -11   0   1 123.912 5.11182  10
 -11   0   1 124.348 4.84060   4
  11   0  -1 137.349 6.90198   7
  10   0  -1 6.38006 1.33330   7
 -10   0   1 0.80024 0.52602   4
   9   0  -1 229.192 10.4834   7
  -9   0   1 213.516 9.22023   5
  -9   0   1 223.793 7.41213   1
  -9   0   1 226.644 7.66772   4
  -9   0   1 224.069 8.13249  10
   8   0  -1 3.20822 0.80100   7
   7   0  -1 23.9787 2.74477   3
   7   0  -1 18.4535 1.56328   7
   6   0  -1 4.02259 0.69605   7
   6   0  -1 0.52076 0.96862   3
   5   0  -1 1629.41 74.8213   3
   5   0  -1 1409.10 63.5853   7
   3   0  -1 1237.45 60.8962   3
   2   0  -1 -1.3328 0.55954   3
   1   0  -1 6401.06 310.977   3
   0   0  -1 -0.5880 0.13810   3
  -1   0  -1 612.149 29.6975   3
   3   0   1 3645.89 177.286   3
   4   0   1 0.73202 0.89832   3
   5   0   1 217.861 11.7409   3
   5   0   1 197.586 9.19132   7
   6   0   1 -0.9500 0.90338   3
   6   0   1 0.75668 0.55119   7
   7   0   1 32.9205 3.47884   3
   7   0   1 33.7704 2.16077   7
   8   0   1 0.67182 0.59287   7
  -9   0  -1 2630.26 88.9158  10
   9   0   1 2773.68 113.749   7
  -9   0  -1 2675.47 84.1110   4
  -9   0  -1 2612.77 101.510   5
  -9   0  -1 2827.37 81.9507   1
 -10   0  -1 0.95149 0.51465   4
 -10   0  -1 2.17173 0.54368   1
 -10   0  -1 0.92553 0.76455   5
 -10   0  -1 1.86669 0.67801  10
  10   0   1 1.36229 0.91855   7
 -11   0  -1 170.971 6.42397   4
 -11   0  -1 182.105 6.86106  10
 -11   0  -1 174.302 6.18478   1
 -11   0  -1 197.758 7.86965   5
  11   0   1 181.330 9.00262   7
 -12   0  -1 0.97323 0.59841  10
 -12   0  -1 0.85084 0.47129   1
 -12   0  -1 2.36388 0.64245   4
 -13   0  -1 520.497 15.9250   1
 -13   0  -1 505.797 17.3466  10
 -13   0  -1 499.446 16.3860   4
 -14   0  -1 0.63728 0.39855   4
 -14   0  -1 -0.0503 0.38687  10
 -14   0  -1 2.80738 0.50892   1
 -14  -1   1 157.468 5.27904   1
 -14  -1   1 158.095 5.75914  10
 -14   1   1 162.520 5.47008   4
 -14   1   1 157.754 5.29509   1
 -13  -1   1 9.21622 1.05758  10
 -13  -1   1 8.83464 0.87349   1
 -13  -1   1 7.47738 0.87311   4
 -13   1   1 8.58537 0.97366  10
 -13   1   1 8.08301 0.89709   4
 -13   1   1 8.19834 0.85987   1
 -12  -1   1 548.953 18.2197  10
 -12  -1   1 534.432 16.6925   1
 -12  -1   1 516.360 17.1719   4
 -12   1   1 500.792 18.1252  10
 -12   1   1 526.975 17.1793   4
  12   1  -1 572.098 23.5737   7
 -12   1   1 506.031 16.6547   1
 -11  -1   1 218.797 8.38669  10
 -11  -1   1 221.958 7.63808   1
 -11  -1   1 235.918 7.95569   4
  11   1  -1 243.792 11.0436   7
 -11   1   1 220.426 8.35307  10
 -11   1   1 228.148 7.94751   4
 -11   1   1 229.385 7.68026   1
 -10  -1   1 2211.97 73.3098  10
 -10  -1   1 2192.98 67.5186   1
 -10  -1   1 2206.64 69.3481   4
  10  -1  -1 2262.37 93.9030   7
  10   1  -1 2347.44 93.8864   7
 -10   1   1 2208.05 67.5346   1
 -10   1   1 2183.44 69.3303   4
 -10   1   1 2158.88 73.2863  10
  -9  -1   1 12.4185 1.05877   4
  -9  -1   1 9.21343 1.10875  10
  -9  -1   1 9.61491 0.92125   1
   9  -1  -1 11.5420 1.53916   7
  -9  -1   1 6.94703 1.13919   5
  -9   1   1 11.0622 0.91456   1
  -9   1   1 10.3326 0.97888   4
   9   1  -1 9.94719 1.47721   7
  -9   1   1 9.46533 1.22971   5
  -9   1   1 9.34116 1.04332  10
   8  -1  -1 40.3484 2.76341   7
   8  -1  -1 49.3313 4.56809   3
   8   1  -1 49.1843 2.86191   7
   7  -1  -1 262.013 11.8093   7
   7  -1  -1 267.331 15.0735   3
   7   1  -1 266.947 11.7628   7
   6  -1  -1 1535.23 65.8458   7
   6  -1  -1 1669.64 77.8003   3
   6   1  -1 1568.66 77.3028   3
   6   1  -1 1500.22 65.7607   7
   5  -1  -1 779.083 36.2643   3
   5  -1  -1 673.677 30.2659   7
   5   1  -1 651.685 30.1870   7
   5   1  -1 767.040 35.9086   3
   4  -1  -1 44.7290 3.38840   3
   4   1  -1 47.0193 3.13408   3
   3  -1  -1 1327.55 63.3459   3
   3   1  -1 1254.32 63.0567   3
   2  -1  -1 20.0526 1.74172   3
   2   1  -1 18.3593 1.49398   3
   1  -1  -1 323.341 16.0031   3
   1   1  -1 324.584 15.8547   3
   0  -1  -1 2794.15 133.883   3
   0   1  -1 2717.52 134.037   3
  -1   1  -1 1088.51 52.9935   3
   2  -1   1 129.490 7.03970   3
   3  -1   1 288.533 15.6958   3
   3   1   1 316.808 15.4740   3
   4  -1   1 2622.49 127.124   3
   4   1   1 2580.86 126.791   3
   5  -1   1 899.445 39.5720   7
   5  -1   1 1008.96 47.2492   3
   5   1   1 915.919 39.4913   7
   5   1   1 938.209 46.7782   3
   6  -1   1 2239.79 98.7190   7
   6  -1   1 2535.31 116.233   3
   6   1   1 2358.27 115.667   3
   6   1   1 2299.53 98.6953   7
   7  -1   1 302.331 17.1420   3
   7  -1   1 302.321 13.4463   7
   7   1   1 309.011 13.4389   7
   8  -1   1 674.819 28.4577   7
   8  -1   1 610.070 34.6009   3
   8   1   1 690.747 28.4183   7
  -9  -1  -1 1520.75 56.4831   5
  -9  -1  -1 1498.41 45.5093   1
   9  -1   1 1470.56 63.2733   7
  -9  -1  -1 1457.83 49.4527  10
  -9  -1  -1 1508.20 46.7766   4
  -9   1  -1 1546.87 46.7904   4
  -9   1  -1 1424.48 56.4208   5
  -9   1  -1 1478.41 49.4534  10
   9   1   1 1490.16 63.2343   7
  -9   1  -1 1526.25 45.5340   1
 -10  -1  -1 15.1090 1.43641  10
 -10  -1  -1 12.6442 1.09753   1
  10  -1   1 15.5145 1.91273   7
 -10  -1  -1 15.8690 1.28805   4
 -10  -1  -1 14.8000 1.59113   5
  10   1   1 18.5284 2.01121   7
 -10   1  -1 16.9543 1.25537   4
 -10   1  -1 16.2036 1.15235   1
 -10   1  -1 13.4307 1.57264   5
 -11  -1  -1 92.9877 4.04804  10
 -11  -1  -1 96.0064 3.82819   4
 -11  -1  -1 96.1953 3.63259   1
 -11   1  -1 96.7242 4.09447  10
 -11   1  -1 92.4776 4.59019   5
 -11   1  -1 97.7468 3.84352   4
  11   1   1 102.985 5.47564   7
 -11   1  -1 93.9772 3.63011   1
 -12  -1  -1 18.3634 1.23532   1
 -12  -1  -1 20.6104 1.39105   4
 -12  -1  -1 21.6843 1.54835  10
 -12   1  -1 18.7897 1.39155   4
  12   1   1 23.1487 2.20202   7
 -12   1  -1 17.2354 1.22688   1
 -12   1  -1 19.9478 1.51094  10
 -13  -1  -1 226.613 7.59790   4
 -13  -1  -1 217.224 8.04016  10
 -13  -1  -1 223.166 7.32097   1
 -13   1  -1 219.779 7.33015   1
 -13   1  -1 222.930 8.04797  10
 -13   1  -1 230.118 7.61600   4
 -14  -1  -1 43.0236 1.86655   4
 -14  -1  -1 45.0606 2.00969  10
 -14   1  -1 43.5537 1.99894  10
 -14   1  -1 45.0347 1.79034   1
 -14   1  -1 44.6327 1.89569   4
 -14  -2   1 15.4706 0.93991   1
 -14  -2   1 15.1320 1.07696  10
 -14   2   1 15.1276 0.99383   4
 -14   2   1 14.9848 0.96841   1
 -13  -2   1 126.413 4.52591   1
 -13  -2   1 131.490 5.00100  10
 -13  -2   1 129.263 4.71315   4
 -13   2   1 130.929 4.73569   4
 -13   2   1 128.403 4.54988   1
 -12  -2   1 280.147 9.21767   1
 -12  -2   1 269.996 9.49308   4
 -12  -2   1 274.190 10.0671  10
 -12   2   1 262.941 9.99604  10
 -12   2   1 281.868 9.23435   1
  12   2  -1 310.521 13.1669   7
 -12   2   1 287.799 9.54689   4
 -11  -2   1 36.2615 2.17097  10
 -11  -2   1 34.9983 1.87112   1
 -11  -2   1 40.4438 2.05099   4
 -11   2   1 39.6943 2.05380   4
  11   2  -1 42.6147 2.99797   7
 -11   2   1 36.6773 2.11840  10
 -11   2   1 38.1689 1.92172   1
 -10  -2   1 65.7022 2.98291  10
 -10  -2   1 55.3086 2.65820   4
 -10  -2   1 57.9989 2.54867   1
 -10   2   1 57.5438 2.56410   1
  10   2  -1 63.2418 3.78869   7
 -10   2   1 64.4824 2.91840  10
 -10   2   1 62.1450 2.71209   4
   9  -2  -1 255.211 17.2608   3
  -9  -2   1 300.453 9.95089   4
   9  -2  -1 273.893 13.4567   7
  -9  -2   1 308.624 12.0236   5
  -9  -2   1 300.796 10.5411  10
  -9  -2   1 302.181 9.61049   1
  -9   2   1 296.438 9.92850   4
  -9   2   1 306.720 9.63041   1
   9   2  -1 293.930 13.3871   7
  -9   2   1 308.624 9.57719   6
  -9   2   1 306.460 10.5108  10
   8  -2  -1 91.2165 4.84022   7
   8  -2  -1 92.5550 7.13879   3
   8   2  -1 95.9799 4.76653   7
   7  -2  -1 143.343 9.40704   3
   7  -2  -1 162.279 6.94870   7
   7   2  -1 134.085 6.72354   7
   6  -2  -1 926.173 44.6150   3
   6  -2  -1 831.125 37.1235   7
   5  -2  -1 19.9040 2.53929   3
   5  -2  -1 23.6442 1.43950   7
   5   2  -1 22.3114 2.08267   3
   4  -2  -1 1085.26 54.2723   3
   4   2  -1 1106.58 53.7614   3
   3   2  -1 4366.48 212.509   3
   2   2  -1 2547.35 123.596   3
   1  -2  -1 369.811 18.1849   3
   1   2  -1 355.482 17.9269   3
   0  -2   1 1394.14 71.8547   3
   0  -2  -1 1468.37 71.9379   3
   0   2  -1 1576.19 71.9809   3
   1  -2   1 220.696 12.0551   3
  -1   2  -1 254.777 11.7680   3
   2  -2   1 384.331 19.4309   3
   3  -2   1 291.660 15.2516   3
   4  -2   1 1561.26 78.2500   3
   4   2   1 1615.52 77.6635   3
   5  -2   1 315.909 14.5061   7
   5  -2   1 362.993 18.2872   3
   5   2   1 336.075 14.3429   7
   6  -2   1 770.396 39.0643   3
   6  -2   1 741.896 32.2760   7
   6   2   1 770.991 32.1714   7
   7  -2   1 501.162 22.0267   7
   7  -2   1 522.646 27.4473   3
   7   2   1 509.435 21.9558   7
  -8  -2  -1 210.424 8.22435   5
   8  -2   1 183.745 9.12093   7
  -8  -2  -1 196.152 6.74403   4
  -8  -2  -1 216.229 7.24384  10
   8  -2   1 175.254 12.2416   3
  -8   2  -1 197.334 6.74491   4
   8   2   1 193.708 9.07508   7
  -8   2  -1 201.176 6.54646   1
  -9  -2  -1 154.747 6.05950  10
   9  -2   1 140.212 10.7615   3
  -9  -2  -1 157.462 5.45850   1
  -9  -2  -1 162.785 5.71102   4
  -9  -2  -1 161.049 6.90456   5
   9  -2   1 157.060 7.80830   7
  -9   2  -1 162.125 5.69271   4
  -9   2  -1 161.985 5.48318   1
  -9   2  -1 166.986 6.93880   5
  -9   2  -1 165.661 6.07618  10
   9   2   1 162.526 7.72946   7
 -10  -2  -1 486.310 15.4047   4
 -10  -2  -1 463.958 14.8875   1
 -10  -2  -1 477.096 18.5620   5
 -10  -2  -1 459.570 16.2778  10
 -10   2  -1 469.580 15.3965   4
 -10   2  -1 444.229 16.2262  10
 -10   2  -1 478.719 14.9396   1
  10   2   1 507.233 20.9733   7
 -10   2  -1 454.283 18.5439   5
 -11  -2  -1 164.014 5.68332   1
 -11  -2  -1 162.943 5.92392   4
 -11  -2  -1 160.376 6.30148  10
 -11   2  -1 168.028 5.95315   4
 -11   2  -1 159.762 7.12958   5
  11   2   1 173.865 8.22496   7
 -11   2  -1 168.337 5.73729   1
 -11   2  -1 157.623 6.27358  10
 -12  -2  -1 16.3552 1.27894   4
 -12  -2  -1 16.7148 1.17427   1
 -12  -2  -1 15.0297 1.38712  10
 -12   2  -1 17.3497 1.29439   4
 -12   2  -1 17.6140 1.41072  10
 -12   2  -1 15.8723 1.16389   1
  12   2   1 18.8496 2.01753   7
 -13  -2  -1 105.985 4.04656   4
 -13  -2  -1 113.590 4.34029  10
 -13  -2  -1 110.144 3.88547   1
 -13   2  -1 107.833 4.07461   4
 -13   2  -1 109.569 3.91344   1
 -13   2  -1 111.854 4.34159  10
 -14  -2  -1 523.594 18.0623  10
 -14   2  -1 532.451 16.6195   1
 -14   2  -1 557.268 17.1161   4
 -14  -3   1 13.8464 0.98889  10
 -14  -3   1 11.8330 0.90654   1
 -14   3   1 13.2003 0.89836   1
 -13  -3   1 417.398 14.5594  10
 -13  -3   1 431.046 13.3658   1
 -13  -3   1 420.143 13.7498   4
 -13   3   1 428.768 13.4025   1
 -13   3   1 419.172 13.7640   4
 -12  -3   1 363.869 12.2280   1
 -12  -3   1 384.604 12.6583   4
 -12  -3   1 380.792 13.3907  10
 -12   3   1 375.745 12.2854   1
  12   3  -1 422.553 17.3088   7
 -12   3   1 371.189 12.6494   4
 -11  -3   1 809.756 27.8631  10
 -11  -3   1 816.728 26.3087   4
 -11  -3   1 821.376 25.5944   1
 -11   3   1 860.889 26.3719   4
 -11   3   1 804.548 25.6046   1
 -11   3   1 784.537 27.8060  10
  11   3  -1 874.766 35.6682   7
 -10  -3   1 7.24401 0.95269   4
 -10  -3   1 7.93240 0.89556   1
 -10  -3   1 7.61064 1.02509  10
 -10   3   1 7.23948 0.97843  10
 -10   3   1 9.94678 0.98802   1
 -10   3   1 7.43721 0.92403   4
  10   3  -1 9.52689 1.41058   7
  -9  -3   1 1153.87 35.1777   4
  -9  -3   1 1166.15 37.2568  10
  -9  -3   1 1151.06 34.2385   1
   9  -3  -1 992.539 57.2898   3
  -9   3   1 1029.57 37.0777  10
  -9   3   1 1161.58 34.2544   1
  -9   3   1 1075.41 35.1387   4
  -9   3   1 1133.12 33.7709   6
   9   3  -1 1160.74 47.4246   7
  -8  -3   1 569.728 21.9209   5
  -8  -3   1 572.473 19.2366  10
   8  -3  -1 521.424 30.3339   3
  -8  -3   1 590.965 17.7409   1
  -8  -3   1 584.382 18.1841   4
   8   3  -1 549.039 24.3289   7
  -8   3   1 570.237 17.6485   1
   7  -3  -1 563.278 30.0328   3
   7   3  -1 567.152 24.1316   7
   6  -3  -1 122.206 6.15911   7
   6  -3  -1 143.792 8.73355   3
   6   3  -1 137.893 6.03139   7
   5  -3  -1 7.77970 1.85887   3
   5   3  -1 7.99357 0.62745   7
   4  -3  -1 2258.73 110.693   3
   3  -3  -1 76.8611 5.34822   3
   3   3  -1 102.591 4.87545   3
   2  -3  -1 5708.31 270.411   3
   2   3  -1 5338.32 267.865   3
   1  -3  -1 68.7825 3.68343   3
   1   3  -1 61.7255 3.37437   3
   0  -3   1 270.510 14.0995   3
   0  -3  -1 294.196 13.8982   3
   0   3  -1 286.810 14.0246   3
   1  -3   1 23.1923 1.90487   3
  -1   3  -1 25.2350 1.52642   3
   2  -3   1 2982.84 145.109   3
   3  -3   1 1258.12 62.0714   3
   4  -3   1 75.5381 5.24735   3
   5  -3   1 262.553 14.0948   3
   5  -3   1 238.187 10.8636   7
   6  -3   1 905.826 45.7905   3
   6  -3   1 871.143 37.9188   7
   6   3   1 910.966 37.7089   7
   7  -3   1 680.831 37.0158   3
   7  -3   1 718.096 30.3985   7
   7   3   1 719.906 30.0650   7
  -8  -3  -1 60.7347 2.49036   4
  -8  -3  -1 56.2882 3.00276   5
   8  -3   1 53.7419 5.52027   3
  -8   3  -1 62.9863 2.38429   1
   8   3   1 55.2654 3.23935   7
  -8   3  -1 60.7183 2.46876   4
  -9  -3  -1 306.292 12.9435   5
  -9  -3  -1 317.810 10.3804   1
  -9  -3  -1 321.054 11.4117  10
  -9  -3  -1 318.375 10.7452   4
   9   3   1 340.060 14.5236   7
  -9   3  -1 326.796 10.4371   1
  -9   3  -1 318.553 11.3532  10
  -9   3  -1 338.764 10.7974   4
 -10  -3  -1 48.4063 2.14021   1
 -10  -3  -1 47.3247 2.48770  10
 -10  -3  -1 47.9112 2.79334   5
 -10  -3  -1 44.7840 2.24345   4
 -10   3  -1 51.6563 2.35020   4
 -10   3  -1 48.4029 2.16860   1
 -10   3  -1 44.3719 2.40930  10
  10   3   1 50.6336 3.23229   7
 -11  -3  -1 5.49149 0.90130  10
 -11  -3  -1 5.52632 0.76255   1
 -11  -3  -1 6.78210 0.86738   4
 -11   3  -1 6.39454 0.89204   4
 -11   3  -1 6.06387 0.94298  10
  11   3   1 8.06125 1.33099   7
 -11   3  -1 5.26594 0.79141   1
 -12  -3  -1 89.6398 3.79014  10
 -12  -3  -1 84.9945 3.48956   4
 -12  -3  -1 85.8851 3.32244   1
  12   3   1 98.1326 5.07187   7
 -12   3  -1 90.0115 3.74996  10
 -12   3  -1 89.1555 3.38659   1
 -12   3  -1 81.6556 3.49408   4
 -13  -3  -1 1.19488 0.56936  10
 -13  -3  -1 1.93162 0.53350   4
 -13   3  -1 1.59822 0.56974  10
 -13   3  -1 2.18584 0.52069   1
 -14  -3  -1 9.46812 0.84451  10
 -14   3  -1 8.70919 0.81460   4
 -14  -4   1 345.528 11.9235  10
 -14   4   1 355.306 11.0236   1
 -13  -4   1 376.167 12.9814  10
 -13  -4   1 378.245 11.9098   1
 -13   4   1 370.551 11.9432   1
 -13   4   1 378.580 12.2732   4
 -12  -4   1 4.60425 0.71639   1
 -12  -4   1 5.33977 0.85443  10
 -12  -4   1 6.50706 0.84022   4
  12   4  -1 6.63034 1.21590   7
 -12   4   1 5.38943 0.80283   1
 -12   4   1 6.00744 0.87049   4
 -11  -4   1 184.302 6.40247   1
 -11  -4   1 174.691 7.00773  10
 -11  -4   1 185.417 6.63609   4
  11   4  -1 197.912 9.00003   7
 -11   4   1 189.937 6.67529   4
 -11   4   1 190.347 6.47629   1
 -10  -4   1 192.213 6.63354   4
 -10  -4   1 174.864 7.00523  10
 -10  -4   1 190.334 6.38697   1
 -10   4   1 186.481 6.27377   6
  10   4  -1 186.660 8.79682   7
 -10   4   1 187.515 6.61385   4
 -10   4   1 183.768 6.38839   1
  -9  -4   1 322.706 10.2088   1
  -9  -4   1 327.702 11.2042  10
  -9  -4   1 297.399 10.4635   4
  -9   4   1 321.568 10.0571   6
  -9   4   1 305.838 10.1806   1
  -9   4   1 308.513 10.4774   4
   9   4  -1 316.228 14.0127   7
  -8  -4   1 395.795 12.4476   4
   8  -4  -1 336.575 21.3819   3
  -8  -4   1 397.663 13.2273  10
  -8  -4   1 384.284 12.0752   1
  -8   4   1 381.223 11.9010   6
  -8   4   1 378.254 12.4132   4
  -8   4   1 385.007 12.0724   1
   8   4  -1 372.021 16.5028   7
   7  -4  -1 407.258 22.5539   3
   6  -4  -1 1193.95 60.1396   3
   5  -4  -1 723.930 36.9429   3
   4  -4  -1 2745.19 134.269   3
   3  -4  -1 4311.99 209.679   3
   2  -4  -1 5568.42 253.309   3
   2   4  -1 4805.90 251.330   3
   1  -4  -1 465.599 22.3485   3
   1   4  -1 434.264 22.1040   3
   0  -4   1 917.373 44.3858   3
   0   4  -1 903.052 44.3380   3
   1  -4   1 5.49158 1.05716   3
  -1   4  -1 8.84828 0.85577   3
   2  -4   1 2883.05 140.369   3
   3  -4   1 31.3213 2.81307   3
   4  -4   1 543.427 27.9966   3
   5  -4   1 33.2355 3.47975   3
   6  -4   1 24.2090 3.26456   3
   6   4   1 22.6048 1.29630   7
   7  -4   1 0.15680 1.13508   3
   7   4   1 1.55105 0.53259   7
  -8  -4  -1 1086.95 34.6913   4
  -8  -4  -1 1106.53 41.8940   5
  -8  -4  -1 1076.11 33.7460   1
   8  -4   1 1010.72 56.7055   3
  -8  -4  -1 1219.26 36.8174  10
  -8   4  -1 1118.33 34.6893   4
   8   4   1 1095.79 46.6550   7
  -9  -4  -1 457.902 14.8828   1
  -9  -4  -1 469.381 18.5288   5
  -9  -4  -1 488.867 15.3765   4
  -9  -4  -1 486.343 16.3386  10
  -9   4  -1 478.488 15.3915   4
   9   4   1 460.310 20.5854   7
  -9   4  -1 467.846 14.9310   1
 -10  -4  -1 281.008 9.55022   1
 -10  -4  -1 309.049 10.6137  10
 -10  -4  -1 302.376 9.92766   4
 -10   4  -1 286.228 9.92992   4
 -10   4  -1 297.599 10.5253  10
 -10   4  -1 282.971 9.60485   1
  10   4   1 302.365 13.3634   7
 -11  -4  -1 39.8808 1.96006   1
 -11  -4  -1 44.6559 2.38527  10
 -11  -4  -1 41.5046 2.13249   4
 -11   4  -1 46.3819 2.35935  10
 -11   4  -1 44.3879 2.08512   1
 -11   4  -1 42.7977 2.16085   4
  11   4   1 45.9875 2.99737   7
 -12  -4  -1 1330.94 45.1512  10
 -12  -4  -1 1283.73 42.6475   4
 -12   4  -1 1334.21 45.1335  10
 -12   4  -1 1387.32 41.6160   1
 -12   4  -1 1463.23 42.7990   4
 -13  -4  -1 80.6917 3.31270  10
 -13   4  -1 76.0358 2.96227   1
 -13   4  -1 81.1526 3.11615   4
 -13  -5   1 487.011 15.5270   1
 -13  -5   1 506.686 16.9252  10
 -13   5   1 500.650 15.6117   1
 -12  -5   1 6.72879 0.95915  10
 -12  -5   1 6.59717 0.79690   1
 -12   5   1 5.90883 0.79945   1
 -12   5   1 6.20052 0.84904   4
 -11  -5   1 310.372 10.9209  10
 -11  -5   1 291.933 10.2371   4
 -11  -5   1 298.047 9.94344   1
  11   5  -1 319.117 13.8062   7
 -11   5   1 300.296 10.2927   4
 -11   5   1 313.000 10.0504   1
 -10  -5   1 286.304 9.68053   4
 -10  -5   1 284.680 9.37095   1
 -10  -5   1 285.260 10.2757  10
  10   5  -1 288.066 12.8527   7
 -10   5   1 281.457 9.68065   4
 -10   5   1 287.603 9.41346   1
 -10   5   1 283.804 9.23010   6
  -9  -5   1 1472.17 44.8655   1
  -9  -5   1 1478.29 48.7539  10
  -9  -5   1 1476.08 46.0638   4
   9   5  -1 1478.11 61.9118   7
  -9   5   1 1472.34 44.2866   6
  -9   5   1 1437.12 46.0449   4
  -9   5   1 1457.37 44.8758   1
  -8  -5   1 288.398 9.22379   1
  -8  -5   1 287.332 9.50596   4
  -8  -5   1 280.435 10.1043  10
   8  -5  -1 269.460 17.0378   3
  -8   5   1 289.140 9.24680   1
   8   5  -1 281.760 12.4609   7
  -8   5   1 282.792 9.09091   6
  -8   5   1 288.223 9.52429   4
   7  -5  -1 413.709 22.9884   3
   6  -5  -1 52.5906 4.69427   3
   5  -5  -1 933.967 47.1741   3
   4  -5  -1 59.6876 4.34212   3
  -4   5   1 55.7870 2.79285   7
  -3   5   1 45.7206 2.28405   7
   2  -5  -1 234.408 12.3407   3
   1   5  -1 25.4455 1.62385   3
   0  -5   1 500.775 23.6224   3
   0   5  -1 459.954 23.6594   3
   1  -5   1 490.392 24.2336   3
  -1   5  -1 481.861 23.9804   3
   2  -5   1 522.885 26.2984   3
   3  -5   1 1886.69 90.4971   3
  -3   5  -1 1797.24 77.1294   7
   4  -5   1 77.4812 5.40401   3
   5  -5   1 1560.47 77.6754   3
   6  -5   1 301.447 17.1567   3
   7  -5   1 1760.34 91.7921   3
   7   5   1 1903.58 76.7946   7
  -8  -5  -1 8.45239 0.99530  10
   8  -5   1 7.67653 2.57543   3
  -8  -5  -1 6.79937 0.77770   4
  -8  -5  -1 6.94424 0.98867   5
  -8  -5  -1 8.82711 0.87333   1
  -8   5  -1 7.89406 0.78725   1
  -8   5  -1 7.72802 0.86023   4
   8   5   1 6.83289 1.01185   7
  -9  -5  -1 282.981 9.38603   1
  -9  -5  -1 302.796 10.3949  10
  -9  -5  -1 285.728 9.70423   4
  -9   5  -1 287.804 9.44284   1
  -9   5  -1 278.796 9.71042   4
   9   5   1 296.365 12.8960   7
 -10  -5  -1 224.810 7.95922   4
 -10  -5  -1 231.648 8.52748  10
 -10   5  -1 239.537 7.79685   1
  10   5   1 244.735 10.6741   7
 -10   5  -1 237.991 8.04461   4
 -10   5  -1 211.301 8.40808  10
 -11  -5  -1 162.565 6.28551  10
 -11  -5  -1 160.175 5.87303   4
  11   5   1 179.007 7.93944   7
 -11   5  -1 164.746 5.94402   4
 -11   5  -1 162.412 5.73264   1
 -11   5  -1 157.393 6.23612  10
 -12  -5  -1 0.62794 0.50837   4
 -12  -5  -1 1.59820 0.62103  10
 -12   5  -1 0.55947 0.50287   1
 -12   5  -1 0.48287 0.51345   4
 -13  -5  -1 335.153 11.7816  10
 -13   5  -1 345.183 10.8660   1
 -13   5  -1 345.433 11.1653   4
 -13  -6   1 294.983 10.3503  10
 -13   6   1 301.470 9.57658   1
 -12  -6   1 34.6431 1.72448   1
 -12  -6   1 33.5924 1.95779  10
 -12   6   1 39.4020 1.85118   1
 -11  -6   1 75.8810 3.13874   1
 -11  -6   1 77.5517 3.53990  10
  11   6  -1 85.2128 4.34418   7
 -11   6   1 83.3147 3.26361   1
 -10  -6   1 15.0419 1.37917  10
 -10  -6   1 16.7927 1.17847   1
 -10   6   1 13.0741 1.09457   6
  10   6  -1 16.2379 1.56658   7
 -10   6   1 14.6911 1.21412   1
   9  -6  -1 110.284 5.81254   8
  -9  -6   1 122.802 4.49292   4
  -9  -6   1 121.926 4.34948   1
  -9  -6   1 122.335 4.82830  10
  -9   6   1 120.290 4.29003   6
  -9   6   1 118.445 4.37433   1
   9   6  -1 113.632 5.67151   7
  -8  -6   1 72.1970 2.97524   4
   8  -6  -1 62.1651 3.95724   8
  -8  -6   1 77.4881 2.91804   1
  -8  -6   1 74.0094 3.23380  10
  -8   6   1 73.3960 2.90972   1
   8   6  -1 71.8733 3.61859   7
  -8   6   1 74.1235 2.86440   6
  -7  -6   1 1135.98 33.6935   1
  -7  -6   1 1139.88 34.5518   4
  -7  -6   1 1115.25 36.5675  10
   7  -6  -1 1057.38 56.0764   3
   7  -6  -1 1007.67 38.8155   8
  -7   6   1 1134.85 33.6817   1
  -7   6   1 1085.10 33.2100   6
   6  -6  -1 453.143 24.4322   3
   5  -6  -1 410.445 21.8833   3
   4  -6  -1 253.004 13.6980   3
  -4   6   1 246.042 10.8392   7
   3  -6  -1 1728.93 81.9521   3
  -3   6   1 1607.56 69.7950   7
   2  -6  -1 1185.44 55.5638   3
  -2   6   1 1076.20 47.3424   7
   1  -6  -1 1111.50 50.7698   3
  -1   6   1 967.079 43.4665   7
   0   6  -1 356.519 15.2259   7
   0   6  -1 366.492 17.9927   3
   1  -6   1 775.812 35.5735   3
  -1   6  -1 664.353 30.1985   7
   2  -6   1 1725.48 82.2875   3
  -2   6  -1 1635.25 70.2437   7
   3  -6   1 212.898 11.3981   3
  -3   6  -1 201.992 8.99011   7
   4  -6   1 147.568 8.76978   3
  -4   6  -1 145.489 6.52363   7
   5  -6   1 69.7339 5.32631   3
   6  -6   1 10.1192 2.38693   3
   7  -6   1 3.98806 1.90749   3
  -7  -6  -1 3.56078 0.58006   4
   7  -6   1 6.48955 1.35401   8
  -7  -6  -1 5.33742 0.83291   5
  -7  -6  -1 4.50969 0.71237  10
  -7   6  -1 4.82145 0.65095   1
  -7   6  -1 4.62146 0.58996   6
  -7   6  -1 5.38071 0.67000   4
  -8  -6  -1 214.668 7.43756  10
   8  -6   1 185.491 8.53666   8
  -8  -6  -1 194.926 6.87526   4
  -8   6  -1 202.302 6.93487   4
  -8   6  -1 197.420 6.59293   6
  -8   6  -1 201.199 6.74570   1
   8   6   1 200.019 8.94661   7
  -9  -6  -1 374.197 13.1871  10
  -9  -6  -1 374.216 12.4014   4
  -9   6  -1 374.418 12.4547   4
  -9   6  -1 379.477 12.1316   1
   9   6   1 380.298 16.4396   7
 -10  -6  -1 282.484 9.72582   4
 -10  -6  -1 296.856 10.4130  10
 -10   6  -1 276.651 9.77898   4
  10   6   1 300.399 12.9691   7
 -10   6  -1 291.945 9.54645   1
 -11  -6  -1 121.551 4.89399  10
 -11   6  -1 121.504 4.62870   4
  11   6   1 125.933 6.03239   7
 -11   6  -1 122.804 4.48057   1
 -12  -6  -1 291.666 10.4319  10
 -12   6  -1 298.744 9.62020   1
 -12   6  -1 298.806 9.88497   4
 -13  -6  -1 471.128 16.0905  10
 -13   6  -1 480.679 14.8588   1
 -13  -7   1 16.1228 1.14096  10
 -13   7   1 17.0439 1.05453   1
 -12  -7   1 782.132 26.7467  10
 -12   7   1 813.873 24.7295   1
 -11  -7   1 100.010 4.20522  10
 -11   7   1 101.251 3.88224   1
 -11   7   1 103.450 3.76404   6
  11   7  -1 104.385 5.10608   7
  10  -7  -1 170.388 8.04686   8
 -10  -7   1 178.466 6.20835   1
 -10  -7   1 182.749 6.83990  10
  10   7  -1 177.797 8.30544   7
 -10   7   1 185.790 6.17749   6
 -10   7   1 184.415 6.30562   1
  -9  -7   1 268.852 8.80141   1
  -9  -7   1 272.544 9.67996  10
   9  -7  -1 251.638 10.9945   8
  -9   7   1 271.552 8.71815   6
   9   7  -1 256.928 11.7477   7
  -9   7   1 272.588 8.85556   1
  -8  -7   1 1418.47 42.2840   1
  -8  -7   1 1300.88 45.8672  10
   8   7  -1 1328.71 57.9575   7
  -8   7   1 1457.66 42.3503   1
  -8   7   1 1396.93 41.7569   6
   7  -7  -1 355.148 14.4874   8
   7  -7  -1 348.526 20.9326   3
  -7  -7   1 383.828 12.0450   1
  -7  -7   1 379.991 13.1305  10
  -7   7   1 398.963 12.0777   1
  -7   7   1 384.714 11.8962   6
   6  -7  -1 21.2358 2.92069   3
   5  -7  -1 26.6416 2.93712   3
   4  -7  -1 237.584 13.0342   3
  -4   7   1 236.451 10.4050   7
   3  -7  -1 116.541 6.75726   3
  -3   7   1 111.818 5.21215   7
   2  -7  -1 277.098 13.7957   3
  -2   7   1 257.685 11.4847   7
  -1   7   1 231.898 10.0137   7
   0   7  -1 126.110 5.46283   7
   0   7   1 125.496 5.42532   7
   1  -7   1 229.233 11.0377   3
  -1   7  -1 199.632 9.19669   7
   2  -7   1 1009.26 48.9118   3
  -2   7  -1 971.442 41.5911   7
   3  -7   1 1073.84 52.9445   3
  -3   7  -1 1059.23 44.8377   7
   4  -7   1 1051.98 53.2771   3
  -4   7  -1 1079.76 44.9011   7
   5  -7   1 171.214 10.3430   3
   6  -7   1 623.785 34.2337   3
  -6   7  -1 685.262 20.3914   1
   7  -7   1 109.934 5.58568   8
   7  -7   1 103.031 8.19027   3
  -7  -7  -1 118.697 4.22717   4
  -7  -7  -1 119.520 4.56495  10
  -7   7  -1 116.686 4.25008   4
  -7   7  -1 117.023 4.16987   1
  -7   7  -1 112.110 4.04270   6
   8  -7   1 595.611 22.1137   8
  -8  -7  -1 575.774 20.1344  10
  -8  -7  -1 587.933 18.9653   4
  -8   7  -1 603.304 18.5809   1
  -8   7  -1 595.945 19.0420   4
  -8   7  -1 588.029 18.2659   6
  -9  -7  -1 163.128 5.86253  10
   9  -7   1 139.796 6.97715   8
  -9   7  -1 151.370 5.47960   4
  -9   7  -1 147.571 5.31676   1
   9   7   1 144.921 6.88485   7
  10  -7   1 72.1658 4.34006   8
 -10  -7  -1 75.7244 3.37627  10
  10   7   1 74.5382 3.88600   7
 -10   7  -1 76.2839 3.07777   1
 -10   7  -1 75.2606 3.15636   4
 -11  -7  -1 9.27731 1.11166  10
 -11   7  -1 11.5205 1.03592   1
 -11   7  -1 10.2439 1.04737   4
 -12  -7  -1 114.851 4.40324  10
 -12   7  -1 111.416 4.05949   1
 -13  -7  -1 21.7118 1.27746  10
 -13   7  -1 22.6763 1.18225   1
 -13  -8   1 293.850 10.0785  10
 -13   8   1 293.444 9.36689   1
 -12  -8   1 9.69852 1.01623  10
 -12   8   1 9.67818 0.92440   1
 -11  -8   1 25.6333 1.67798  10
  11  -8  -1 29.2722 2.45508   8
 -11   8   1 29.2083 1.60016   1
 -11   8   1 26.5149 1.47955   6
  10  -8  -1 93.6727 5.02473   8
 -10  -8   1 90.0323 3.87553  10
  10   8  -1 90.6478 4.51181   7
 -10   8   1 90.0534 3.58472   1
 -10   8   1 92.4330 3.51125   6
   9  -8  -1 49.0647 3.47380   8
  -9  -8   1 47.9730 2.50810  10
   9   8  -1 49.3148 2.73547   7
  -9   8   1 50.2842 2.27431   6
  -9   8   1 51.5901 2.35612   1
   8  -8  -1 3.39355 1.16551   8
  -8  -8   1 5.79301 0.86723  10
   8   8  -1 3.21719 0.61005   7
  -8   8   1 3.50845 0.66023   6
  -8   8   1 2.20586 0.62716   1
   7  -8  -1 224.255 9.57393   8
  -7  -8   1 241.740 8.36701  10
  -7   8   1 219.654 7.53358   6
  -7   8   1 227.300 7.65374   1
  -6  -8   1 57.1223 2.63017  10
   6  -8  -1 52.8995 3.34784   8
  -6  -8   1 54.8126 3.46754   2
  -6  -8   1 62.6604 2.63408   6
   6  -8  -1 52.2597 4.69927   3
  -6   8   1 56.6900 2.34114   6
  -6   8   1 57.1940 2.39325   1
   5  -8  -1 544.139 28.2256   3
   4  -8  -1 90.8436 5.88618   3
  -4   8   1 92.2657 4.45190   7
   3  -8  -1 2084.23 102.040   3
  -3   8   1 2088.40 87.3732   7
  -2   8   1 3.27592 0.65178   7
  -1   8   1 1206.64 48.6023   7
   1   8  -1 1109.60 48.4007   7
   0   8  -1 426.710 17.7687   7
   0   8   1 412.608 17.7422   7
  -1   8  -1 1560.73 65.3400   7
   2  -8   1 51.8983 3.48851   3
  -2   8  -1 54.0861 2.68940   7
   3  -8   1 73.7499 4.93580   3
  -3   8  -1 77.9099 3.72072   7
   4  -8   1 264.024 14.5006   3
  -4   8  -1 267.028 11.6579   7
   5  -8   1 64.7401 5.03369   3
  -5   8  -1 66.0792 2.70505   1
  -6  -8  -1 41.5212 2.07320  10
   6  -8   1 36.7180 2.72807   8
   6  -8   1 37.9113 3.98358   3
  -6   8  -1 41.5895 1.88819   1
  -6   8  -1 38.2900 1.78970   6
   7  -8   1 503.486 19.3315   8
  -7  -8  -1 518.284 17.6342  10
  -7   8  -1 521.497 16.2555   1
  -7   8  -1 510.590 15.9715   6
   8  -8   1 110.483 5.74302   8
  -8  -8  -1 113.182 4.58565  10
  -8   8  -1 113.532 4.23379   1
  -8   8  -1 113.297 4.11021   6
   9  -8   1 393.704 15.6410   8
  -9  -8  -1 411.746 13.9487  10
  -9   8  -1 404.744 12.8762   1
   9   8   1 385.790 17.1526   7
  -9   8  -1 397.703 12.6077   6
 -10  -8  -1 215.789 7.78796  10
  10  -8   1 210.090 9.15057   8
 -10   8  -1 219.691 7.22273   1
  10   8   1 201.153 9.43691   7
 -11  -8  -1 968.557 32.6771  10
  11  -8   1 983.809 34.9571   8
 -11   8  -1 984.668 30.1813   1
 -12  -8  -1 33.9741 1.75594  10
 -12   8  -1 33.2578 1.62409   1
  12  -9  -1 177.911 7.03858   8
 -12  -9   1 164.576 6.09801  10
 -12   9   1 165.789 5.68220   1
  11  -9  -1 444.584 16.4604   8
 -11  -9   1 441.211 14.9728  10
 -11   9   1 420.869 13.8195   1
 -11   9   1 435.474 13.5954   6
  10  -9  -1 965.053 32.8066   8
 -10  -9   1 862.519 30.3314  10
  10   9  -1 878.847 38.2331   7
 -10   9   1 911.743 27.6519   6
 -10   9   1 907.927 28.0534   1
  -9  -9   1 51.5282 2.56257  10
   9  -9  -1 49.6808 3.51627   8
   9   9  -1 51.1691 2.71061   7
  -9   9   1 51.8699 2.33822   6
  -9   9   1 50.1287 2.36659   1
  -8  -9   1 440.556 15.2859  10
   8  -9  -1 447.171 17.0378   8
  -8   9   1 450.289 13.9671   6
  -8   9   1 465.037 14.1804   1
   8   9  -1 399.139 18.7147   7
  -7  -9   1 404.340 14.1975  10
  -7  -9   1 416.112 17.8867   2
  -7   9   1 401.404 12.9447   6
  -7   9   1 407.762 13.1146   1
  -6  -9   1 544.151 22.2804   2
  -6  -9   1 539.094 17.7328  10
   6  -9  -1 471.316 26.9537   3
   6  -9  -1 491.690 19.1234   8
  -6   9   1 522.758 16.3281   1
  -6   9   1 523.373 16.1248   6
   5  -9  -1 94.6267 4.66088   8
   5  -9  -1 88.2956 6.24260   3
  -5  -9   1 99.2212 3.98326  10
  -5  -9   1 106.184 5.32233   2
  -5   9   1 93.4678 3.56293   6
  -5   9   1 97.3129 3.61250   1
   4  -9  -1 316.618 17.2554   3
   4  -9  -1 328.301 12.4845   8
  -4   9   1 333.176 14.3348   7
  -3   9   1 512.636 21.9809   7
  -2   9   1 4.32774 0.67853   7
   1   9  -1 548.359 23.9528   7
  -1   9   1 590.085 24.1795   7
   0   9   1 851.018 36.1233   7
   0   9  -1 867.587 36.1325   7
  -1   9  -1 57.9148 2.87846   7
   1   9   1 58.5108 2.65752   7
  -2   9  -1 1830.24 76.7390   7
  -3   9  -1 497.011 21.3231   7
   4  -9   1 545.396 28.0520   3
   4  -9   1 548.408 19.8608   8
  -4   9  -1 518.808 17.0931   1
  -4   9  -1 576.883 23.5206   7
  -5  -9  -1 5.79057 1.23190   2
   5  -9   1 4.91291 1.11945   8
  -5  -9  -1 5.23000 0.75625  10
   5  -9   1 5.41112 1.59699   3
  -5   9  -1 5.83197 0.70954   1
  -6  -9  -1 2075.51 67.0539  10
   6  -9   1 1925.86 70.4221   8
  -6   9  -1 2074.58 61.8860   1
  -6   9  -1 2049.56 61.0598   6
  -7  -9  -1 636.556 21.2945  10
   7  -9   1 595.027 23.1086   8
  -7   9  -1 644.080 19.4053   6
  -7   9  -1 626.670 19.6898   1
  -8  -9  -1 417.316 14.6900  10
   8  -9   1 419.661 16.4428   8
  -8   9  -1 418.176 13.3861   6
  -8   9  -1 438.527 13.6706   1
  -9  -9  -1 21.6892 1.52458  10
   9  -9   1 22.2271 2.30863   8
  -9   9  -1 23.4297 1.38579   6
   9   9   1 20.9922 1.46957   7
  -9   9  -1 24.0018 1.49688   1
 -10  -9  -1 163.820 6.22700  10
  10  -9   1 170.603 7.51196   8
 -10   9  -1 164.484 5.80215   1
  11  -9   1 3.72699 1.08197   8
 -11  -9  -1 2.97581 0.64900  10
 -11   9  -1 3.35052 0.64901   1
  12  -9   1 58.2932 2.98142   8
 -12  -9  -1 52.8792 2.30709  10
 -12   9  -1 51.8399 2.16565   1
 -12 -10   1 3.19931 0.52770  10
 -12  10   1 3.30029 0.54115   1
  11 -10  -1 28.7458 2.18105   8
 -11 -10   1 25.6885 1.51214  10
 -11  10   1 23.9269 1.40030   1
 -11  10   1 24.1320 1.32929   6
  10 -10  -1 30.0704 2.52271   8
 -10 -10   1 30.3122 1.79002  10
 -10  10   1 31.8321 1.65627   6
 -10  10   1 31.3321 1.70971   1
   9 -10  -1 213.560 9.21910   8
  -9 -10   1 227.715 7.96931  10
  -9  10   1 216.648 7.35790   1
  -9  10   1 213.831 7.24841   6
   9  10  -1 205.111 9.42515   7
  -8 -10   1 101.023 4.20559  10
   8 -10  -1 95.2836 5.14699   8
  -8  10   1 103.096 3.88563   6
  -8  10   1 99.6632 3.91057   1
   7 -10  -1 20.2189 2.15144   8
  -7 -10   1 19.9828 1.50950  10
  -7 -10   1 19.8592 2.13779   2
  -7  10   1 20.1096 1.40254   1
  -7  10   1 21.7184 1.42303   6
   6 -10  -1 214.104 9.07865   8
  -6 -10   1 226.180 10.3943   2
  -6 -10   1 219.628 8.11200  10
  -6  10   1 226.332 7.43935   6
  -6  10   1 215.467 7.48482   1
  -5 -10   1 269.788 9.44311  10
   5 -10  -1 254.509 10.3121   8
  -5 -10   1 284.846 12.1397   2
  -5  10   1 249.451 8.64574   1
  -5  10   1 251.070 8.56746   6
  -4 -10   1 728.516 29.1521   2
   4 -10  -1 604.186 28.8977   2
  -4 -10   1 730.540 21.9826   9
  -4 -10   1 699.780 23.1658  10
   4 -10  -1 674.928 24.4112   8
  -4  10   1 638.271 21.2755   1
  -4  10   1 714.448 29.3888   7
  -3 -10   1 826.475 28.8609  10
   3 -10  -1 880.449 30.2143   8
  -3 -10   1 936.104 27.4400   9
   3 -10  -1 809.079 36.1024   2
  -3 -10   1 890.549 36.2488   2
  -3  10   1 767.951 26.5333   1
  -3  10   1 918.332 36.6486   7
  -2 -10   1 1777.33 72.1803   2
  -2  10   1 1863.78 73.6992   7
   2  10  -1 1620.93 73.2453   7
  -1  10   1 711.062 29.6510   7
   1  10  -1 686.014 29.4264   7
   0  10   1 155.907 7.01651   7
   0  10  -1 158.800 7.01113   7
   1  10   1 138.314 6.48730   7
  -1  10  -1 158.315 6.75738   7
  -2 -10  -1 261.250 11.9793   2
  -2  10  -1 253.301 11.3305   7
  -3 -10  -1 242.050 10.5541   2
   3 -10   1 211.751 8.56124   8
  -3  10  -1 230.893 10.0038   7
  -3  10  -1 203.977 7.30396   1
   4 -10   1 127.916 5.72657   8
  -4 -10  -1 143.791 6.91310   2
  -4  10  -1 125.403 4.69967   1
  -4  10  -1 135.196 6.35455   7
   5 -10   1 3.16620 0.91635   8
  -5 -10  -1 3.23500 0.67165  10
  -5 -10  -1 2.82974 1.00675   2
  -5  10  -1 3.09029 0.62306   1
   6 -10   1 174.736 8.15135   8
  -6 -10  -1 215.259 9.40950   2
  -6 -10  -1 197.416 7.24365  10
  -6  10  -1 197.712 6.74216   1
  -6  10  -1 188.672 6.58769   6
  -7 -10  -1 264.513 9.26331  10
   7 -10   1 239.896 10.4568   8
  -7  10  -1 257.633 8.60769   1
  -7  10  -1 257.894 8.43696   6
   8 -10   1 488.485 18.9540   8
  -8 -10  -1 511.685 17.2815  10
  -8  10  -1 505.539 15.7585   6
  -8  10  -1 500.745 16.0146   1
  -9 -10  -1 496.933 17.6698  10
   9 -10   1 523.853 19.4716   8
  -9  10  -1 518.546 16.1257   6
  -9  10  -1 528.264 16.4339   1
 -10 -10  -1 22.8822 1.53592  10
  10 -10   1 30.1160 2.41048   8
 -10  10  -1 26.2021 1.51087   1
 -11 -10  -1 227.770 8.26713  10
  11 -10   1 247.838 9.43029   8
 -11  10  -1 231.937 7.71122   1
  11 -11  -1 420.875 14.5586   8
 -11 -11   1 380.272 13.3570  10
 -11  11   1 379.264 12.3791   1
 -11  11   1 392.097 12.1969   6
  10 -11  -1 422.434 15.5819   8
 -10 -11   1 403.387 14.2330  10
 -10  11   1 412.246 13.2212   1
 -10  11   1 423.355 13.0465   6
   9 -11  -1 827.437 29.4820   8
  -9 -11   1 811.537 27.5077  10
  -9  11   1 825.406 25.1533   6
  -9  11   1 811.069 25.4577   1
  -8 -11   1 23.4327 1.62250  10
   8 -11  -1 25.2534 2.31787   8
  -8  11   1 23.2226 1.52132   6
  -8  11   1 24.1405 1.55260   1
  -7 -11   1 30.1432 2.48196   2
   7 -11  -1 27.2999 2.32614   8
  -7 -11   1 25.1181 1.71212  10
  -7  11   1 25.7756 1.64167   6
  -7  11   1 27.0894 1.64814   1
  -6 -11   1 509.938 21.1123   2
   6 -11  -1 466.873 17.9551   8
  -6 -11   1 494.756 16.7509  10
  -6  11   1 481.249 15.3176   6
  -6  11   1 468.035 15.4597   1
  -5 -11   1 1193.37 48.7273   2
   5 -11  -1 1167.65 41.0341   8
  -5 -11   1 1235.80 39.1313  10
  -5  11   1 1138.17 35.6249   6
  -5  11   1 1116.26 36.0246   1
   4 -11  -1 109.413 4.83832   8
   4 -11  -1 98.5589 5.76292   2
  -4 -11   1 111.866 5.87038   2
  -4 -11   1 107.047 4.38342  10
  -4  11   1 111.397 5.45477   7
  -4  11   1 103.911 4.00506   1
  -3 -11   1 45.3074 3.22810   2
   3 -11  -1 44.3537 3.21145   2
   3 -11  -1 45.6588 2.47079   8
  -3 -11   1 46.1324 2.26302  10
  -3  11   1 38.9045 1.99583   1
  -3  11   1 44.0535 2.69028   7
   3  11  -1 46.9954 2.19265   7
   2 -11  -1 84.6607 3.57019   8
  -2 -11   1 80.1766 3.49087  10
  -2 -11   1 86.6719 4.81657   2
  -2 -11   1 85.8203 3.51811   9
   2 -11  -1 74.9196 4.69638   2
   2  11  -1 75.1188 3.68124   7
  -2  11   1 84.0840 4.13592   7
  -2  11   1 72.4820 3.08732   1
   1 -11  -1 53.6338 3.64586   2
  -1 -11   1 49.9753 3.55830   2
  -1 -11   1 55.1548 2.64499   9
  -1  11   1 51.8978 2.83752   7
   1  11  -1 50.6554 2.60992   7
   0 -11   1 454.072 20.3005   2
   0 -11   1 462.361 15.3376   9
   0 -11  -1 451.450 20.3626   2
   0  11  -1 487.549 19.8833   7
   0  11   1 460.366 19.8887   7
  -1 -11  -1 844.495 34.9759   2
   1 -11   1 785.405 34.7661   2
  -1  11  -1 885.130 35.0133   7
   1  11   1 781.344 34.7398   7
   2 -11   1 9.27631 1.52203   2
   2 -11   1 9.63322 1.03996   8
  -2 -11  -1 8.31484 1.48832   2
   2  11   1 7.78528 0.67611   7
  -3 -11  -1 74.4845 4.39713   2
   3 -11   1 65.3816 4.19346   2
   3 -11   1 69.1759 3.37946   8
  -3  11  -1 70.3239 2.84228   1
  -3  11  -1 71.3511 3.73821   7
   4 -11   1 533.890 19.6060   8
  -4 -11  -1 573.157 23.5477   2
  -4  11  -1 522.313 17.0950   1
  -4  11  -1 539.700 23.4737   7
  -5 -11  -1 1630.55 66.2657   2
   5 -11   1 1587.19 55.7664   8
  -5  11  -1 1599.16 49.1553   1
  -6 -11  -1 54.6119 2.55406  10
  -6 -11  -1 51.1689 3.42873   2
   6 -11   1 49.7376 3.16237   8
  -6  11  -1 50.4198 2.39904   1
  -6  11  -1 50.2730 2.33935   6
   7 -11   1 473.778 18.3428   8
  -7 -11  -1 492.205 16.8800  10
  -7  11  -1 491.393 15.7053   1
  -7  11  -1 505.156 15.4823   6
   8 -11   1 185.690 8.21453   8
  -8 -11  -1 192.142 7.09496  10
  -8  11  -1 195.789 6.55832   6
  -8  11  -1 193.251 6.66992   1
   9 -11   1 118.987 5.58810   8
  -9 -11  -1 114.264 4.56215  10
  -9  11  -1 118.677 4.22029   6
  -9  11  -1 117.156 4.33634   1
  10 -11   1 3.22094 0.96844   8
 -10 -11  -1 2.27615 0.55232  10
 -10  11  -1 3.41021 0.65974   1
  11 -11   1 76.2678 3.57068   8
 -11 -11  -1 70.9775 2.91080  10
 -11  11  -1 75.3246 2.78313   1
 -10 -12   1 41.9006 2.01694  10
  10 -12  -1 47.5399 2.64643   8
 -10  12   1 42.8286 1.91748   1
 -10  12   1 44.6794 1.92481   6
   9 -12  -1 204.379 8.26023   8
  -9 -12   1 204.447 7.38447  10
  -9  12   1 208.015 6.82579   6
  -9  12   1 197.261 6.86071   1
   8 -12  -1 251.742 10.1803   8
  -8 -12   1 264.991 9.24989  10
  -8  12   1 254.253 8.57539   1
  -8  12   1 254.761 8.50261   6
  -7 -12   1 130.377 5.09357  10
   7 -12  -1 127.610 5.80573   8
  -7 -12   1 127.901 6.50019   2
  -7  12   1 121.449 4.71943   1
  -7  12   1 130.302 4.76786   6
  -6 -12   1 265.705 9.13377  10
   6 -12  -1 245.819 9.87689   8
  -6 -12   1 244.945 11.4853   2
  -6  12   1 239.269 8.41559   1
  -6  12   1 251.268 8.40176   6
  -5 -12   1 80.2033 3.49257  10
   5 -12  -1 76.7483 3.89876   8
  -5 -12   1 78.6260 4.63904   2
  -5  12   1 77.8520 3.25589   1
  -5  12   1 80.7789 3.31493   6
   4 -12  -1 1155.89 53.5705   2
  -4 -12   1 1338.22 43.0358  10
   4 -12  -1 1333.32 44.8469   8
  -4 -12   1 1337.48 53.6344   2
  -4  12   1 1337.17 54.8542   7
  -4  12   1 1243.97 39.6846   1
  -3 -12   1 94.9699 3.83692  10
   3 -12  -1 80.2754 5.13534   2
  -3 -12   1 95.0271 5.23545   2
   3 -12  -1 95.8275 4.02497   8
  -3  12   1 94.7109 4.76446   7
  -3  12   1 81.7421 3.44083   1
   3  12  -1 85.9412 4.10153   7
  -2 -12   1 701.678 28.9433   2
   2 -12  -1 642.151 28.8953   2
   2  12  -1 658.235 28.4999   7
  -2  12   1 694.009 28.9625   7
  -1 -12   1 307.225 14.0184   2
   1 -12  -1 296.726 14.0701   2
   1  12  -1 304.719 13.2690   7
  -1  12   1 312.419 13.5379   7
   0 -12  -1 1930.03 80.9072   2
   0 -12   1 1928.52 80.8137   2
   0  12   1 1902.96 82.4047   7
   0  12  -1 2094.21 82.4522   7
  -1 -12  -1 264.766 12.3411   2
   1 -12   1 261.821 12.2450   2
  -1  12  -1 269.571 11.6682   7
   1  12   1 253.275 11.4792   7
   2 -12   1 58.3839 3.91691   2
  -2 -12  -1 63.2051 4.06309   2
   2 -12   1 66.3882 2.91695   8
  -2  12  -1 64.3912 3.40252   7
   2  12   1 55.2148 2.96542   7
  -3 -12  -1 61.7520 3.96474   2
   3 -12   1 55.2125 3.75134   2
   3 -12   1 60.3508 2.96796   8
  -3  12  -1 58.5069 2.57260   1
  -3  12  -1 60.7292 3.37624   7
  -4 -12  -1 429.950 18.5900   2
   4 -12   1 428.553 15.4310   8
  -4  12  -1 402.070 13.4934   1
  -4  12  -1 421.690 18.5195   7
   5 -12   1 113.741 5.16244   8
  -5 -12  -1 115.265 6.09431   2
  -5  12  -1 114.129 4.27363   6
  -5  12  -1 113.387 4.32523   1
  -6 -12  -1 288.085 12.8876   2
   6 -12   1 279.587 11.0450   8
  -6  12  -1 283.417 9.49154   1
  -6  12  -1 285.490 9.35352   6
   7 -12   1 11.1691 1.53127   8
  -7 -12  -1 13.8499 1.20759  10
  -7  12  -1 12.4531 1.14337   1
  -7  12  -1 13.9274 1.16740   6
  -8 -12  -1 101.989 4.11935  10
   8 -12   1 106.950 4.96713   8
  -8  12  -1 104.320 3.86563   6
  -8  12  -1 100.426 3.91819   1
  -9 -12  -1 11.7727 1.03656  10
   9 -12   1 12.3350 1.54892   8
  -9  12  -1 12.9110 1.05523   1
  -9  12  -1 13.0320 1.01962   6
  10 -12   1 813.345 27.1667   8
 -10 -12  -1 718.514 25.5103  10
 -10  12  -1 773.912 23.6951   1
  10 -13  -1 42.5885 2.25687   8
   9 -13  -1 204.394 7.70765   8
  -9 -13   1 189.044 6.96486  10
  -9  13   1 203.985 6.50497   6
  -9  13   1 187.123 6.50004   1
  -8 -13   1 160.156 6.09717  10
   8 -13  -1 175.504 6.82734   8
  -8  13   1 169.176 5.75091   6
  -8  13   1 160.269 5.72692   1
   7 -13  -1 522.420 18.5071   8
  -7 -13   1 503.424 21.7409   2
  -7 -13   1 503.081 17.3979  10
  -7  13   1 529.836 16.0776   6
  -7  13   1 489.131 16.1382   1
   6 -13  -1 45.5064 2.65641   8
  -6 -13   1 44.3847 2.30781  10
  -6 -13   1 44.6082 3.10367   2
  -6  13   1 45.6896 2.20494   1
  -6  13   1 45.4007 2.26402   6
  -5 -13   1 136.642 6.92091   2
  -5 -13   1 138.683 5.32307  10
   5 -13  -1 134.998 5.67198   8
  -5  13   1 125.287 4.91977   1
  -5  13   1 141.476 5.02012   6
   4 -13  -1 331.322 16.2165   2
   4 -13  -1 386.739 13.3726   8
  -4 -13   1 380.326 12.8943  10
  -4 -13   1 382.243 16.3135   2
   4  13  -1 347.314 15.5321   7
  -4  13   1 356.105 11.8446   1
  -4  13   1 368.135 16.3183   7
  -3 -13   1 94.9985 5.32871   2
   3 -13  -1 101.382 4.10027   8
   3 -13  -1 85.5605 5.33513   2
  -3  13   1 95.1252 4.94115   7
   3  13  -1 88.6412 4.30764   7
   2 -13  -1 98.0638 5.84151   2
  -2 -13   1 108.566 5.86793   2
   2  13  -1 104.276 4.88392   7
  -2  13   1 105.685 5.30776   7
  -1 -13   1 126.515 6.56844   2
   1 -13  -1 123.043 6.62965   2
   1  13  -1 118.095 5.65115   7
  -1  13   1 117.804 5.87310   7
   0 -13  -1 10.2680 1.78875   2
   0 -13   1 8.46892 1.57451   2
   0  13   1 9.47815 1.11284   7
   0  13  -1 10.8402 1.10474   7
   1 -13   1 593.754 26.0270   2
  -1 -13  -1 621.295 26.1507   2
   1  13   1 565.968 25.7232   7
  -1  13  -1 633.479 25.9842   7
   2 -13   1 169.907 8.81381   2
  -2 -13  -1 187.999 8.99133   2
  -2  13  -1 180.629 6.23215   1
  -2  13  -1 189.192 8.41564   7
   2  13   1 172.766 8.02223   7
   3 -13   1 351.822 11.9832   8
   3 -13   1 299.931 14.6486   2
  -3 -13  -1 345.109 14.8792   2
  -3  13  -1 339.136 14.6081   7
   3  13   1 302.628 13.9937   7
  -3  13  -1 322.016 10.6653   1
  -4 -13  -1 87.5194 5.12378   2
   4 -13   1 94.5569 4.11431   8
  -4  13  -1 90.5489 3.59910   1
  -5 -13  -1 1474.09 63.1078   2
   5 -13   1 1537.76 52.9642   8
  -5  13  -1 1601.88 46.4393   6
  -5  13  -1 1515.24 46.9618   1
  -6 -13  -1 5.93897 1.23988   2
   6 -13   1 4.91031 1.03149   8
  -6  13  -1 5.78159 0.84292   6
  -6  13  -1 5.94614 0.83611   1
   7 -13   1 231.054 8.97682   8
  -7  13  -1 231.718 7.61067   6
  -7  13  -1 220.208 7.65660   1
   8 -13   1 133.351 5.57395   8
  -8  13  -1 126.438 4.60576   1
  -8  13  -1 127.569 4.54059   6
   9 -13   1 774.622 26.6203   8
  -9  13  -1 762.601 23.0194   6
  -9  13  -1 731.601 23.3357   1
  10 -13   1 82.9442 3.77619   8
   9 -14  -1 253.980 9.26306   8
  -8 -14   1 31.1081 1.59385  10
   8 -14  -1 31.1462 1.82706   8
  -8  14   1 30.4230 1.52116   1
  -8  14   1 33.0215 1.60434   6
  -7 -14   1 7.46856 1.15509   2
  -7 -14   1 10.2721 0.96322  10
   7 -14  -1 9.33158 1.08788   8
  -7  14   1 8.10349 0.88744   1
  -7  14   1 10.1915 1.01973   6
   6 -14  -1 283.133 10.2403   8
  -6 -14   1 271.001 12.2734   2
  -6  14   1 260.172 9.03725   1
  -6  14   1 286.737 9.11414   6
  -5 -14   1 738.579 31.5312   2
   5 -14  -1 785.666 26.2521   8
  -5  14   1 778.069 23.2503   6
  -5  14   1 698.138 23.3401   1
   4 -14  -1 178.813 9.13663   2
  -4 -14   1 199.444 9.15794   2
  -4  14   1 206.212 6.66878   6
   4  14  -1 178.424 8.30477   7
  -3 -14   1 17.0195 2.02995   2
   3 -14  -1 17.3596 2.05941   2
  -3  14   1 16.5918 1.66037   7
   3  14  -1 17.0385 1.19247   7
   2 -14  -1 1084.32 47.4950   2
  -2 -14   1 1177.11 47.4277   2
  -2  14   1 1131.54 48.3075   7
   2  14  -1 1149.50 47.8829   7
   1 -14  -1 873.838 37.8180   2
  -1 -14   1 926.868 37.7872   2
   1  14  -1 886.380 37.9156   7
  -1  14   1 894.053 38.1726   7
   0 -14   1 216.835 10.3927   2
   0 -14  -1 218.714 10.4750   2
   0  14   1 206.017 9.77674   7
   0  14  -1 225.691 9.82953   7
  -1 -14  -1 21.6144 2.35203   2
   1 -14   1 22.6055 2.27818   2
   1  14   1 22.0894 1.59839   7
  -1  14  -1 27.1960 1.85518   7
  -1  14  -1 22.1806 1.39607   1
  -2 -14  -1 336.542 14.5053   2
   2 -14   1 299.463 14.2885   2
   2  14   1 293.285 13.7529   7
  -2  14  -1 338.437 14.2048   7
  -2  14  -1 320.027 10.3740   1
  -3 -14  -1 104.165 5.52088   2
   3 -14   1 90.0408 5.31734   2
  -3  14  -1 101.481 3.80565   1
   3  14   1 91.0744 4.55440   7
  -3  14  -1 107.540 5.16276   7
   4 -14   1 18.0946 1.31976   8
  -4 -14  -1 14.2918 1.80520   2
  -4  14  -1 16.0612 1.20725   1
   4  14   1 13.3833 0.99304   7
   5 -14   1 91.4903 3.93617   8
  -5 -14  -1 81.1163 4.76752   2
  -5  14  -1 96.5056 3.55841   6
  -5  14  -1 88.6252 3.51140   1
   6 -14   1 28.5900 1.80371   8
  -6 -14  -1 25.4374 2.12809   2
  -6  14  -1 25.3294 1.53511   6
  -6  14  -1 26.9614 1.54582   1
   7 -14   1 12.0266 1.21116   8
  -7  14  -1 10.6044 0.95637   1
  -7  14  -1 10.0177 0.97224   6
   8 -14   1 195.147 7.30603   8
  -8  14  -1 188.220 6.35075   1
  -8  14  -1 190.102 6.27574   6
   9 -14   1 21.1962 1.42368   8
  -8  15   1 45.4499 1.92873   6
   7 -15  -1 7.14005 0.77185   8
  -7 -15   1 6.11852 0.95275   2
  -7  15   1 6.18690 0.73805   6
  -6 -15   1 698.052 30.7088   2
  -6  15   1 780.562 22.7705   6
  -5 -15   1 17.6171 1.76839   2
  -5  15   1 20.1274 1.36133   6
  -4 -15   1 145.023 7.10184   2
   4 -15  -1 133.007 7.09751   2
  -4  15   1 158.137 5.25908   6
  -3 -15   1 22.1650 2.08650   2
   3 -15  -1 19.1835 2.02452   2
  -3  15   1 19.4166 1.41737   6
  -2 -15   1 108.981 5.63935   2
   2 -15  -1 99.2345 5.65196   2
  -2  15   1 107.355 5.31407   7
   2  15  -1 99.9592 4.88445   7
   1 -15  -1 1.98711 0.95594   2
  -1 -15   1 1.91378 0.92959   2
  -1  15   1 1.64591 0.65728   7
   1  15  -1 2.11774 0.57024   7
   0 -15  -1 403.596 17.5880   2
   0 -15   1 401.509 17.4804   2
   0  15   1 379.591 17.2642   7
   0  15  -1 399.790 17.2343   7
   1 -15   1 19.9269 2.05965   2
  -1 -15  -1 22.9010 2.22985   2
  -1  15  -1 23.3603 1.33166   1
   1  15   1 19.5093 1.49962   7
  -1  15  -1 21.3698 1.67074   7
  -2 -15  -1 315.450 13.2706   2
   2 -15   1 284.148 13.1412   2
  -2  15  -1 289.912 9.49825   1
   2  15   1 265.503 12.6394   7
  -2  15  -1 300.543 13.0466   7
  -3 -15  -1 142.506 7.02027   2
  -3  15  -1 139.545 5.00668   1
  -4 -15  -1 935.158 40.2625   2
  -4  15  -1 957.227 29.9196   1
  -4  15  -1 1017.77 29.6689   6
  -5 -15  -1 16.0171 1.65036   2
  -5  15  -1 18.1320 1.17007   1
  -5  15  -1 14.9246 1.16960   6
  -6 -15  -1 207.926 9.63632   2
   6 -15   1 217.300 7.92891   8
  -6  15  -1 226.426 7.18439   6
  -6  15  -1 216.053 7.17876   1
   7 -15   1 408.901 14.0817   8
  -7  15  -1 404.274 12.4879   6
  -7  15  -1 386.531 12.5653   1
  -6 -16   1 17.3762 1.45851   2
  -6  16   1 19.7677 1.15900   6
  -5 -16   1 178.452 8.27556   2
  -5  16   1 188.926 6.17620   6
  -4 -16   1 51.9928 3.18787   2
  -4  16   1 57.4342 2.38765   6
   3 -16  -1 302.795 14.0320   2
  -3 -16   1 318.045 13.9834   2
  -3  16   1 335.518 10.2828   6
  -2 -16   1 2.04583 0.83060   2
   2 -16  -1 3.10027 0.94877   2
  -2  16   1 2.45430 0.62309   6
   1 -16  -1 509.957 22.1649   2
  -1 -16   1 521.490 22.0911   2
   0 -16   1 15.8383 1.75756   2
   0 -16  -1 16.2064 1.87943   2
  -1 -16  -1 489.771 20.6456   2
   1 -16   1 468.097 20.5779   2
  -2 -16  -1 85.4467 4.57770   2
   2 -16   1 80.8545 4.48279   2
  -3 -16  -1 26.5031 2.14112   2
  -3  16  -1 26.6443 1.41765   1
  -3  16  -1 29.8223 1.55162   6
  -4 -16  -1 113.243 5.74714   2
  -4  16  -1 125.688 4.27696   6
  -4  16  -1 117.951 4.17465   1
  -5 -16  -1 39.5286 2.46622   2
  -5  16  -1 43.3859 1.86254   6
  -5  16  -1 39.5142 1.75741   1
  -6  16  -1 48.4230 1.99643   6
  -4 -17   1 254.272 11.4615   2
  -4  17   1 276.962 8.49893   6
   3 -17  -1 7.36755 1.07652   2
  -3 -17   1 6.55604 1.03265   2
  -3  17   1 10.1219 0.85123   6
  -2 -17   1 148.302 6.86672   2
   2 -17  -1 138.246 6.86009   2
  -2  17   1 151.813 4.98608   6
  -1 -17   1 39.3291 2.58683   2
   1 -17  -1 38.1535 2.56172   2
  -1  17   1 42.0968 1.80090   6
   0 -17  -1 12.8990 1.45546   2
   0 -17   1 9.80956 1.32028   2
  -1 -17  -1 69.5913 3.77396   2
   1 -17   1 65.9830 3.69364   2
  -2 -17  -1 1119.70 45.7674   2
   2 -17   1 1027.77 45.6119   2
  -2  17  -1 1187.32 33.6429   6
  -3 -17  -1 74.2389 3.93541   2
  -3  17  -1 77.4467 2.86477   6
  -4 -17  -1 497.374 21.6328   2
  -4  17  -1 540.002 15.9804   6
   0 -18  -1 77.8973 4.05683   2
  -1 -18  -1 575.332 24.0754   2
 -14   0   2 11.2856 0.85187   1
 -13   0   2 0.69343 0.49294   4
 -13   0   2 -0.4704 0.46061  10
 -13   0   2 0.75380 0.49155   1
 -12   0   2 23.3482 1.45629   1
 -12   0   2 24.2759 1.58131   4
 -12   0   2 22.2988 1.64977  10
 -11   0   2 3.13007 0.67978   1
 -11   0   2 3.99779 0.82512  10
 -11   0   2 5.06084 0.84031   4
 -10   0   2 164.524 5.82704   4
 -10   0   2 157.100 5.57386   1
 -10   0   2 150.303 6.08273  10
  10   0  -2 168.486 8.10371   7
 -10   0   2 158.334 5.69157   6
   9   0  -2 0.61818 0.70372   7
  -9   0   2 3.62287 0.64216   4
  -9   0   2 1.48816 0.46538   6
  -9   0   2 2.85630 0.62790  10
  -9   0   2 2.33539 0.53136   1
   8   0  -2 190.491 12.1168   3
   8   0  -2 202.908 9.21274   7
   7   0  -2 2.38317 0.67088   7
   7   0  -2 1.80303 1.24967   3
   6   0  -2 4956.68 230.061   3
   6   0  -2 4488.34 197.103   7
   5   0  -2 0.25188 0.43351   7
   5   0  -2 0.22540 0.89464   3
   4   0  -2 1878.21 91.8334   3
   3   0  -2 0.16909 0.65463   3
   2   0  -2 1010.01 49.3410   3
   1   0  -2 0.42812 0.37285   3
   0   0  -2 524.288 25.5783   3
  -1   0  -2 -1.2000 0.26550   3
   4   0   2 53.7509 4.10725   3
   5   0   2 0.19244 0.95733   3
   5   0   2 0.62295 0.41032   7
   6   0   2 2320.76 114.276   3
   6   0   2 2322.23 97.2329   7
   7   0   2 0.38739 0.49755   7
   7   0   2 1.03367 1.09710   3
   8   0   2 301.772 13.5162   7
  -8   0  -2 292.820 10.5547  10
  -8   0  -2 310.649 9.97833   4
  -9   0  -2 2.64620 0.59518   4
   9   0   2 5.97633 1.14150   7
  -9   0  -2 2.45261 0.52461   1
  -9   0  -2 1.46784 0.72837   5
  -9   0  -2 0.97375 0.59162  10
 -10   0  -2 2330.87 71.9773   1
  10   0   2 2452.31 100.093   7
 -10   0  -2 2350.94 89.2550   5
 -10   0  -2 2367.63 78.1911  10
 -10   0  -2 2356.07 73.9384   4
 -11   0  -2 1.38133 0.74783   5
 -11   0  -2 1.00597 0.57537  10
 -11   0  -2 1.85753 0.59309   4
  11   0   2 1.36384 0.89315   7
 -11   0  -2 2.70534 0.57909   1
 -12   0  -2 833.123 25.5020   4
 -12   0  -2 804.572 24.7174   1
 -12   0  -2 760.178 26.8932  10
 -13   0  -2 1.29355 0.51922   4
 -13   0  -2 1.01712 0.44561   1
 -13   0  -2 1.88130 0.60232  10
 -14   0  -2 244.745 7.96029   4
 -14   0  -2 238.529 8.40413  10
 -14  -1   2 54.2486 2.31539  10
 -14  -1   2 53.9479 2.14171   1
 -14   1   2 54.5309 2.21747   4
 -14   1   2 51.9321 2.13304   1
 -13  -1   2 386.176 12.7801   4
 -13  -1   2 391.640 12.4228   1
 -13  -1   2 396.445 13.4979  10
 -13   1   2 392.759 12.7928   4
 -13   1   2 383.763 12.4179   1
 -12  -1   2 386.067 12.7843   1
 -12  -1   2 381.548 13.9077  10
 -12  -1   2 401.097 13.1997   4
 -12   1   2 409.229 13.2055   4
 -12   1   2 377.409 13.8845  10
 -12   1   2 400.979 12.8100   1
  12   1  -2 440.789 18.2390   7
 -11  -1   2 580.355 20.6297  10
 -11  -1   2 597.207 18.9470   1
 -11  -1   2 574.475 19.4730   4
  11   1  -2 672.817 26.7433   7
 -11   1   2 598.997 19.5188   4
 -11   1   2 590.541 20.5989  10
 -11   1   2 611.063 18.9821   1
  10  -1  -2 48.0451 3.34998   7
 -10  -1   2 44.5986 2.44787  10
 -10  -1   2 51.9905 2.23176   1
 -10  -1   2 45.9166 2.29690   4
 -10   1   2 44.8915 2.16262   1
  10   1  -2 50.0719 3.34372   7
 -10   1   2 47.8649 2.12593   6
 -10   1   2 49.1145 2.45634  10
 -10   1   2 48.3459 2.31805   4
  -9  -1   2 48.0773 2.36209  10
  -9  -1   2 49.3694 2.10057   1
  -9  -1   2 50.1131 2.23771   4
   9  -1  -2 46.8192 3.08714   7
   9  -1  -2 41.3803 4.58064   3
  -9  -1   2 44.4149 2.01008   6
   9   1  -2 43.8042 3.01908   7
  -9   1   2 46.0371 2.30672  10
  -9   1   2 44.3399 2.01609   6
  -9   1   2 50.5055 2.21194   4
  -9   1   2 45.5744 2.06936   1
   8  -1  -2 227.523 10.5122   7
   8  -1  -2 221.276 13.5267   3
   8   1  -2 234.969 10.4699   7
   7  -1  -2 1540.56 65.1321   7
   7  -1  -2 1538.00 76.9977   3
   7   1  -2 1558.11 65.0734   7
   6  -1  -2 10.2300 2.03178   3
   6   1  -2 8.42503 0.97579   7
   5  -1  -2 67.3474 4.78787   3
   5  -1  -2 64.7428 3.36811   7
   5   1  -2 65.6955 3.30717   7
   5   1  -2 71.3946 4.58022   3
   4  -1  -2 42.5074 3.19295   3
   4   1  -2 41.7010 2.97218   3
   3  -1  -2 23.2926 2.11955   3
   3   1  -2 24.3230 1.94172   3
   2  -1  -2 595.316 30.2671   3
   2   1  -2 633.155 30.1515   3
   1  -1  -2 319.716 16.2907   3
   1   1  -2 340.019 16.2524   3
   0  -1  -2 1863.67 89.3780   3
   0   1  -2 1785.57 89.4462   3
  -1  -1  -2 745.505 36.4848   3
  -1   1  -2 757.848 36.6211   3
  -2   1  -2 83.1150 4.31457   3
   3  -1   2 2932.79 142.975   3
   4  -1   2 2239.14 108.236   3
   4   1   2 2174.74 107.870   3
   5  -1   2 1903.91 89.9922   3
   5  -1   2 1767.90 76.2925   7
   5   1   2 1833.40 89.5646   3
   5   1   2 1782.96 76.1871   7
   6  -1   2 86.6756 4.33837   7
   6  -1   2 94.0959 6.46186   3
   6   1   2 88.5106 4.28006   7
   7  -1   2 21.4422 1.64775   7
   7  -1   2 20.3729 2.98365   3
   7   1   2 21.3717 1.63325   7
   8  -1   2 1060.75 61.6056   3
  -8  -1  -2 1280.61 38.2385   4
  -8  -1  -2 1265.27 46.1702   5
  -8  -1  -2 1308.69 40.4704  10
   8  -1   2 1205.75 51.6428   7
   8   1   2 1174.07 51.5880   7
  -8   1  -2 1222.59 38.1993   4
  -9  -1  -2 103.450 3.83049   4
   9  -1   2 102.769 5.32764   7
  -9  -1  -2 97.7761 4.61891   5
  -9  -1  -2 101.172 4.09377  10
  -9  -1  -2 94.3654 3.58623   1
  -9   1  -2 94.0106 3.75669   4
  -9   1  -2 97.0327 4.05971  10
  -9   1  -2 104.025 4.64269   5
   9   1   2 97.6139 5.22018   7
  -9   1  -2 95.4470 3.60818   1
 -10  -1  -2 920.890 35.0267   5
 -10  -1  -2 947.565 29.0301   4
  10  -1   2 919.494 39.4069   7
 -10  -1  -2 915.851 28.1813   1
 -10  -1  -2 911.072 30.7152  10
 -10   1  -2 891.377 30.6818  10
 -10   1  -2 865.436 28.9829   4
 -10   1  -2 909.290 35.0239   5
  10   1   2 944.424 39.4045   7
 -10   1  -2 910.833 28.1962   1
 -11  -1  -2 23.3292 1.83418   5
 -11  -1  -2 21.9889 1.58243  10
 -11  -1  -2 18.8054 1.38519   4
 -11  -1  -2 21.5640 1.31309   1
 -11   1  -2 20.6145 1.80475   5
 -11   1  -2 20.5717 1.31967   1
  11   1   2 23.6444 2.26574   7
 -11   1  -2 20.7315 1.57267  10
 -11   1  -2 20.4547 1.41447   4
 -12  -1  -2 5.23632 0.73937   1
 -12  -1  -2 6.31209 0.92765  10
 -12  -1  -2 6.72080 0.84956   4
 -12   1  -2 5.15941 0.79209   4
 -12   1  -2 5.52974 0.74786   1
 -12   1  -2 5.68920 0.87395  10
 -13  -1  -2 392.983 13.2874  10
 -13  -1  -2 377.220 12.5053   4
 -13   1  -2 391.105 12.5390   4
 -13   1  -2 373.750 13.2497  10
 -13   1  -2 385.457 12.1313   1
 -14  -1  -2 184.865 6.20954   4
 -14  -1  -2 180.950 6.56919  10
 -14   1  -2 187.532 6.59165  10
 -14   1  -2 188.616 6.23239   4
 -14  -2   2 35.4413 1.54719   1
 -14  -2   2 33.0785 1.67094  10
 -14   2   2 34.8187 1.58245   1
 -14   2   2 34.4842 1.60237   4
 -13  -2   2 35.2904 1.69258   1
 -13  -2   2 34.8305 1.90870  10
 -13  -2   2 35.1350 1.77513   4
 -13   2   2 34.1498 1.78152   4
 -13   2   2 32.3144 1.67203   1
 -12  -2   2 40.8364 2.04833   1
 -12  -2   2 44.4883 2.19354   4
 -12  -2   2 43.3610 2.33417  10
  12   2  -2 49.1277 3.24445   7
 -12   2   2 42.1248 2.16051   4
 -12   2   2 43.8157 2.08801   1
 -11  -2   2 32.8877 1.80421   1
 -11  -2   2 33.8395 2.08896  10
 -11  -2   2 38.6535 1.99477   4
  11   2  -2 36.9249 2.82399   7
 -11   2   2 36.0386 1.95512   4
 -11   2   2 33.7988 1.83612   1
 -10  -2   2 152.410 5.45597   1
 -10  -2   2 161.934 6.09557  10
 -10  -2   2 154.459 5.68533   4
 -10   2   2 153.025 5.47406   1
 -10   2   2 155.277 5.67403   4
 -10   2   2 155.926 6.08577  10
 -10   2   2 152.574 5.37787   6
  10   2  -2 163.472 7.82349   7
  -9  -2   2 459.776 14.3120   6
   9  -2  -2 384.882 24.7134   3
  -9  -2   2 469.854 14.3397   1
  -9  -2   2 471.395 14.7855   4
  -9  -2   2 450.659 15.6202  10
   9   2  -2 447.542 19.8973   7
  -9   2   2 451.233 14.7372   4
  -9   2   2 461.674 14.1352   6
  -9   2   2 467.514 14.3471   1
   8  -2  -2 58.0969 3.45523   7
   8  -2  -2 58.1675 5.30118   3
   8   2  -2 64.8050 3.42537   7
   7  -2  -2 39.6989 3.93105   3
   7  -2  -2 34.1773 2.30597   7
   7   2  -2 40.7285 2.31207   7
   6  -2  -2 967.081 46.4030   3
   6  -2  -2 894.306 38.7470   7
   6   2  -2 888.482 38.6044   7
   5  -2  -2 591.999 26.5777   7
   5  -2  -2 632.190 31.9583   3
   5   2  -2 703.534 31.5312   3
   5   2  -2 582.489 26.4361   7
   4  -2  -2 1829.61 90.0367   3
   4   2  -2 1841.99 89.5789   3
   3  -2  -2 533.437 26.4476   3
   3   2  -2 517.674 26.0374   3
   2  -2  -2 124.813 6.89035   3
   2   2  -2 130.081 6.62988   3
   1  -2  -2 2674.31 131.562   3
   1   2  -2 2705.48 131.022   3
   0  -2  -2 1152.32 55.9194   3
   0   2  -2 1142.70 55.9472   3
  -1   2  -2 224.412 11.2288   3
   2  -2   2 79.4483 5.11657   3
  -2   2  -2 87.5684 4.51172   3
   3  -2   2 679.986 34.1602   3
   4  -2   2 197.505 11.1747   3
   5  -2   2 781.672 38.8518   3
   5   2   2 741.708 31.9794   7
   6  -2   2 869.769 43.3703   3
   6  -2   2 812.205 35.8023   7
   6   2   2 856.483 35.7019   7
   7  -2   2 89.3223 4.48726   7
   7  -2   2 87.0678 6.78036   3
   7   2   2 90.1060 4.42393   7
   8  -2   2 151.160 7.37897   7
  -8  -2  -2 158.715 6.58798   5
  -8  -2  -2 162.920 5.45150   4
   8  -2   2 139.243 10.2891   3
  -8  -2  -2 152.002 5.76952  10
  -8   2  -2 153.504 5.22064   1
  -8   2  -2 164.234 5.45688   4
   8   2   2 148.149 7.30649   7
   9  -2   2 761.759 33.2018   7
  -9  -2  -2 762.242 29.5947   5
  -9  -2  -2 791.596 25.9941  10
  -9  -2  -2 797.979 24.5277   4
  -9  -2  -2 757.875 23.7859   1
  -9   2  -2 767.218 24.5124   4
  -9   2  -2 781.003 23.8311   1
  -9   2  -2 715.917 29.5466   5
   9   2   2 784.034 33.1588   7
  -9   2  -2 780.393 25.9312  10
 -10  -2  -2 76.6230 3.33827  10
 -10  -2  -2 70.4808 2.86493   1
 -10  -2  -2 76.0704 3.08916   4
 -10  -2  -2 72.7875 3.72584   5
 -10   2  -2 72.3715 3.74854   5
  10   2   2 76.2406 4.32304   7
 -10   2  -2 72.4727 3.07113   4
 -10   2  -2 69.2781 2.89163   1
 -10   2  -2 70.3933 3.25390  10
 -11  -2  -2 52.8941 2.25736   1
 -11  -2  -2 50.3120 2.58751  10
 -11  -2  -2 56.3548 3.00874   5
 -11  -2  -2 48.7552 2.38277   4
 -11   2  -2 51.1889 2.28200   1
 -11   2  -2 50.9579 2.95176   5
 -11   2  -2 49.9663 2.58072  10
  11   2   2 54.9573 3.48249   7
 -11   2  -2 50.4870 2.41462   4
 -12  -2  -2 790.752 24.4951   1
 -12  -2  -2 762.389 25.0452   4
 -12  -2  -2 818.010 26.6010  10
 -12   2  -2 783.424 24.3871   1
 -12   2  -2 785.875 25.1193   4
 -12   2  -2 786.984 26.5519  10
 -13  -2  -2 257.663 8.91559   4
 -13  -2  -2 263.948 9.47533  10
 -13   2  -2 267.735 8.96682   4
 -13   2  -2 270.421 9.49470  10
 -13   2  -2 283.790 8.68528   1
 -14  -2  -2 105.023 3.90244  10
 -14  -2  -2 102.300 3.65648   4
 -14   2  -2 102.916 3.68080   4
 -14  -3   2 525.634 17.7887  10
 -14  -3   2 514.940 16.3896   1
 -14   3   2 548.528 16.4614   1
 -13  -3   2 473.395 15.8408  10
 -13  -3   2 463.108 14.5449   1
 -13   3   2 458.557 14.5758   1
 -13   3   2 453.224 14.9484   4
 -12  -3   2 407.019 14.8652  10
 -12  -3   2 427.019 14.0919   4
 -12  -3   2 422.026 13.6796   1
 -12   3   2 435.660 13.7263   1
  12   3  -2 467.255 19.2445   7
 -12   3   2 418.697 14.0714   4
 -11  -3   2 22.2989 1.51668   4
 -11  -3   2 20.5881 1.58878  10
 -11  -3   2 19.0197 1.33722   1
 -11   3   2 22.3295 1.33381   6
 -11   3   2 21.2139 1.41419   1
 -11   3   2 20.6987 1.44067   4
  11   3  -2 20.2859 2.08848   7
 -10  -3   2 1425.38 49.1428  10
 -10  -3   2 1466.32 45.2416   1
 -10  -3   2 1501.00 46.4878   4
 -10   3   2 1476.41 45.2709   1
  10   3  -2 1544.82 62.7891   7
 -10   3   2 1438.22 46.4419   4
 -10   3   2 1498.98 44.6727   6
   9  -3  -2 469.231 29.3645   3
  -9  -3   2 539.167 17.0540   1
  -9  -3   2 565.194 17.5769   4
  -9  -3   2 542.478 18.6138  10
  -9   3   2 561.209 17.5653   4
  -9   3   2 575.952 17.0943   1
   9   3  -2 536.997 23.5787   7
  -9   3   2 546.212 16.8293   6
  -8  -3   2 15.1635 1.07930   4
  -8  -3   2 12.7959 0.94826   1
   8  -3  -2 14.9091 3.09796   3
   8   3  -2 11.8402 1.30855   7
   7  -3  -2 11.0704 2.40445   3
   7   3  -2 11.8503 1.12120   7
   6  -3  -2 73.3419 5.49142   3
   6   3  -2 67.8199 3.40116   7
   5  -3  -2 22.5333 2.59353   3
   5   3  -2 17.1961 1.08957   7
   4  -3  -2 154.116 8.90093   3
   4   3  -2 155.100 8.25660   3
   3  -3  -2 130.394 7.36279   3
   3   3  -2 129.854 6.82040   3
   2  -3  -2 297.948 14.7875   3
   2   3  -2 282.622 14.4016   3
   1  -3  -2 12.1500 1.17663   3
   1   3  -2 8.17880 1.00405   3
   0  -3   2 4537.53 235.276   3
   0  -3  -2 4906.40 234.661   3
   0   3  -2 5056.56 235.396   3
   1  -3   2 475.224 25.1796   3
  -1   3  -2 530.845 24.8698   3
   2  -3   2 3517.20 178.439   3
  -2   3  -2 3824.91 178.990   3
   3  -3   2 827.580 41.4052   3
   4  -3   2 1045.40 52.2562   3
   5  -3   2 405.462 18.2032   7
   5  -3   2 447.463 22.7972   3
   6  -3   2 788.554 40.7462   3
   6  -3   2 767.409 33.4982   7
   6   3   2 813.668 33.3081   7
   7  -3   2 13.3920 2.93767   3
   7   3   2 12.7855 1.20707   7
  -8  -3  -2 7.09293 0.80555   4
  -8  -3  -2 7.19445 0.98800   5
  -8  -3  -2 8.18903 0.98567  10
   8  -3   2 5.41866 2.14090   3
  -8   3  -2 7.93178 0.82456   4
  -8   3  -2 8.20981 0.75124   1
   8   3   2 9.25791 1.21495   7
  -9  -3  -2 57.5193 2.50606   1
  -9  -3  -2 54.4037 2.72996  10
  -9  -3  -2 61.4093 3.16068   5
  -9  -3  -2 58.4976 2.55006   4
   9   3   2 61.5943 3.49597   7
  -9   3  -2 57.1663 3.20626   5
  -9   3  -2 60.4236 2.45028   1
  -9   3  -2 57.2775 2.54925   4
 -10  -3  -2 44.3195 2.20398   1
 -10  -3  -2 49.7315 2.86128   5
 -10  -3  -2 54.0690 2.58262  10
 -10  -3  -2 48.8388 2.32415   4
 -10   3  -2 48.0925 2.48547  10
  10   3   2 56.2985 3.32017   7
 -10   3  -2 46.9885 2.17272   1
 -10   3  -2 47.5027 2.30583   4
 -11  -3  -2 59.5828 2.89534  10
 -11  -3  -2 57.3767 2.63965   4
 -11   3  -2 63.1643 2.58420   1
 -11   3  -2 58.5186 2.67701   4
  11   3   2 65.6697 3.77840   7
 -11   3  -2 58.0859 2.86675  10
 -12  -3  -2 402.907 12.9155   4
 -12  -3  -2 380.929 13.6874  10
 -12   3  -2 384.828 12.9332   4
 -12   3  -2 403.199 12.5524   1
 -12   3  -2 395.562 13.7046  10
 -13  -3  -2 378.650 13.1398  10
 -13  -3  -2 383.907 12.3998   4
 -13   3  -2 381.202 13.1428  10
 -13   3  -2 380.647 12.0512   1
 -13   3  -2 384.766 12.4499   4
 -14  -3  -2 18.1389 1.18584  10
 -14  -4   2 16.7400 1.08982  10
 -14   4   2 17.0248 1.01201   1
 -13  -4   2 10.9439 1.09342  10
 -13  -4   2 11.8524 0.95627   1
 -13   4   2 8.99834 0.90465   1
 -12  -4   2 256.992 8.56330   1
 -12  -4   2 252.082 9.37462  10
 -12   4   2 260.581 8.83750   4
 -12   4   2 258.585 8.60589   1
  12   4  -2 272.013 12.0508   7
 -11  -4   2 5.42638 0.76245   1
 -11  -4   2 5.37489 0.91414  10
 -11  -4   2 4.75031 0.83387   4
 -11   4   2 5.47249 0.80476   1
 -11   4   2 6.04621 0.78512   6
 -11   4   2 8.28171 0.97303   4
 -10  -4   2 193.917 6.80820   4
 -10  -4   2 203.681 7.26479  10
 -10  -4   2 188.888 6.56013   1
 -10   4   2 192.317 6.47835   6
  10   4  -2 191.343 9.08256   7
 -10   4   2 191.648 6.59522   1
 -10   4   2 181.359 6.74393   4
  -9  -4   2 765.017 23.9323   4
  -9  -4   2 764.596 25.3553  10
  -9  -4   2 729.970 23.2519   1
  -9   4   2 772.136 23.2957   1
  -9   4   2 746.840 23.9052   4
   9   4  -2 719.247 32.0404   7
  -9   4   2 743.172 22.9592   6
  -8  -4   2 197.467 6.59736   1
   8  -4  -2 177.653 12.3654   3
  -8  -4   2 218.797 7.32693  10
  -8  -4   2 195.762 6.79625   4
  -8   4   2 196.265 6.49243   6
  -8   4   2 197.345 6.58901   1
   8   4  -2 190.595 8.91645   7
   7  -4  -2 999.062 52.5003   3
   7   4  -2 1055.58 43.3666   7
   6  -4  -2 16.0151 2.62026   3
   6   4  -2 13.3412 1.02469   7
   5  -4  -2 2184.87 107.564   3
   4  -4  -2 444.834 23.0598   3
   3  -4  -2 1918.74 92.0773   3
   3   4  -2 1844.06 91.4376   3
   2  -4  -2 3481.91 158.695   3
   2   4  -2 3050.36 158.212   3
   1  -4  -2 1965.69 91.3809   3
   1   4  -2 1794.59 91.2673   3
   0  -4   2 427.679 21.8046   3
   0  -4  -2 452.921 21.4265   3
   0   4  -2 437.427 21.7036   3
   1  -4   2 435.608 22.6344   3
  -1   4  -2 461.183 22.3359   3
   2  -4   2 5.71432 1.31752   3
  -2   4  -2 6.09428 0.83312   3
   3  -4   2 908.935 45.4841   3
   4  -4   2 16.1582 2.41249   3
   5  -4   2 39.2899 3.85741   3
   6  -4   2 1.30128 1.32660   3
   7  -4   2 1961.44 100.537   3
   7   4   2 2063.43 84.3826   7
  -8  -4  -2 17.8901 1.33684  10
  -8  -4  -2 19.7529 1.22661   4
  -8  -4  -2 18.9880 1.57058   5
   8  -4   2 21.7705 3.62551   3
  -8   4  -2 18.8865 1.14720   1
  -8   4  -2 22.0466 1.27837   4
   8   4   2 17.0533 1.60337   7
  -9  -4  -2 1319.84 39.8615   4
  -9  -4  -2 1275.27 42.1848  10
  -9  -4  -2 1173.26 48.0256   5
  -9   4  -2 1295.39 39.8748   4
  -9   4  -2 1270.31 38.8069   1
 -10  -4  -2 282.006 9.48527   4
 -10  -4  -2 272.592 11.4271   5
 -10  -4  -2 284.044 10.1302  10
  10   4   2 294.094 12.8111   7
 -10   4  -2 265.676 10.0427  10
 -10   4  -2 285.895 9.53294   4
 -10   4  -2 282.048 9.21982   1
 -11  -4  -2 1982.87 62.1632   4
 -11  -4  -2 1890.37 65.7537  10
 -11   4  -2 1997.73 62.2474   4
  11   4   2 2121.78 84.0328   7
 -11   4  -2 2020.88 60.6122   1
 -11   4  -2 1928.84 65.7550  10
 -12  -4  -2 204.582 7.29409  10
 -12  -4  -2 199.311 6.82851   4
 -12   4  -2 194.713 6.87929   4
 -12   4  -2 193.108 7.27081  10
 -12   4  -2 195.855 6.63404   1
 -13  -4  -2 58.1789 2.56275  10
 -13   4  -2 57.5438 2.54747  10
 -13   4  -2 56.0213 2.40661   4
 -13   4  -2 58.5940 2.29447   1
 -13  -5   2 19.1374 1.15261   1
 -13  -5   2 18.4046 1.32199  10
 -13   5   2 19.4079 1.19935   1
 -12  -5   2 968.497 30.5271   1
 -12  -5   2 998.425 33.1868  10
 -12   5   2 1008.09 30.6032   1
 -11  -5   2 228.206 8.73739  10
 -11  -5   2 237.330 7.97779   1
 -11   5   2 237.551 7.86800   6
  11   5  -2 244.875 11.0279   7
 -11   5   2 246.201 8.06734   1
 -10  -5   2 146.857 5.22383   1
 -10  -5   2 146.777 5.75267  10
 -10  -5   2 146.857 5.39425   4
 -10   5   2 145.404 5.13489   6
 -10   5   2 143.598 5.22710   1
  10   5  -2 150.642 7.13211   7
  -9  -5   2 38.8278 2.05975   4
  -9  -5   2 41.6934 2.26803  10
  -9  -5   2 40.9553 1.97364   1
  -9   5   2 46.2804 2.01463   6
   9   5  -2 38.6656 2.55867   7
  -9   5   2 45.3811 2.05348   1
   8  -5  -2 701.888 40.6017   3
   8  -5  -2 677.764 27.7335   8
  -8  -5   2 796.049 24.0075   1
  -8  -5   2 772.393 26.0793  10
  -8  -5   2 785.561 23.7713   6
  -8  -5   2 834.233 24.6937   4
  -8   5   2 826.283 24.0252   1
   8   5  -2 766.990 32.8961   7
  -8   5   2 797.726 23.7009   6
   7  -5  -2 16.0442 3.06889   3
   7   5  -2 15.6003 1.18544   7
   6  -5  -2 275.923 15.7184   3
   5  -5  -2 310.056 16.9646   3
   4  -5  -2 184.455 10.1004   3
  -4   5   2 168.273 7.73273   7
   3  -5  -2 6.18131 1.30547   3
  -3   5   2 5.43547 0.61147   7
   2  -5  -2 4031.25 183.942   3
  -2   5   2 3512.60 157.505   7
   1  -5  -2 39.8649 2.36469   3
   1   5  -2 34.6760 2.27354   3
   0  -5   2 591.545 28.3001   3
   0   5  -2 552.168 28.2376   3
   1  -5   2 300.999 15.3953   3
  -1   5  -2 301.834 15.1157   3
   2  -5   2 1733.64 85.5228   3
  -2   5  -2 1856.33 85.0548   3
  -2   5  -2 1644.68 72.9439   7
   3  -5   2 6.45354 1.50325   3
  -3   5  -2 5.75662 0.59573   7
   4  -5   2 1114.81 55.7607   3
   5  -5   2 191.820 11.4288   3
   6  -5   2 1755.40 87.6642   3
   7  -5   2 216.487 14.2198   3
  -7  -5  -2 246.823 9.50779   5
  -7  -5  -2 242.641 8.35453  10
   7   5   2 224.372 10.1724   7
  -7   5  -2 230.834 7.60309   1
  -8  -5  -2 277.724 9.49982  10
   8  -5   2 236.970 16.1978   3
  -8  -5  -2 247.916 10.6616   5
  -8  -5  -2 267.247 8.86636   4
  -8   5  -2 273.752 8.91984   4
  -8   5  -2 277.286 8.67676   1
   8   5   2 264.257 11.7383   7
  -9  -5  -2 2.67840 0.79050   5
  -9  -5  -2 3.26585 0.72469  10
  -9  -5  -2 4.10096 0.68497   4
   9   5   2 4.69951 0.92449   7
  -9   5  -2 4.07445 0.66291   1
  -9   5  -2 3.39483 0.65378   4
 -10  -5  -2 4.41702 0.88062  10
 -10  -5  -2 4.43955 0.76999   4
  10   5   2 4.42057 0.95425   7
 -10   5  -2 6.35522 0.85979   4
 -10   5  -2 4.68208 0.72232   1
 -11  -5  -2 175.595 6.49808  10
 -11  -5  -2 169.353 6.04876   4
 -11   5  -2 166.070 6.46300  10
 -11   5  -2 173.855 5.93178   1
  11   5   2 169.161 8.12066   7
 -11   5  -2 173.346 6.16593   4
 -12  -5  -2 19.9716 1.29186   4
 -12  -5  -2 19.7645 1.46701  10
 -12   5  -2 22.6415 1.33099   1
 -12   5  -2 21.1697 1.48004  10
 -12   5  -2 21.4506 1.39380   4
 -13  -5  -2 22.8855 1.39175  10
 -13   5  -2 22.8952 1.23672   1
 -13   5  -2 24.7217 1.33881   4
 -13  -6   2 197.334 7.24140  10
 -13   6   2 207.867 6.72041   1
 -12  -6   2 138.692 5.34379  10
 -12  -6   2 135.233 4.85465   1
 -12   6   2 141.886 4.94420   1
 -11  -6   2 331.762 11.7786  10
 -11  -6   2 325.155 10.7813   1
  11   6  -2 327.661 14.7726   7
 -11   6   2 337.524 10.8671   1
 -11   6   2 340.507 10.6692   6
 -10  -6   2 12.9084 1.09353   1
 -10  -6   2 12.5404 1.30879  10
  10   6  -2 12.4713 1.45724   7
 -10   6   2 10.9262 1.04828   6
 -10   6   2 11.5907 1.08453   1
  -9  -6   2 97.2864 3.95951  10
  -9  -6   2 92.0363 3.51500   1
   9  -6  -2 84.9050 4.79216   8
  -9   6   2 90.7384 3.47356   6
   9   6  -2 89.2536 4.59048   7
  -9   6   2 89.6758 3.52604   1
  -8  -6   2 1125.00 33.5940   1
   8  -6  -2 1011.57 38.7122   8
  -8  -6   2 1102.56 33.4007   6
  -8  -6   2 1061.06 36.4426  10
  -8  -6   2 1124.65 34.4657   4
   8   6  -2 1065.80 46.0335   7
  -8   6   2 1108.69 33.1624   6
  -8   6   2 1131.42 33.6006   1
  -7  -6   2 1267.34 38.4761   1
  -7  -6   2 1328.28 39.4970   4
  -7  -6   2 1393.09 41.8496  10
   7  -6  -2 1174.75 63.5570   3
   7  -6  -2 1131.71 44.0482   8
  -7   6   2 1300.75 38.4744   1
   7   6  -2 1184.75 52.7326   7
  -7   6   2 1269.15 37.9890   6
   6  -6  -2 18.7667 2.75016   3
   5  -6  -2 123.663 7.85751   3
   4  -6  -2 2026.28 98.7786   3
  -4   6   2 1996.19 84.1666   7
   3  -6  -2 2239.91 106.721   3
  -3   6   2 2125.36 91.2145   7
   2  -6  -2 185.390 9.43325   3
  -2   6   2 169.764 7.69973   7
   1  -6  -2 312.354 14.9462   3
  -1   6   2 287.257 12.7149   7
   0  -6   2 216.398 10.1610   3
   0   6  -2 194.663 8.52212   7
   0   6  -2 187.317 10.1998   3
   1  -6   2 67.5995 3.99605   3
  -1   6  -2 63.7710 3.75395   3
  -1   6  -2 63.7409 2.97482   7
   2  -6   2 14.3713 1.76943   3
  -2   6  -2 15.4005 0.98463   7
   3  -6   2 54.6630 3.96380   3
  -3   6  -2 52.0361 2.58693   7
   4  -6   2 38.9542 3.50697   3
   5  -6   2 28.5097 3.24264   3
   6  -6   2 252.811 14.9112   3
  -7  -6  -2 372.977 14.3133   5
  -7  -6  -2 387.919 12.6712  10
   7  -6   2 342.181 14.0205   8
  -7  -6  -2 374.678 11.8690   4
   7  -6   2 316.986 20.4459   3
  -7   6  -2 365.443 11.5978   1
  -7   6  -2 374.132 11.9166   4
  -8  -6  -2 631.284 19.9599   4
  -8  -6  -2 614.526 24.0634   5
   8  -6   2 613.589 23.0773   8
  -8  -6  -2 654.436 21.2424  10
   8   6   2 614.814 26.6033   7
  -8   6  -2 608.806 19.4712   1
  -8   6  -2 627.518 20.0182   4
  -9  -6  -2 664.912 21.6509  10
  -9  -6  -2 617.454 20.3180   4
  -9   6  -2 629.402 20.4089   4
  -9   6  -2 626.138 19.8606   1
 -10  -6  -2 251.561 8.47593   4
 -10  -6  -2 247.255 9.03904  10
 -10   6  -2 247.933 8.29938   1
 -10   6  -2 241.236 9.00250  10
  10   6   2 254.482 11.2550   7
 -10   6  -2 251.845 8.57521   4
 -11  -6  -2 64.7290 2.80410   4
 -11  -6  -2 68.5723 3.08232  10
  11   6   2 71.7394 3.76509   7
 -11   6  -2 70.8769 2.95763   4
 -11   6  -2 69.6285 2.81365   1
 -11   6  -2 65.2615 3.05827  10
 -12  -6  -2 323.899 11.5912  10
 -12   6  -2 344.262 10.6947   1
 -12   6  -2 329.998 10.9785   4
 -13  -6  -2 268.519 9.20362  10
 -13   6  -2 260.935 8.47379   1
 -13   6  -2 266.134 8.71063   4
 -13  -7   2 1192.10 39.5824  10
 -13   7   2 1202.09 36.5441   1
 -12  -7   2 92.7826 3.79939  10
 -12   7   2 92.7822 3.51814   1
 -11  -7   2 166.992 5.75206   1
 -11  -7   2 161.864 6.28059  10
  11  -7  -2 162.105 7.40881   8
  11   7  -2 171.186 7.77977   7
 -11   7   2 166.767 5.81818   1
 -11   7   2 163.185 5.67283   6
 -10  -7   2 442.413 15.3930  10
 -10  -7   2 442.363 14.1443   1
  10  -7  -2 423.836 17.0295   8
 -10   7   2 450.431 14.0000   6
  10   7  -2 446.097 19.2500   7
 -10   7   2 448.085 14.2006   1
  -9  -7   2 741.486 22.8235   1
  -9  -7   2 751.179 24.8244  10
   9  -7  -2 698.268 26.8048   8
  -9   7   2 742.990 22.8615   1
   9   7  -2 712.032 31.1429   7
  -9   7   2 738.279 22.5520   6
  -8  -7   2 8.02364 0.99002  10
   8  -7  -2 8.30641 1.51899   8
  -8  -7   2 9.94199 0.97296   1
  -8   7   2 6.48253 0.83604   1
  -8   7   2 7.08290 0.84199   6
   7  -7  -2 10.6051 1.49453   8
  -7  -7   2 5.52299 1.14384   2
  -7  -7   2 5.17666 0.78755   6
  -7  -7   2 4.03604 0.73937  10
   7  -7  -2 4.53280 1.87237   3
  -7   7   2 6.73407 0.76310   6
  -7   7   2 5.85708 0.74762   1
   6  -7  -2 178.124 11.0556   3
  -6  -7   2 187.286 6.77215  10
  -6   7   2 181.646 6.15515   6
   5  -7  -2 51.6160 4.20865   3
   4  -7  -2 48.5752 3.72998   3
  -4   7   2 46.9839 2.53732   7
   3  -7  -2 12.0959 1.64267   3
  -3   7   2 10.1214 0.92830   7
   2  -7  -2 35.9285 2.44957   3
  -2   7   2 31.6526 1.79633   7
   1   7  -2 618.536 27.4180   7
  -1   7   2 690.225 27.5610   7
   0   7   2 758.678 32.5773   7
   0   7  -2 797.106 32.6505   7
   1  -7   2 543.330 25.1746   3
  -1   7  -2 464.283 25.0177   3
  -1   7  -2 502.527 21.2793   7
   2  -7   2 121.893 6.89762   3
  -2   7  -2 115.025 5.37220   7
   3  -7   2 2323.48 113.519   3
  -3   7  -2 2312.43 96.9180   7
   4  -7   2 20.6401 2.46350   3
  -4   7  -2 16.2131 1.20409   7
   5  -7   2 174.646 10.5921   3
   6  -7   2 54.5962 4.98948   3
  -6  -7  -2 58.3785 2.54003  10
   6  -7   2 54.6379 3.35794   8
  -6   7  -2 53.7749 2.26648   1
  -7  -7  -2 682.275 22.6405  10
   7  -7   2 647.069 24.5471   8
  -7  -7  -2 675.810 21.3312   4
   7  -7   2 640.127 35.8484   3
  -7   7  -2 685.903 20.8707   1
  -7   7  -2 671.635 20.5243   6
  -7   7  -2 678.319 21.3929   4
   8  -7   2 16.3181 2.02913   8
  -8  -7  -2 15.6711 1.31023  10
  -8  -7  -2 14.7585 1.10580   4
   8   7   2 14.4569 1.26050   7
  -8   7  -2 17.4329 1.24186   4
  -8   7  -2 12.6633 1.10705   1
   9  -7   2 118.503 6.13424   8
  -9  -7  -2 122.444 4.94934  10
  -9  -7  -2 127.022 4.59486   4
  -9   7  -2 126.049 4.56585   1
  -9   7  -2 126.417 4.69988   4
  10  -7   2 1.76722 0.97828   8
 -10  -7  -2 1.56985 0.60779  10
  10   7   2 1.74708 0.65197   7
 -10   7  -2 1.86307 0.68681  10
 -10   7  -2 1.76430 0.55009   1
 -10   7  -2 4.58092 0.77209   4
 -11  -7  -2 3.28114 0.72457  10
 -11   7  -2 3.23497 0.65851   4
 -11   7  -2 2.80913 0.63185   1
 -12  -7  -2 26.4382 1.57707  10
 -12   7  -2 29.4823 1.47757   1
 -12   7  -2 27.3226 1.49867   4
 -13  -7  -2 227.580 7.77239  10
 -13   7  -2 218.162 7.19662   1
 -13  -8   2 41.3616 1.87211  10
 -13   8   2 42.2528 1.85999   1
 -12  -8   2 105.927 4.22181  10
  12  -8  -2 117.816 5.13123   8
 -12   8   2 108.318 3.92448   1
 -12   8   2 101.653 3.89847   6
  11  -8  -2 214.588 9.01952   8
 -11  -8   2 210.217 7.81225  10
 -11   8   2 212.702 7.08736   6
 -11   8   2 216.427 7.23663   1
 -10  -8   2 194.872 7.24898  10
  10  -8  -2 193.879 8.58404   8
 -10   8   2 194.375 6.69630   1
  10   8  -2 187.300 8.77089   7
 -10   8   2 196.795 6.59726   6
   9  -8  -2 355.420 14.6118   8
  -9  -8   2 367.600 13.0018  10
   9   8  -2 364.945 16.0313   7
  -9   8   2 369.460 11.8398   6
  -9   8   2 386.920 12.0395   1
   8  -8  -2 615.427 23.7150   8
  -8  -8   2 652.372 21.8694  10
   8   8  -2 615.289 27.2237   7
  -8   8   2 654.550 19.9227   6
  -8   8   2 668.288 20.1808   1
  -7  -8   2 123.081 4.87686  10
  -7  -8   2 126.249 6.28842   2
   7  -8  -2 115.287 5.84987   8
  -7  -8   2 124.459 4.53090   6
  -7   8   2 122.200 4.42502   6
  -7   8   2 120.064 4.45106   1
   6  -8  -2 1115.91 59.7089   3
  -6  -8   2 1184.77 49.2381   2
  -6  -8   2 1211.30 39.6384  10
   6  -8  -2 1144.68 41.8833   8
  -6  -8   2 1253.08 36.2596   6
  -6   8   2 1210.99 36.0763   6
  -6   8   2 1205.74 36.5030   1
   5  -8  -2 261.375 14.4782   3
   4  -8  -2 850.272 43.5377   3
  -4   8   2 890.915 36.9233   7
   3  -8  -2 384.565 19.8791   3
  -3   8   2 392.950 16.7626   7
  -2   8   2 1125.33 47.3213   7
   1   8  -2 562.220 24.1582   7
  -1   8   2 586.120 24.2969   7
   0   8  -2 21.4164 1.14975   7
   0   8   2 17.6089 1.08928   7
  -1   8  -2 39.6922 2.11235   7
   2  -8   2 226.640 11.9556   3
  -2   8  -2 221.910 9.84995   7
   3  -8   2 3.36249 1.14628   3
  -3   8  -2 4.97430 0.70004   7
   4  -8   2 514.050 26.7501   3
  -4   8  -2 519.050 22.1047   7
   5  -8   2 6.04733 1.70358   3
   5  -8   2 6.50055 1.24887   8
  -5   8  -2 7.28177 0.76883   1
  -6  -8  -2 196.993 7.07760  10
   6  -8   2 190.965 11.8134   3
   6  -8   2 191.304 8.24775   8
  -6   8  -2 192.042 6.49814   1
  -6   8  -2 192.062 6.64225   4
  -6   8  -2 188.894 6.34528   6
  -7  -8  -2 38.1263 2.06766  10
   7  -8   2 35.6756 2.87343   8
  -7   8  -2 38.5848 1.81802   6
  -7   8  -2 40.2253 1.91571   1
  -7   8  -2 39.0558 1.93822   4
   8  -8   2 1156.41 41.4221   8
  -8  -8  -2 1158.20 38.7333  10
  -8   8  -2 1129.41 35.3082   6
  -8   8  -2 1190.87 35.7594   1
  -8   8  -2 1167.30 36.6349   4
   9  -8   2 41.6372 3.20249   8
  -9  -8  -2 44.9992 2.28956  10
  -9   8  -2 42.3957 2.08039   1
  -9   8  -2 41.2563 2.11190   4
 -10  -8  -2 368.354 12.6332  10
  10  -8   2 360.454 14.2037   8
 -10   8  -2 374.637 11.7034   1
 -10   8  -2 354.352 11.9529   4
  10   8   2 347.363 15.6529   7
  11  -8   2 41.6495 2.91688   8
 -11  -8  -2 42.3657 2.12185  10
 -11   8  -2 44.3506 1.98913   1
 -11   8  -2 40.7460 2.03738   4
 -12  -8  -2 518.395 17.7109  10
 -12   8  -2 532.253 16.3915   1
  12  -9  -2 10.3745 1.35854   8
 -12  -9   2 9.13661 0.94038  10
 -12   9   2 8.74616 0.84442   1
 -11  -9   2 472.663 16.6982  10
  11  -9  -2 515.756 18.3866   8
 -11   9   2 485.715 15.4650   1
 -11   9   2 484.414 15.2242   6
 -10  -9   2 28.0061 1.78603  10
  10  -9  -2 27.8559 2.58190   8
 -10   9   2 27.6383 1.60282   6
  10   9  -2 27.7077 1.85810   7
 -10   9   2 28.6752 1.65544   1
   9  -9  -2 266.052 10.9578   8
  -9  -9   2 254.467 9.43118  10
  -9   9   2 255.844 8.60416   6
   9   9  -2 255.971 11.4363   7
  -9   9   2 268.984 8.75780   1
  -8  -9   2 88.1780 3.70897  10
   8  -9  -2 81.0302 4.65706   8
  -8   9   2 83.9587 3.35564   6
   8   9  -2 78.5634 3.97690   7
  -8   9   2 84.5407 3.37651   1
  -7  -9   2 368.062 13.1544  10
  -7  -9   2 389.812 16.5744   2
   7  -9  -2 359.217 14.5286   8
  -7   9   2 378.162 12.1384   1
  -7   9   2 375.719 12.0126   6
  -6  -9   2 213.695 7.77940  10
   6  -9  -2 208.921 8.79035   8
   6  -9  -2 190.930 12.0590   3
  -6  -9   2 212.861 9.85817   2
  -6   9   2 214.897 7.12728   1
  -6   9   2 217.387 7.08276   6
   5  -9  -2 2.99716 1.22081   3
  -5  -9   2 2.71093 0.61929  10
  -5  -9   2 3.37440 0.99088   2
   5  -9  -2 5.70319 1.10944   8
  -5   9   2 2.88175 0.58331   6
  -5   9   2 2.41660 0.53813   1
  -4  -9   2 4.66342 1.04720   2
   4  -9  -2 8.26864 1.23030   8
  -4   9   2 8.29180 0.99743   7
  -3   9   2 679.570 28.9562   7
   2   9  -2 899.908 40.3761   7
  -2   9   2 1029.14 40.7488   7
  -1   9   2 856.518 35.7360   7
   1   9  -2 837.231 35.5665   7
   0   9   2 554.973 23.4085   7
   0   9  -2 551.087 23.4176   7
  -1   9  -2 730.755 30.8948   7
  -2   9  -2 940.756 39.7186   7
  -3   9  -2 1581.80 66.4659   7
   4  -9   2 15.3821 1.61613   8
   4  -9   2 18.6165 2.30848   3
  -4   9  -2 20.5377 1.47115   7
  -4   9  -2 19.6335 1.16867   1
   5  -9   2 1632.39 59.8917   8
  -5  -9  -2 1738.16 57.0298  10
   5  -9   2 1706.91 85.5497   3
  -5  -9  -2 1880.83 71.0623   2
  -5   9  -2 1671.66 52.5930   1
   6  -9   2 157.296 7.33260   8
  -6  -9  -2 177.985 6.31206  10
  -6   9  -2 166.109 5.71016   6
  -6   9  -2 168.283 5.84624   1
  -7  -9  -2 225.252 8.22457  10
   7  -9   2 224.591 9.58882   8
  -7   9  -2 230.571 7.67009   1
  -7   9  -2 224.445 7.48185   6
   8  -9   2 63.1462 3.98923   8
  -8  -9  -2 65.2198 2.99811  10
  -8   9  -2 65.9241 2.85104   1
  -8   9  -2 71.2339 2.77030   6
  -9  -9  -2 15.8165 1.28063  10
   9  -9   2 15.5293 2.07719   8
  -9   9  -2 14.6705 1.21270   1
   9   9   2 14.4506 1.15677   7
  10  -9   2 136.485 6.25776   8
 -10  -9  -2 125.272 5.00831  10
 -10   9  -2 130.750 4.71630   1
  11  -9   2 49.9663 2.92991   8
 -11  -9  -2 37.5281 1.99971  10
 -11   9  -2 40.8276 1.90094   1
 -12  -9  -2 1.11297 0.41861  10
 -12   9  -2 1.57932 0.44713   1
 -12 -10   2 1.57410 0.44121  10
 -11 -10   2 37.1572 1.91798  10
  11 -10  -2 36.8999 2.55500   8
 -11  10   2 39.3269 1.83304   1
 -11  10   2 37.6067 1.76318   6
 -10 -10   2 71.2188 3.13980  10
  10 -10  -2 77.0974 4.10593   8
 -10  10   2 70.0094 2.88618   6
 -10  10   2 67.8946 2.90577   1
  -9 -10   2 28.3162 1.79529  10
   9 -10  -2 26.5279 2.52626   8
   9  10  -2 27.6960 1.79049   7
  -9  10   2 29.8270 1.69344   6
  -9  10   2 29.3815 1.71144   1
  -8 -10   2 368.584 15.4955   2
   8 -10  -2 325.878 13.6201   8
  -8 -10   2 352.783 12.2845  10
  -8  10   2 344.134 11.2444   6
   8  10  -2 338.671 14.9173   7
  -8  10   2 349.135 11.3600   1
  -7 -10   2 323.108 11.1614  10
   7 -10  -2 297.187 12.3457   8
  -7 -10   2 315.207 14.0507   2
  -7  10   2 315.132 10.2192   6
  -7  10   2 305.553 10.2763   1
  -6 -10   2 914.553 36.9189   2
   6 -10  -2 828.020 31.3060   8
  -6 -10   2 898.581 29.5914  10
  -6  10   2 863.127 26.9678   6
  -6  10   2 883.645 27.2809   1
  -5 -10   2 1288.72 52.1882   2
   5 -10  -2 1249.84 44.0275   8
  -5 -10   2 1309.45 41.9549  10
  -5  10   2 1242.78 38.1982   6
  -5  10   2 1199.21 38.6002   1
   4 -10  -2 1775.34 59.0474   8
  -4 -10   2 1651.96 53.1988   9
  -4 -10   2 1724.06 70.2552   2
   4 -10  -2 1615.97 70.2633   2
  -4 -10   2 1769.40 56.5613  10
  -4  10   2 1632.15 52.0451   1
  -4  10   2 1782.71 71.9967   7
  -3 -10   2 309.412 14.2804   2
  -3 -10   2 325.194 11.2694  10
   3 -10  -2 338.569 11.8944   8
   3 -10  -2 303.971 14.3259   2
  -3 -10   2 311.307 10.7322   9
  -3  10   2 340.108 14.1209   7
   3  10  -2 303.814 13.5667   7
   2 -10  -2 77.1550 4.54005   2
  -2 -10   2 78.3728 4.50814   2
  -2 -10   2 76.3714 3.30092   9
   2  10  -2 75.3397 3.55779   7
  -2  10   2 78.4421 3.90179   7
  -1  10   2 6.55722 0.86301   7
   1  10  -2 8.61060 0.72584   7
   0  10   2 380.267 16.1417   7
   0  10  -2 370.694 16.0969   7
  -1 -10  -2 639.826 27.1928   2
   1  10   2 596.159 26.7362   7
  -1  10  -2 666.660 26.9852   7
   2 -10   2 174.037 7.05688   9
   2 -10   2 200.747 7.87230   8
  -2 -10  -2 206.617 9.56621   2
  -2  10  -2 204.225 8.87447   7
   3 -10   2 84.8724 3.95350   8
   3 -10   2 74.3544 3.61760   9
  -3 -10  -2 92.3196 4.97377   2
  -3  10  -2 88.0646 4.28523   7
   4 -10   2 126.109 5.69980   8
  -4 -10  -2 150.716 6.94985   2
  -4  10  -2 131.504 6.24547   7
  -4  10  -2 118.371 4.61905   1
   5 -10   2 46.2201 2.92343   8
  -5  10  -2 45.9827 2.14535   1
   6 -10   2 1376.60 49.9002   8
  -6 -10  -2 1470.87 47.2919  10
  -6  10  -2 1411.54 43.6771   1
  -6  10  -2 1436.79 43.0868   6
   7 -10   2 523.986 19.8700   8
  -7 -10  -2 545.314 18.1913  10
  -7  10  -2 522.034 16.8456   1
  -7  10  -2 530.785 16.5764   6
   8 -10   2 15.8371 2.01140   8
  -8 -10  -2 18.2618 1.39975  10
  -8  10  -2 20.8464 1.31033   6
  -8  10  -2 19.2622 1.38181   1
  -9 -10  -2 74.8636 3.22848  10
   9 -10   2 74.5290 4.19358   8
  -9  10  -2 73.3619 3.05557   1
  10 -10   2 727.928 25.8367   8
 -10 -10  -2 696.795 23.9329  10
 -10  10  -2 715.263 22.1882   1
 -11 -10  -2 540.513 18.8210  10
  11 -10   2 596.181 20.3957   8
 -11  10  -2 547.883 17.4530   1
  11 -11  -2 100.035 4.39980   8
 -11 -11   2 92.3971 3.65253  10
 -11  11   2 89.3540 3.38857   1
 -11  11   2 94.7523 3.35037   6
  10 -11  -2 379.033 13.7999   8
 -10 -11   2 351.277 12.4756  10
 -10  11   2 361.815 11.4447   6
 -10  11   2 350.767 11.5451   1
   9 -11  -2 27.2496 2.36624   8
  -9 -11   2 30.9609 1.79120  10
  -9  11   2 27.0974 1.63613   6
  -9  11   2 30.3358 1.67867   1
  -8 -11   2 23.5100 1.64911  10
  -8 -11   2 26.9889 2.29208   2
   8 -11  -2 24.4138 2.27750   8
  -8  11   2 27.0311 1.65019   6
  -8  11   2 23.2686 1.55094   1
  -7 -11   2 239.876 11.0778   2
  -7 -11   2 247.382 8.76953  10
   7 -11  -2 225.191 9.71388   8
  -7  11   2 238.511 8.07575   6
  -7  11   2 238.936 8.10228   1
  -6 -11   2 243.016 8.79839  10
   6 -11  -2 225.956 9.61970   8
  -6 -11   2 253.140 11.2437   2
  -6  11   2 232.604 8.10010   1
  -6  11   2 241.411 8.09647   6
   5 -11  -2 72.0630 4.71989   2
  -5 -11   2 87.3974 3.61752  10
  -5 -11   2 85.4119 4.75897   2
   5 -11  -2 77.3579 4.00119   8
  -5  11   2 75.7821 3.22346   1
  -5  11   2 81.0321 3.31259   6
  -4 -11   2 233.284 8.06131   9
   4 -11  -2 239.216 9.02600   8
  -4 -11   2 235.694 8.44643  10
  -4 -11   2 229.685 10.7910   2
   4 -11  -2 209.957 10.7946   2
  -4  11   2 218.314 7.71071   1
   4  11  -2 219.690 9.88907   7
  -4  11   2 249.891 10.6474   7
  -3 -11   2 161.981 5.69492   9
  -3 -11   2 147.458 5.77266  10
   3 -11  -2 137.084 7.61703   2
   3 -11  -2 157.076 6.13465   8
  -3 -11   2 149.431 7.56160   2
   3  11  -2 141.729 6.61638   7
  -3  11   2 157.247 7.21426   7
   2 -11  -2 275.094 13.0667   2
  -2 -11   2 286.914 10.1089  10
   2 -11  -2 285.438 10.3947   8
  -2 -11   2 277.959 12.9505   2
  -2 -11   2 291.993 9.73227   9
   2  11  -2 272.990 12.1589   7
  -2  11   2 287.070 12.5952   7
   1 -11  -2 21.1566 2.24635   2
  -1 -11   2 21.4101 1.60385   9
  -1 -11   2 20.5666 1.45536  10
  -1 -11   2 25.0701 2.32081   2
  -1  11   2 20.5631 1.59034   7
   1  11  -2 22.3255 1.39399   7
   0 -11  -2 905.095 38.4084   2
   0 -11   2 872.062 38.2373   2
   0 -11   2 879.167 28.9545   9
   0 -11   2 935.404 30.5963  10
   0  11   2 901.555 38.4579   7
   0  11  -2 962.049 38.4703   7
  -1 -11  -2 359.205 15.3358   2
   1 -11   2 316.507 15.0016   2
   1 -11   2 324.795 11.4170   9
   1  11   2 319.044 14.4239   7
  -1  11  -2 355.387 14.6450   7
   2 -11   2 297.236 14.0748   2
   2 -11   2 318.839 11.5565   8
  -2 -11  -2 340.615 14.4430   2
   2 -11   2 312.106 10.8291   9
  -2  11  -2 333.555 13.8243   7
   2  11   2 282.888 13.3892   7
   3 -11   2 253.118 9.91823   8
  -3 -11  -2 279.184 12.2827   2
  -3  11  -2 266.864 11.7371   7
  -3  11  -2 247.501 8.59448   1
   4 -11   2 2249.61 77.7194   8
  -4 -11  -2 2356.70 92.7289   2
  -4  11  -2 2242.69 94.9746   7
  -4  11  -2 2193.86 68.7421   1
   5 -11   2 162.070 7.06136   8
  -5 -11  -2 180.494 8.33035   2
  -5  11  -2 157.703 5.84214   1
   6 -11   2 405.833 15.4902   8
  -6  11  -2 415.382 13.0094   6
  -6  11  -2 406.440 13.2233   1
   7 -11   2 85.3352 4.47563   8
  -7 -11  -2 82.8693 3.53690  10
  -7  11  -2 83.7125 3.29105   6
  -7  11  -2 83.2324 3.40334   1
  -8 -11  -2 30.4587 1.77637  10
   8 -11   2 31.4213 2.50695   8
  -8  11  -2 31.8944 1.67096   6
  -8  11  -2 29.9803 1.73716   1
   9 -11   2 84.2697 4.34177   8
  -9 -11  -2 79.1687 3.39648  10
  -9  11  -2 87.3280 3.32243   1
  10 -11   2 7.40819 1.26417   8
 -10 -11  -2 4.57809 0.65369  10
 -10  11  -2 5.94628 0.74771   1
  11 -11   2 16.0076 1.44793   8
 -11  11  -2 17.3060 1.03020   1
 -10 -12   2 15.2743 1.12651  10
  10 -12  -2 17.5394 1.58612   8
  -9 -12   2 443.199 15.1735  10
   9 -12  -2 463.782 16.4305   8
  -9  12   2 416.859 14.0117   1
  -9  12   2 445.620 13.9347   6
  -8 -12   2 151.473 5.69730  10
  -8 -12   2 142.955 7.15040   2
   8 -12  -2 152.849 6.46959   8
  -8  12   2 147.921 5.29435   6
  -8  12   2 142.316 5.26169   1
   7 -12  -2 331.560 12.7092   8
  -7 -12   2 332.851 11.7350  10
  -7 -12   2 332.637 14.7006   2
  -7  12   2 328.982 10.8176   6
  -7  12   2 328.328 10.8647   1
  -6 -12   2 528.344 21.3831   2
   6 -12  -2 474.483 18.0024   8
  -6 -12   2 491.453 16.9893  10
  -6  12   2 491.018 15.6200   6
  -6  12   2 470.682 15.6693   1
   5 -12  -2 2204.75 99.2295   2
  -5 -12   2 2675.23 99.3460   2
  -5 -12   2 2505.43 79.9975  10
   5 -12  -2 2435.52 83.2391   8
   5  12  -2 2299.87 101.241   7
  -5  12   2 2450.15 72.9727   6
  -5  12   2 2400.65 73.7854   1
  -4 -12   2 124.843 6.32782   2
   4 -12  -2 117.624 5.03627   8
   4 -12  -2 104.086 6.22485   2
  -4 -12   2 122.032 4.79415  10
   4  12  -2 111.866 5.23235   7
  -4  12   2 119.668 5.98463   7
  -3 -12   2 306.512 10.9127  10
   3 -12  -2 319.645 11.3176   8
  -3 -12   2 321.869 13.9993   2
   3 -12  -2 278.127 14.0167   2
  -3  12   2 317.211 13.8070   7
   3  12  -2 290.336 13.1292   7
   2 -12  -2 185.654 9.59800   2
  -2 -12   2 203.684 7.10554   9
  -2 -12   2 199.801 7.32400  10
  -2 -12   2 188.809 9.41032   2
   2  12  -2 189.385 8.60819   7
  -2  12   2 202.888 9.09120   7
   1 -12  -2 888.063 38.9830   2
  -1 -12   2 936.678 29.4118   9
  -1 -12   2 926.722 31.0196  10
  -1 -12   2 914.665 38.8732   2
   1  12  -2 935.760 38.9881   7
  -1  12   2 932.548 39.2421   7
   0 -12  -2 179.547 9.11158   2
   0 -12   2 178.035 8.93049   2
   0 -12   2 177.762 6.69553   9
   0  12  -2 190.860 8.24998   7
   0  12   2 179.149 8.27162   7
   1 -12   2 3.40764 1.03634   2
  -1 -12  -2 2.95795 1.07908   2
  -1  12  -2 4.49866 0.80377   7
   1  12   2 4.22914 0.67542   7
  -2 -12  -2 449.656 18.9787   2
   2 -12   2 453.183 15.3244   8
   2 -12   2 389.021 18.6185   2
  -2  12  -2 450.144 18.5896   7
   2  12   2 387.608 18.1610   7
   3 -12   2 225.181 8.15830   8
  -3 -12  -2 212.504 10.0735   2
  -3  12  -2 211.150 9.57097   7
  -3  12  -2 216.842 7.12524   1
   3  12   2 181.743 9.00422   7
   4 -12   2 228.754 8.85558   8
  -4 -12  -2 225.825 10.6833   2
  -4  12  -2 223.529 7.65603   1
  -5 -12  -2 1262.54 53.4291   2
   5 -12   2 1316.00 45.0362   8
  -5  12  -2 1290.70 39.6955   1
   6 -12   2 37.3812 2.53367   8
  -6 -12  -2 37.0317 2.76850   2
  -6  12  -2 38.3438 1.94145   6
  -6  12  -2 38.4080 1.99397   1
   7 -12   2 337.928 12.9367   8
  -7  12  -2 341.950 10.8796   6
  -7  12  -2 333.318 11.0464   1
   8 -12   2 3.95856 1.03843   8
  -8  12  -2 1.40022 0.51659   6
  -8  12  -2 2.81652 0.63507   1
   9 -12   2 715.992 25.1107   8
  -9  12  -2 687.670 21.7962   1
  10 -12   2 2.99746 0.83424   8
 -10  12  -2 2.93842 0.54098   1
  10 -13  -2 216.559 8.13606   8
  -9 -13   2 42.7210 2.01849  10
   9 -13  -2 46.4901 2.45598   8
  -9  13   2 39.4251 1.86212   1
  -9  13   2 43.9207 1.95886   6
   8 -13  -2 262.452 9.88644   8
  -8 -13   2 257.827 9.14388  10
  -8 -13   2 260.989 11.4430   2
  -8  13   2 242.195 8.44925   1
  -8  13   2 265.006 8.51413   6
  -7 -13   2 9.85420 1.09758  10
  -7 -13   2 10.7080 1.52078   2
   7 -13  -2 10.9508 1.34176   8
  -7  13   2 8.93174 0.99491   1
  -7  13   2 10.6524 1.13609   6
  -6 -13   2 133.467 5.10579  10
  -6 -13   2 126.829 6.54182   2
   6 -13  -2 129.457 5.46446   8
  -6  13   2 120.772 4.68558   1
  -6  13   2 129.580 4.79696   6
   5 -13  -2 1.20015 0.64858   8
  -5 -13   2 4.99514 1.29001   2
  -5 -13   2 1.38286 0.57391  10
   5 -13  -2 1.06517 0.84874   2
   5  13  -2 1.50209 0.36692   7
  -5  13   2 1.26673 0.59816   6
   4 -13  -2 581.520 27.1845   2
  -4 -13   2 656.300 21.6608  10
  -4 -13   2 662.502 27.2093   2
   4 -13  -2 663.590 22.4229   8
  -4  13   2 631.706 27.5593   7
  -4  13   2 633.148 19.8312   6
   4  13  -2 607.464 26.7886   7
  -3 -13   2 67.2781 3.03569  10
   3 -13  -2 58.5365 4.15799   2
  -3 -13   2 67.4348 4.17853   2
  -3  13   2 65.3422 3.75231   7
   3  13  -2 62.0349 3.14123   7
   2 -13  -2 279.596 13.8881   2
  -2 -13   2 308.336 10.8070  10
  -2 -13   2 306.104 13.7603   2
  -2  13   2 307.429 13.5537   7
   2  13  -2 296.793 13.0477   7
   1 -13  -2 14.9376 2.06040   2
  -1 -13   2 13.6003 1.95347   2
   1  13  -2 14.3028 1.21308   7
  -1  13   2 15.9234 1.49642   7
   0 -13  -2 1018.46 43.0334   2
   0 -13   2 1001.52 42.8318   2
   0  13   2 962.402 43.2789   7
   0  13  -2 1104.06 43.3477   7
   1 -13   2 523.971 24.1601   2
  -1 -13  -2 575.717 24.4853   2
  -1  13  -2 607.676 24.2223   7
   1  13   2 536.557 24.0222   7
  -2 -13  -2 632.131 26.7773   2
   2 -13   2 574.382 26.4584   2
   2  13   2 572.500 26.3574   7
  -2  13  -2 672.174 26.8042   7
  -2  13  -2 651.351 19.5252   1
  -3 -13  -2 16.5240 2.01210   2
   3 -13   2 17.6461 1.34837   8
   3  13   2 11.5815 1.04697   7
  -3  13  -2 17.1743 1.55507   7
  -3  13  -2 14.4044 1.18573   1
  -4 -13  -2 1562.77 66.0941   2
   4 -13   2 1633.37 55.2839   8
  -4  13  -2 1614.60 49.1083   1
  -5 -13  -2 94.5550 5.25695   2
   5 -13   2 98.9670 4.43470   8
  -5  13  -2 96.2939 3.79746   1
  -5  13  -2 100.221 3.76461   6
   6 -13   2 124.335 5.38060   8
  -6 -13  -2 118.525 6.15133   2
  -6  13  -2 126.936 4.49815   6
  -6  13  -2 120.724 4.54887   1
   7 -13   2 6.57255 1.09884   8
  -7  13  -2 3.79528 0.68532   1
  -7  13  -2 5.35144 0.75609   6
   8 -13   2 155.219 6.43788   8
  -8  13  -2 157.615 5.31779   6
  -8  13  -2 156.333 5.43477   1
   9 -13   2 94.6564 4.13936   8
  -9  13  -2 91.5957 3.38900   1
   9 -14  -2 43.9582 2.12688   8
  -9  14   2 42.5840 1.82793   6
   8 -14  -2 25.7100 1.60480   8
  -8 -14   2 23.4082 1.78683   2
  -8 -14   2 23.7819 1.39662  10
  -8  14   2 26.0906 1.42110   6
  -7 -14   2 252.950 11.5952   2
  -7 -14   2 258.395 9.26538  10
   7 -14  -2 269.764 9.76911   8
  -7  14   2 269.698 8.66985   6
  -6 -14   2 551.668 18.6961  10
  -6 -14   2 534.760 23.3102   2
   6 -14  -2 555.392 19.4236   8
  -6  14   2 552.879 17.2428   6
   5 -14  -2 289.825 10.6457   8
  -5 -14   2 294.057 10.3553  10
  -5 -14   2 284.696 13.0619   2
  -5  14   2 295.205 9.63837   6
  -4 -14   2 30.3978 1.80376  10
   4 -14  -2 28.3697 2.59227   2
  -4 -14   2 31.3038 2.58620   2
  -4  14   2 32.5986 1.84661   6
   4  14  -2 28.8848 1.69216   7
   3 -14  -2 536.712 23.7062   2
  -3 -14   2 557.623 23.5238   2
  -3  14   2 554.349 23.8229   7
   3  14  -2 529.626 23.1710   7
  -2 -14   2 997.235 40.7269   2
   2 -14  -2 954.434 40.9563   2
  -2  14   2 957.045 41.4353   7
   2  14  -2 972.873 41.0009   7
   1 -14  -2 101.997 5.74262   2
  -1 -14   2 102.006 5.55732   2
  -1  14   2 93.6038 5.01432   7
   1  14  -2 97.9928 4.79632   7
   0 -14  -2 37.6689 3.08641   2
   0 -14   2 35.9817 2.91697   2
   0  14  -2 40.6678 2.33650   7
   0  14   2 35.8309 2.33440   7
  -1 -14  -2 21.5939 2.27079   2
   1 -14   2 16.7987 2.00625   2
  -1  14  -2 20.4040 1.60625   7
   1  14   2 16.9370 1.40036   7
  -2 -14  -2 0.76199 0.81657   2
   2 -14   2 0.76628 0.72633   2
   2  14   2 1.93458 0.51215   7
  -2  14  -2 0.44302 0.51673   7
  -2  14  -2 1.64297 0.53040   1
  -3 -14  -2 23.4245 2.23829   2
  -3  14  -2 20.1281 1.32326   1
   3  14   2 17.1410 1.27409   7
  -3  14  -2 22.1128 1.77361   7
   4 -14   2 4.04372 0.74818   8
  -4 -14  -2 2.75237 0.96053   2
  -4  14  -2 3.40692 0.67617   1
  -5 -14  -2 88.3792 4.86702   2
   5 -14   2 93.4734 4.01122   8
  -5  14  -2 92.0179 3.56800   1
  -5  14  -2 90.5023 3.51555   6
  -6 -14  -2 143.458 7.06228   2
   6 -14   2 148.878 6.00382   8
  -6  14  -2 153.924 5.24205   6
  -6  14  -2 152.479 5.30490   1
   7 -14   2 416.232 14.8682   8
  -7  14  -2 417.867 12.9247   6
  -7  14  -2 401.453 13.0755   1
   8 -14   2 206.009 7.64837   8
  -8  14  -2 203.050 6.53633   6
  -8  14  -2 195.766 6.63797   1
  -8  15   2 187.193 6.11682   6
   7 -15  -2 238.568 8.37301   8
  -7 -15   2 220.709 10.1903   2
  -7  15   2 240.886 7.64642   6
  -6 -15   2 6.96761 1.11906   2
  -6  15   2 7.39407 0.86368   6
  -5 -15   2 39.0714 2.69072   2
  -5  15   2 39.8924 1.98779   6
  -4 -15   2 8.16315 1.36040   2
   4 -15  -2 8.22095 1.38993   2
  -4  15   2 9.68581 1.04387   6
  -3 -15   2 60.6830 3.63146   2
   3 -15  -2 53.1133 3.64753   2
  -3  15   2 55.5649 2.54791   6
  -2 -15   2 337.893 14.5452   2
   2 -15  -2 318.607 14.6978   2
  -2  15   2 325.717 14.5194   7
   2  15  -2 315.079 14.0713   7
   1 -15  -2 949.228 40.5599   2
  -1 -15   2 981.484 40.3771   2
   1  15  -2 988.073 40.8646   7
  -1  15   2 940.729 41.0789   7
   0 -15   2 6.52161 1.34459   2
   0 -15  -2 6.29625 1.36909   2
   0  15  -2 8.70033 1.06560   7
   0  15   2 8.07004 1.08451   7
   1 -15   2 130.911 6.90251   2
  -1 -15  -2 141.567 7.12776   2
   1  15   2 132.167 6.46924   7
  -1  15  -2 144.705 6.61184   7
  -1  15  -2 142.935 4.92371   1
  -2 -15  -2 409.273 16.2994   2
   2 -15   2 343.704 15.9713   2
  -2  15  -2 373.610 16.0694   7
   2  15   2 309.878 15.6910   7
  -2  15  -2 387.939 11.7572   1
  -3 -15  -2 506.191 21.9358   2
  -3  15  -2 515.260 16.1454   1
  -4 -15  -2 19.7768 1.92293   2
  -4  15  -2 17.8423 1.24428   1
  -4  15  -2 21.2038 1.33822   6
  -5 -15  -2 238.324 10.7723   2
  -5  15  -2 238.813 7.97505   1
  -5  15  -2 247.397 7.92091   6
  -6 -15  -2 110.155 5.47922   2
   6 -15   2 118.327 4.50971   8
  -6  15  -2 117.634 4.10466   6
  -6  15  -2 115.032 4.10890   1
   7 -15   2 453.909 15.4195   8
  -7  15  -2 446.101 13.6063   6
  -7  15  -2 417.812 13.7376   1
  -6 -16   2 275.970 12.2801   2
  -6  16   2 297.179 9.15716   6
  -5 -16   2 57.7504 3.32570   2
  -5  16   2 64.2775 2.53755   6
  -4 -16   2 1057.24 42.6289   2
   4 -16  -2 961.355 42.5941   2
  -4  16   2 1075.91 31.4254   6
   3 -16  -2 98.7676 5.44351   2
  -3 -16   2 109.552 5.43074   2
  -3  16   2 109.459 3.93712   6
  -2 -16   2 245.750 11.0055   2
   2 -16  -2 234.413 11.1003   2
  -2  16   2 248.217 8.02154   6
  -1 -16   2 48.0133 3.11827   2
   1 -16  -2 49.7427 3.29202   2
   0 -16  -2 285.803 12.8325   2
   0 -16   2 275.725 12.6315   2
   0  16  -2 288.870 9.16352   1
  -1 -16  -2 15.5450 1.80663   2
   1 -16   2 14.3401 1.61787   2
  -1  16  -2 14.9257 1.02372   1
   2 -16   2 118.562 6.18896   2
  -2 -16  -2 132.833 6.41304   2
  -2  16  -2 131.382 4.50437   1
  -3 -16  -2 75.7028 4.17793   2
  -3  16  -2 78.4435 3.00416   6
  -3  16  -2 76.8868 2.94790   1
  -4 -16  -2 33.4605 2.35404   2
  -4  16  -2 38.1171 1.69777   1
  -4  16  -2 36.4368 1.72046   6
  -5 -16  -2 16.3722 1.48203   2
  -5  16  -2 17.7095 1.06042   1
  -5  16  -2 19.3132 1.13583   6
  -6  16  -2 209.513 6.74845   6
  -4 -17   2 79.3453 4.03089   2
  -4  17   2 82.1129 2.98198   6
  -3 -17   2 216.006 9.46944   2
   3 -17  -2 200.843 9.45920   2
  -3  17   2 221.263 6.94427   6
   2 -17  -2 5.47472 0.98581   2
  -2 -17   2 5.19383 0.95853   2
  -2  17   2 4.87780 0.64208   6
  -1 -17   2 148.725 6.88610   2
   1 -17  -2 144.757 6.96301   2
  -1  17   2 145.873 4.93756   6
   0 -17  -2 55.2148 3.22651   2
   0 -17   2 54.1853 3.15220   2
   0  17   2 53.5431 2.15736   6
   1 -17   2 914.859 39.3271   2
  -1 -17  -2 993.394 39.5237   2
  -2 -17  -2 25.0207 1.98342   2
  -2  17  -2 28.2440 1.40208   6
  -3 -17  -2 175.716 8.24304   2
  -3  17  -2 192.199 6.06546   6
  -4 -17  -2 310.705 13.7458   2
  -4  17  -2 336.426 10.1637   6
 -14   0   3 -0.1663 0.34526   1
 -13   0   3 23.1942 1.42056   4
 -13   0   3 22.8165 1.37614   1
 -12   0   3 0.72228 0.58404   4
 -12   0   3 1.68501 0.65411  10
 -12   0   3 4.74768 0.77141   1
 -11   0   3 651.369 20.9067   1
  11   0  -3 720.889 29.4874   7
 -11   0   3 628.833 22.6835  10
 -11   0   3 656.533 20.6328   6
 -11   0   3 684.013 21.5358   4
 -10   0   3 -0.1008 0.47958  10
  10   0  -3 0.83743 0.86180   7
 -10   0   3 0.16938 0.47835   6
 -10   0   3 0.74173 0.48655   1
   9   0  -3 333.436 15.3022   7
  -9   0   3 322.361 11.8453  10
  -9   0   3 348.273 10.9265   1
  -9   0   3 344.262 11.2722   4
  -9   0   3 345.657 10.7836   6
   8   0  -3 0.63873 1.00103   3
   8   0  -3 0.55808 0.59104   7
   7   0  -3 2793.23 118.223   7
   7   0  -3 2849.38 138.438   3
   6   0  -3 -0.9594 0.82489   3
   6   0  -3 0.18514 0.52191   7
   5   0  -3 507.900 24.9109   3
   5   0  -3 464.963 20.7074   7
   4   0  -3 0.66820 0.79026   3
   3   0  -3 18.6022 1.78830   3
   2   0  -3 0.79858 0.58376   3
   1   0  -3 380.866 18.8753   3
   0   0  -3 0.99027 0.47590   3
  -1   0  -3 9.06181 0.88244   3
  -2   0  -3 -0.2559 0.32608   3
   4   0   3 0.93016 0.34644   7
   5   0   3 3926.48 183.879   3
   5   0   3 3600.32 157.087   7
   6   0   3 -0.2175 1.01450   3
   6   0   3 0.46931 0.47160   7
   7   0   3 44.8148 2.64897   7
  -8   0  -3 3.01215 0.62473  10
   8   0   3 1.05245 0.89822  11
   8   0   3 5.16091 0.98384   7
  -8   0  -3 2.79975 0.71513   5
   9   0   3 2805.55 116.216   7
  -9   0  -3 2782.51 85.9689   4
  -9   0  -3 2689.18 103.768   5
  -9   0  -3 2780.82 83.7222   1
  -9   0  -3 2763.28 90.9229  10
 -10   0  -3 1.15576 0.54562   4
 -10   0  -3 0.94337 0.60001  10
 -10   0  -3 0.72115 0.68798   5
  10   0   3 2.75666 1.04236   7
 -10   0  -3 2.18225 0.55694   1
 -11   0  -3 17.1186 1.19969   1
  11   0   3 21.9702 2.17223   7
 -11   0  -3 17.8586 1.33115   4
 -11   0  -3 20.3338 1.53082  10
 -11   0  -3 22.4964 1.82590   5
 -12   0  -3 1.42876 0.49769   1
 -12   0  -3 1.84069 0.63956  10
 -12   0  -3 1.11025 0.53008   4
 -13   0  -3 95.5891 3.58297   4
 -13   0  -3 94.9370 3.82938  10
 -14   0  -3 0.22191 0.35606   4
 -14  -1   3 210.860 6.79580   1
 -14   1   3 204.903 6.79037   1
 -13  -1   3 77.7799 3.14643   4
 -13  -1   3 80.0508 3.34887  10
 -13  -1   3 78.9064 3.04811   1
 -13   1   3 79.5783 3.16528   4
 -13   1   3 74.8141 3.03553   1
 -12  -1   3 293.124 9.89276   4
 -12  -1   3 296.277 9.60808   1
 -12  -1   3 282.954 10.4064  10
  12   1  -3 307.970 13.7658   7
 -12   1   3 288.903 9.58901   1
 -12   1   3 283.991 9.85994   4
 -11  -1   3 35.1099 1.87735   1
 -11  -1   3 41.0077 1.91526   6
 -11  -1   3 35.4492 1.98938   4
 -11  -1   3 32.5430 2.06888  10
 -11   1   3 37.3443 1.84676   6
 -11   1   3 36.8730 1.98093   4
  11   1  -3 38.3510 2.96956   7
 -11   1   3 34.9056 1.87065   1
 -10  -1   3 527.595 19.3351  10
  10  -1  -3 562.251 25.1639   7
 -10  -1   3 570.018 17.8160   1
 -10  -1   3 574.870 17.5999   6
 -10  -1   3 578.899 18.3465   4
 -10   1   3 563.988 17.8098   1
 -10   1   3 553.710 18.3196   4
 -10   1   3 570.969 17.5830   6
  10   1  -3 587.869 24.9518   7
  -9  -1   3 4.05512 0.72705  10
  -9  -1   3 5.09483 0.69867   1
  -9  -1   3 3.84978 0.64843   6
  -9  -1   3 8.02469 0.89757   4
   9  -1  -3 4.64149 1.09993   7
   9  -1  -3 2.99254 1.60652   3
  -9   1   3 4.08101 0.69265   4
   9   1  -3 4.78863 1.05969   7
  -9   1   3 8.28006 0.88049   6
  -9   1   3 4.27905 0.68657   1
   8  -1  -3 38.4128 4.10622   3
   8  -1  -3 50.0478 2.93702   7
   8   1  -3 45.9077 2.84450   7
   7  -1  -3 49.6217 2.87795   7
   7  -1  -3 46.9398 4.26690   3
   7   1  -3 49.5991 2.85199   7
   7   1  -3 49.9753 4.05475   3
   6  -1  -3 667.107 33.6954   3
   6  -1  -3 640.767 28.0568   7
   6   1  -3 636.527 27.9913   7
   6   1  -3 692.775 33.4431   3
   5  -1  -3 385.117 19.5201   3
   5  -1  -3 351.772 15.9860   7
   5   1  -3 353.045 15.9336   7
   5   1  -3 399.667 19.3083   3
   4  -1  -3 870.874 43.2669   3
   4   1  -3 871.512 43.0755   3
   3  -1  -3 488.214 25.0666   3
   3   1  -3 513.064 24.9542   3
   2  -1  -3 2247.45 113.741   3
   2   1  -3 2431.56 113.968   3
   1  -1  -3 278.007 13.8031   3
   1   1  -3 271.060 13.7642   3
   0  -1  -3 4776.40 218.970   3
   0   1  -3 4205.70 218.801   3
  -1  -1  -3 927.413 43.9402   3
  -1   1  -3 875.576 44.0467   3
  -2  -1  -3 2530.72 121.457   3
  -2   1  -3 2471.96 121.987   3
   4  -1   3 413.882 20.9275   3
   4  -1   3 389.638 16.9861   7
   4   1   3 392.094 16.8921   7
   5  -1   3 33.1300 3.38856   3
   5  -1   3 31.3069 1.81621   7
   5   1   3 29.1629 1.70251   7
   5   1   3 29.9523 3.02149   3
   6  -1   3 55.2783 4.76185   3
   6  -1   3 51.3882 2.89451   7
   6   1   3 53.3675 2.84844   7
   7  -1   3 2.21753 0.62784   7
   7  -1   3 0.38692 1.20256   3
   7   1   3 2.65408 0.68710   7
  -8  -1  -3 132.094 5.46118   5
   8  -1   3 111.782 6.17817  11
  -8  -1  -3 124.555 4.76288  10
   8  -1   3 124.498 6.10661   7
  -8  -1  -3 122.157 4.43957   4
  -8   1  -3 119.301 4.42276   4
  -8   1  -3 127.654 5.43151   5
   8   1   3 120.399 6.06526   7
  -8   1  -3 120.047 4.25071   1
  -9  -1  -3 339.077 12.7757  10
  -9  -1  -3 355.869 11.6675   1
  -9  -1  -3 361.218 12.0854   4
  -9  -1  -3 400.880 14.6815   5
   9  -1   3 375.719 16.4933   7
  -9   1  -3 364.866 12.8194  10
   9   1   3 370.123 16.4384   7
  -9   1  -3 365.917 11.7006   1
  -9   1  -3 382.389 14.6692   5
  -9   1  -3 356.078 12.0683   4
  10  -1   3 738.032 30.9237   7
 -10  -1  -3 703.820 27.4282   5
 -10  -1  -3 711.542 24.0764  10
 -10  -1  -3 715.759 22.0414   1
 -10  -1  -3 734.778 22.7350   4
 -10   1  -3 709.506 27.4375   5
 -10   1  -3 683.546 22.7145   4
 -10   1  -3 696.164 24.0272  10
  10   1   3 731.319 30.8914   7
 -10   1  -3 673.452 22.0272   1
 -11  -1  -3 91.0348 4.27396   5
 -11  -1  -3 87.2128 3.73549  10
 -11  -1  -3 87.2897 3.48861   4
  11   1   3 92.9787 4.98984   7
 -11   1  -3 84.1146 4.22773   5
 -11   1  -3 86.4475 3.31097   1
 -11   1  -3 80.3538 3.44617   4
 -11   1  -3 81.0719 3.68211  10
 -12  -1  -3 213.686 7.59444  10
 -12  -1  -3 201.807 7.09107   4
 -12   1  -3 202.725 8.55059   5
 -12   1  -3 192.700 7.51205  10
 -12   1  -3 213.871 6.86143   1
 -12   1  -3 207.391 7.13181   4
 -13  -1  -3 99.1261 4.16155  10
 -13  -1  -3 104.640 3.92557   4
 -13   1  -3 114.712 3.97711   4
 -13   1  -3 109.072 4.21197  10
 -14  -1  -3 391.925 13.0989  10
 -14  -1  -3 378.719 12.2958   4
 -14   1  -3 382.217 12.3171   4
 -14  -2   3 25.5446 1.48978  10
 -14  -2   3 26.4857 1.29360   1
 -14   2   3 24.7003 1.30503   1
 -13  -2   3 115.687 4.54049  10
 -13  -2   3 118.643 4.18578   1
 -13   2   3 114.964 4.19172   1
 -13   2   3 114.422 4.30106   4
 -12  -2   3 49.6400 2.39377   4
 -12  -2   3 52.3980 2.53853  10
 -12  -2   3 48.5623 2.27734   1
  12   2  -3 56.6877 3.54827   7
 -12   2   3 49.2210 2.25662   6
 -12   2   3 49.7883 2.38903   4
 -12   2   3 48.1259 2.26537   1
 -11  -2   3 21.3591 1.58449  10
 -11  -2   3 19.3311 1.36656   1
 -11  -2   3 19.9957 1.47518   4
 -11   2   3 18.1985 1.31012   6
 -11   2   3 19.6399 1.41471   4
 -11   2   3 18.6603 1.37354   1
  11   2  -3 21.8300 2.19727   7
 -10  -2   3 1196.74 41.9328  10
 -10  -2   3 1242.57 38.6273   1
 -10  -2   3 1293.19 38.1636   6
 -10  -2   3 1255.19 39.6890   4
  10   2  -3 1291.88 53.6806   7
 -10   2   3 1225.20 39.6580   4
 -10   2   3 1265.17 38.6499   1
 -10   2   3 1295.07 38.1611   6
  -9  -2   3 1334.91 43.8933   4
  -9  -2   3 1469.18 42.2884   6
   9  -2  -3 1212.63 70.5199   3
  -9  -2   3 1344.96 46.4430  10
  -9  -2   3 1460.55 42.8058   1
  -9   2   3 1454.13 42.2680   6
  -9   2   3 1402.42 42.7967   1
   9   2  -3 1428.30 59.3488   7
  -9   2   3 1474.47 43.9656   4
   8  -2  -3 459.647 21.1689   7
  -8  -2   3 513.090 15.2805   1
  -8  -2   3 521.745 15.9151   4
   8  -2  -3 405.431 25.8147   3
   8   2  -3 494.936 21.1412   7
  -8   2   3 512.365 15.3470   1
   7  -2  -3 939.042 40.4567   7
   7  -2  -3 936.356 48.4268   3
   7   2  -3 981.216 40.3747   7
   6  -2  -3 917.976 38.6203   7
   6  -2  -3 933.740 46.1311   3
   6   2  -3 884.889 38.4911   7
   5  -2  -3 589.075 28.8618   3
   5  -2  -3 529.425 23.8961   7
   5   2  -3 511.398 23.7752   7
   5   2  -3 623.799 28.4205   3
   4  -2  -3 51.8343 3.67887   3
   4   2  -3 46.7543 2.37398   7
   4   2  -3 52.6390 3.32811   3
   3   2  -3 1084.78 53.0973   3
   2  -2  -3 46.0230 3.01122   3
   2   2  -3 49.2995 2.87493   3
   1  -2  -3 266.610 13.0404   3
   1   2  -3 252.935 12.9959   3
   0  -2  -3 6218.69 297.096   3
   0   2  -3 6002.28 297.359   3
  -1  -2  -3 908.577 42.3207   3
  -1   2  -3 834.711 42.5557   3
  -2   2  -3 8.08525 0.87579   3
   3  -2   3 1187.91 58.7941   3
   4  -2   3 1362.38 65.2380   3
   4   2   3 1263.32 54.8257   7
   5  -2   3 68.9780 5.42569   3
   5  -2   3 77.3958 3.57148   7
   5   2   3 67.5747 3.34481   7
   6  -2   3 966.259 49.6059   3
   6  -2   3 942.364 41.1068   7
   6   2   3 1007.13 41.0096   7
   7  -2   3 749.602 40.1752   3
   7  -2   3 765.097 32.8530   7
   7   2   3 792.810 32.7867   7
   8  -2   3 547.607 23.9241   7
   8  -2   3 526.921 22.4311  11
  -8  -2  -3 504.468 21.2900   5
  -8  -2  -3 582.035 18.7808  10
  -8  -2  -3 567.867 17.6973   4
   8  -2   3 487.583 29.7338   3
  -8   2  -3 564.166 21.3902   5
  -8   2  -3 615.076 17.7291   4
   8   2   3 551.822 23.8972   7
  -8   2  -3 556.283 17.1665   1
   9  -2   3 487.936 21.2135   7
  -9  -2  -3 486.894 18.7676   5
  -9  -2  -3 451.386 15.4681   4
  -9  -2  -3 497.522 16.4862  10
  -9   2  -3 452.845 15.0141   1
   9   2   3 470.739 20.9970   7
  -9   2  -3 500.255 16.4486  10
  -9   2  -3 498.270 15.5556   4
  -9   2  -3 458.420 18.7281   5
 -10  -2  -3 320.829 11.4820  10
 -10  -2  -3 332.312 13.0897   5
 -10  -2  -3 336.917 10.8379   4
 -10   2  -3 320.750 11.4704  10
 -10   2  -3 322.482 10.4679   1
 -10   2  -3 320.992 13.0725   5
  10   2   3 324.263 14.7096   7
 -10   2  -3 309.900 10.7892   4
 -11  -2  -3 425.421 16.6812   5
 -11  -2  -3 413.148 14.6600  10
 -11  -2  -3 427.804 13.8459   4
 -11   2  -3 417.868 13.4052   1
 -11   2  -3 412.215 14.6543  10
  11   2   3 445.779 18.9324   7
 -11   2  -3 408.663 16.6796   5
 -11   2  -3 421.078 13.8532   4
 -12  -2  -3 142.003 5.43288  10
 -12  -2  -3 133.488 5.02966   4
 -12   2  -3 143.603 4.88990   1
 -12   2  -3 142.773 5.43913  10
 -12   2  -3 137.255 5.08611   4
 -13  -2  -3 40.6229 1.86736   4
 -13  -2  -3 39.5663 2.03238  10
 -13   2  -3 39.8093 1.75218   1
 -13   2  -3 42.5250 1.92123   4
 -13   2  -3 42.0853 2.04643  10
 -14  -3   3 122.554 4.24747   1
 -14  -3   3 125.238 4.66013  10
 -14   3   3 126.898 4.30311   1
 -13  -3   3 188.039 6.91401  10
 -13  -3   3 187.255 6.35894   1
 -13   3   3 192.905 6.39739   1
 -12  -3   3 8.06947 1.04623  10
 -12  -3   3 8.09220 0.96354   4
 -12  -3   3 9.38725 0.96973   1
 -12   3   3 10.1216 1.03169   1
 -12   3   3 9.81212 0.95675   6
  12   3  -3 10.7557 1.56059   7
 -12   3   3 8.33481 0.98030   4
 -11  -3   3 572.774 20.3890  10
 -11  -3   3 603.477 19.3303   4
 -11  -3   3 605.950 18.7900   1
  11   3  -3 636.447 26.1718   7
 -11   3   3 595.457 18.5037   6
 -11   3   3 591.856 18.7821   1
 -11   3   3 569.022 19.2592   4
 -10  -3   3 272.623 9.66920  10
 -10  -3   3 262.981 8.71782   6
 -10  -3   3 264.755 8.84091   1
 -10  -3   3 260.040 9.10787   4
 -10   3   3 270.385 8.72525   6
  10   3  -3 268.717 12.3002   7
 -10   3   3 266.752 9.09872   4
 -10   3   3 265.394 8.84636   1
  -9  -3   3 174.487 5.87678   6
  -9  -3   3 173.247 5.92489   1
  -9  -3   3 174.621 6.13598   4
   9  -3  -3 148.881 11.9204   3
  -9  -3   3 176.182 6.54454  10
  -9   3   3 172.861 5.83636   6
   9   3  -3 172.704 8.19503   7
  -9   3   3 170.771 6.08830   4
  -9   3   3 176.009 5.93700   1
  -8  -3   3 115.824 4.07747   1
  -8  -3   3 116.867 4.23986   4
  -8  -3   3 112.042 4.48427  10
   8  -3  -3 95.9961 7.84422   3
   8   3  -3 111.411 5.55337   7
  -8   3   3 117.917 4.04036   6
  -8   3   3 117.453 4.08040   1
   7  -3  -3 284.478 16.6503   3
   7   3  -3 301.843 12.9215   7
   6  -3  -3 28.6038 3.21432   3
   6   3  -3 30.0892 1.77013   7
   5  -3  -3 2354.72 106.691   3
   5   3  -3 1985.13 90.5548   7
   4  -3  -3 170.432 9.09278   3
   4   3  -3 173.064 8.54956   3
   4   3  -3 136.974 6.84181   7
   3  -3  -3 1150.25 55.8629   3
   3   3  -3 1118.10 55.4466   3
   2  -3  -3 185.770 9.58459   3
   2   3  -3 179.299 9.33284   3
   1  -3  -3 1728.07 81.8587   3
   1   3  -3 1636.10 81.8305   3
   0  -3  -3 156.272 8.01615   3
   0   3  -3 163.149 8.23491   3
  -1   3  -3 1419.67 69.1533   3
   2  -3   3 1964.55 100.840   3
  -2   3  -3 2161.96 100.508   3
   3  -3   3 900.875 45.0403   3
   4  -3   3 91.6399 6.22054   3
   5  -3   3 59.8323 3.17855   7
   5  -3   3 73.0024 5.34489   3
   5   3   3 63.8095 2.96296   7
   6  -3   3 216.811 9.90714   7
   6  -3   3 219.040 13.3385   3
   6   3   3 229.738 9.74849   7
   7  -3   3 113.290 8.46489   3
   7   3   3 121.669 5.62188   7
   8  -3   3 6.63150 1.46776  11
  -8  -3  -3 3.99798 0.63088   4
  -8  -3  -3 6.83717 0.93697   5
  -8  -3  -3 3.20304 0.65764  10
   8  -3   3 4.28474 2.13228   3
  -8   3  -3 4.94077 0.65331   1
  -8   3  -3 6.44220 0.74656   4
   8   3   3 4.85842 0.96604   7
  -9  -3  -3 9.00955 0.97863   4
  -9  -3  -3 9.36990 1.08266  10
  -9  -3  -3 11.0646 1.34778   5
  -9   3  -3 9.26476 1.23584   5
   9   3   3 12.9891 1.53567   7
  -9   3  -3 10.7652 1.01947   4
  -9   3  -3 9.64240 0.90546   1
 -10  -3  -3 3.85189 0.71067   4
 -10  -3  -3 5.17690 0.86929  10
 -10  -3  -3 4.20615 0.92899   5
 -10   3  -3 4.05051 0.71098   4
 -10   3  -3 4.27376 0.93306   5
  10   3   3 3.05175 0.96155   7
 -10   3  -3 3.68763 0.78866  10
 -10   3  -3 5.25654 0.74301   1
 -11  -3  -3 305.811 12.5347   5
 -11  -3  -3 291.117 10.3447   4
 -11  -3  -3 313.124 11.0828  10
 -11   3  -3 326.845 12.6359   5
 -11   3  -3 297.317 10.4236   4
 -11   3  -3 319.693 11.0947  10
  11   3   3 338.246 14.2998   7
 -11   3  -3 296.508 10.0588   1
 -12  -3  -3 578.598 20.0149  10
 -12  -3  -3 602.392 18.8899   4
 -12   3  -3 576.864 20.0181  10
 -12   3  -3 605.994 18.3829   1
 -12   3  -3 578.467 18.9178   4
 -13  -3  -3 68.7240 2.89745  10
 -13  -3  -3 66.4820 2.66772   4
 -13   3  -3 70.9297 2.91850  10
 -13   3  -3 69.6396 2.75049   4
 -13   3  -3 64.9891 2.55483   1
 -14  -4   3 19.9469 1.18147   1
 -14   4   3 23.3906 1.16924   1
 -13  -4   3 19.1406 1.36858  10
 -13  -4   3 21.5998 1.24967   1
 -13   4   3 18.5130 1.23380   1
 -12  -4   3 161.790 5.96395   1
 -12  -4   3 176.048 6.58553  10
 -12   4   3 173.962 6.05011   1
 -12   4   3 171.836 5.90046   6
  12   4  -3 189.954 8.77078   7
 -11  -4   3 6.86018 0.90289   4
 -11  -4   3 6.36132 0.94459  10
 -11  -4   3 4.47222 0.72374   1
 -11   4   3 4.38780 0.75765   1
  11   4  -3 4.81105 1.10866   7
 -11   4   3 4.35850 0.70969   6
 -10  -4   3 533.950 18.6970  10
 -10  -4   3 542.987 17.6754   4
 -10  -4   3 552.060 16.9953   6
 -10  -4   3 525.249 17.1466   1
  10   4  -3 554.608 23.7563   7
 -10   4   3 540.990 17.1991   1
 -10   4   3 555.783 16.9749   6
  -9  -4   3 4.50744 0.77697   4
  -9  -4   3 2.81590 0.72771  10
  -9  -4   3 3.52494 0.64939   6
  -9  -4   3 8.21441 0.88667   1
  -9   4   3 4.59344 0.71465   6
   9   4  -3 4.53981 0.96779   7
  -9   4   3 6.50298 0.79081   1
  -8  -4   3 584.031 19.7583  10
  -8  -4   3 586.388 18.6737   4
  -8  -4   3 590.565 17.9619   6
  -8  -4   3 597.349 18.1869   1
   8  -4  -3 503.185 30.8846   3
  -8   4   3 598.830 18.1677   1
  -8   4   3 604.561 17.9581   6
   8   4  -3 573.345 24.9485   7
   7  -4  -3 173.167 10.9355   3
   6  -4  -3 1485.00 71.8341   3
   6   4  -3 1391.74 60.2601   7
   5  -4  -3 574.177 27.3204   3
   5   4  -3 477.240 22.1128   7
   4  -4  -3 1214.54 52.9487   3
   4   4  -3 914.042 44.3584   7
   3  -4  -3 689.061 33.4380   3
   3   4  -3 649.022 32.9262   3
   2  -4  -3 57.8097 3.63358   3
   2   4  -3 54.2714 3.36753   3
   1  -4  -3 29.7263 2.01845   3
  -1  -4   3 33.8405 2.07446   3
   1   4  -3 27.9371 2.02245   3
   0  -4   3 35.6316 2.61658   3
   0  -4  -3 37.7642 2.14947   3
   0   4  -3 36.9504 2.45232   3
   1  -4   3 189.685 10.5156   3
  -1   4  -3 206.226 10.1724   3
   2  -4   3 282.598 15.3472   3
  -2   4  -3 301.677 14.7463   3
   3  -4   3 131.201 7.86985   3
   4  -4   3 972.994 48.9690   3
   5  -4   3 72.9254 5.66504   3
   6  -4   3 1749.88 89.2910   3
   6   4   3 1826.91 74.8650   7
   7  -4   3 76.6926 6.59153   3
   7  -4   3 73.3579 4.69273  11
   7   4   3 83.2034 3.92440   7
  -8  -4  -3 750.125 28.0390   5
  -8  -4  -3 798.214 23.2512   4
   8  -4   3 658.371 38.8063   3
  -8  -4  -3 713.524 24.5735  10
   8   4   3 710.168 31.1960   7
  -8   4  -3 744.982 22.6032   1
  -8   4  -3 725.696 23.2205   4
  -9  -4  -3 107.400 4.95223   5
  -9  -4  -3 106.343 4.36243  10
  -9  -4  -3 105.645 4.04668   4
  -9   4  -3 106.218 4.07419   4
   9   4   3 107.877 5.47407   7
  -9   4  -3 106.225 3.91707   1
 -10  -4  -3 645.392 20.8214   4
 -10  -4  -3 664.398 25.1703   5
 -10  -4  -3 644.824 22.1128  10
 -10   4  -3 626.324 22.0529  10
  10   4   3 670.776 28.1702   7
 -10   4  -3 652.892 20.9007   4
 -10   4  -3 641.243 20.2746   1
 -11  -4  -3 5.08053 0.86068  10
 -11  -4  -3 5.72605 0.82858   4
 -11   4  -3 6.52727 0.94834  10
 -11   4  -3 6.71316 0.81570   1
 -11   4  -3 6.38714 0.86253   4
  11   4   3 9.98646 1.42990   7
 -12  -4  -3 238.845 8.00763   4
 -12  -4  -3 231.283 8.51719  10
 -12   4  -3 235.950 8.07179   4
 -12   4  -3 242.708 7.80634   1
 -12   4  -3 236.633 8.55907  10
 -13  -4  -3 35.0055 1.80132  10
 -13  -4  -3 37.9403 1.67089   4
 -13   4  -3 37.2375 1.61102   1
 -13   4  -3 37.7181 1.74825   4
 -13   4  -3 34.0991 1.81129  10
 -13  -5   3 1019.94 31.4682   1
 -13  -5   3 1040.17 34.1477  10
 -13   5   3 1019.75 31.5027   1
 -12  -5   3 25.0495 1.64336  10
 -12  -5   3 24.7740 1.45667   1
 -12   5   3 23.7214 1.47967   1
 -12   5   3 24.8442 1.42420   6
 -11  -5   3 13.0334 1.08591   1
 -11  -5   3 10.3947 1.23438  10
  11   5  -3 14.7419 1.67555   7
 -11   5   3 10.6309 1.04028   6
 -11   5   3 11.3577 1.09112   1
 -10  -5   3 1.43197 0.56349   1
 -10  -5   3 1.25971 0.62682  10
 -10   5   3 1.35429 0.50069   6
 -10   5   3 3.84195 0.70967   1
  10   5  -3 1.46534 0.79281   7
  -9  -5   3 897.305 27.5861   6
  -9  -5   3 895.407 28.6248   4
  -9  -5   3 896.032 27.8820   1
  -9  -5   3 841.643 30.2439  10
  -9   5   3 954.697 27.9349   1
  -9   5   3 937.956 27.5730   6
   9   5  -3 882.050 38.3657   7
  -8  -5   3 86.8148 3.45502   4
  -8  -5   3 86.4995 3.34241   6
  -8  -5   3 92.3471 3.38538   1
  -8  -5   3 89.8318 3.73452  10
   8  -5  -3 78.8617 6.95948   3
  -8   5   3 85.2390 3.32744   1
   8   5  -3 88.4542 4.40624   7
  -8   5   3 89.4709 3.31992   6
   7  -5  -3 322.801 19.0640   3
   7   5  -3 353.417 14.7193   7
   6  -5  -3 1.35256 1.20941   3
   6   5  -3 2.79791 0.50667   7
   5  -5  -3 1267.01 58.4037   3
   5   5  -3 1068.69 48.7613   7
   4  -5  -3 1292.70 62.8489   3
  -4   5   3 1243.62 53.2289   7
   3  -5  -3 4530.09 212.338   3
  -3   5   3 4204.35 182.499   7
   2  -5  -3 10.3760 1.29057   3
   2   5  -3 9.65586 1.12421   3
  -2   5   3 9.72900 0.72514   7
   1  -5  -3 968.911 43.3271   3
  -1  -5   3 859.253 43.2050   3
  -1   5   3 856.204 37.0626   7
   1   5  -3 848.592 43.3519   3
   0  -5   3 642.582 31.4177   3
   0   5  -3 603.750 26.6538   7
   0   5  -3 657.890 31.3312   3
   1  -5   3 4767.63 226.954   3
  -1   5  -3 4405.43 195.372   7
  -1   5  -3 4846.35 227.996   3
   2  -5   3 6.40760 1.39880   3
  -2   5  -3 3.55166 0.49087   7
  -2   5  -3 4.28633 0.82907   3
   3  -5   3 1269.32 60.5777   3
  -3   5  -3 1170.46 51.0740   7
   4  -5   3 1109.51 55.5984   3
   5  -5   3 1228.90 61.8424   3
   6  -5   3 65.1080 5.60265   3
   7  -5   3 34.4085 4.38023   3
  -7  -5  -3 43.2020 2.06059  10
  -7  -5  -3 39.9441 2.26732   5
  -7  -5  -3 39.6383 1.94656   4
   7   5   3 39.6397 2.22962   7
  -7   5  -3 43.8950 1.91605   4
  -7   5  -3 39.3923 1.78537   1
  -8  -5  -3 124.359 4.39496   4
  -8  -5  -3 118.628 4.72157  10
  -8  -5  -3 120.361 5.32932   5
  -8   5  -3 116.795 4.26722   1
   8   5   3 119.885 5.75965   7
  -8   5  -3 117.270 4.42357   4
  -9  -5  -3 746.831 24.6502   4
  -9  -5  -3 773.268 29.8057   5
  -9  -5  -3 807.103 26.2400  10
  -9   5  -3 774.350 24.0682   1
   9   5   3 773.077 33.2255   7
  -9   5  -3 780.647 24.7465   4
 -10  -5  -3 6.37799 0.92704  10
 -10  -5  -3 5.04849 0.73554   4
 -10   5  -3 6.42527 1.00832  10
 -10   5  -3 2.68827 0.63217   1
  10   5   3 2.91751 0.88342   7
 -10   5  -3 3.15540 0.69293   4
 -11  -5  -3 140.432 5.47703  10
 -11  -5  -3 142.683 5.10297   4
  11   5   3 149.120 6.94938   7
 -11   5  -3 134.715 5.17255   4
 -11   5  -3 139.929 5.49077  10
 -11   5  -3 139.458 4.97978   1
 -12  -5  -3 60.9121 2.75948  10
 -12  -5  -3 59.8896 2.50335   4
 -12   5  -3 63.3250 2.62745   4
 -12   5  -3 61.9392 2.48968   1
 -12   5  -3 58.3345 2.75710  10
 -13  -5  -3 607.445 19.4485  10
 -13   5  -3 567.555 17.8574   1
 -13   5  -3 579.142 18.3974   4
 -13   5  -3 558.274 19.3904  10
 -13  -6   3 48.2457 2.22504  10
 -13   6   3 47.7944 2.04400   1
 -12  -6   3 1016.27 31.8430   1
 -12  -6   3 1069.62 34.5996  10
 -12   6   3 1026.97 31.4239   6
 -12   6   3 1029.71 31.8893   1
 -11  -6   3 303.885 10.7436  10
 -11  -6   3 293.965 9.83874   1
 -11   6   3 300.382 9.73403   6
  11   6  -3 304.362 13.5115   7
 -11   6   3 299.579 9.89930   1
 -10  -6   3 65.5440 2.74850   1
  10  -6  -3 63.5357 3.97400   8
 -10  -6   3 61.6949 2.99933  10
  10   6  -3 62.0279 3.57771   7
 -10   6   3 64.5270 2.71093   6
 -10   6   3 62.9059 2.74366   1
  -9  -6   3 282.748 9.78723  10
  -9  -6   3 267.561 8.90637   1
  -9  -6   3 273.320 8.89134   6
   9  -6  -3 248.752 10.9441   8
  -9   6   3 271.621 8.92924   1
  -9   6   3 270.243 8.81866   6
   9   6  -3 263.892 12.0140   7
   8  -6  -3 874.282 33.8347   8
  -8  -6   3 919.309 31.8277  10
  -8  -6   3 951.476 29.0102   6
  -8  -6   3 983.804 29.3267   1
   8   6  -3 959.318 40.1774   7
  -8   6   3 980.061 28.9622   6
  -8   6   3 967.929 29.2872   1
   7  -6  -3 1161.09 61.3018   3
   7  -6  -3 1117.01 42.4854   8
  -7  -6   3 1247.23 36.7252   6
  -7  -6   3 1263.13 37.1284   1
  -7  -6   3 1244.38 50.0920   2
  -7  -6   3 1179.19 40.2801  10
  -7   6   3 1232.62 36.6469   6
  -7   6   3 1271.12 37.0946   1
   7   6  -3 1172.00 50.8720   7
   6  -6  -3 147.195 9.08614   3
   6   6  -3 135.442 6.21345   7
   5  -6  -3 328.930 17.7910   3
   4  -6  -3 3194.52 154.739   3
  -4   6   3 3144.02 132.391   7
   3  -6  -3 16.1798 1.85265   3
  -3   6   3 14.8278 1.06265   7
   2  -6  -3 258.676 12.3960   3
  -2   6   3 237.820 10.2842   7
   2   6  -3 220.497 10.1139   7
   1  -6  -3 78.7354 3.94622   3
   1   6  -3 69.0495 3.20775   7
  -1   6   3 70.9794 3.26109   7
   1   6  -3 67.4866 4.06623   3
   0  -6   3 24.4039 1.88014   3
   0   6  -3 25.6492 1.33224   7
   0   6   3 24.0809 1.23488   7
   0   6  -3 26.1374 1.88980   3
   1  -6   3 21.6136 1.94310   3
  -1   6  -3 22.2268 1.70031   3
  -1   6  -3 18.8750 1.15098   7
   2  -6   3 294.122 15.1438   3
  -2   6  -3 273.871 12.2950   7
  -2   6  -3 293.843 14.6414   3
   3  -6   3 345.041 18.2763   3
  -3   6  -3 346.447 14.8148   7
   4  -6   3 340.914 18.3942   3
   5  -6   3 331.042 18.3201   3
   6  -6   3 385.791 21.4901   3
   7  -6   3 658.516 37.7682   3
  -7  -6  -3 711.540 24.1036  10
   7  -6   3 692.793 26.0468   8
  -7  -6  -3 763.603 27.4617   5
  -7   6  -3 705.156 22.1819   1
  -7   6  -3 756.956 22.8183   4
   7   6   3 713.331 30.2688   7
  -8  -6  -3 1025.53 32.8551   4
  -8  -6  -3 1086.91 34.8963  10
  -8  -6  -3 1038.14 39.6765   5
   8  -6   3 983.179 37.2384   8
  -8   6  -3 1051.10 32.1064   1
   8   6   3 1056.89 44.1321   7
  -8   6  -3 1057.86 32.9731   4
  -9  -6  -3 267.030 9.64499  10
  -9  -6  -3 275.519 9.02358   4
  -9   6  -3 269.199 8.82933   1
   9   6   3 266.070 11.9758   7
  -9   6  -3 259.107 9.05944   4
 -10  -6  -3 14.8459 1.30667  10
 -10  -6  -3 11.5684 1.07867   4
 -10   6  -3 14.1750 1.21778   4
 -10   6  -3 15.6303 1.15288   1
  10   6   3 14.2774 1.49273   7
 -11  -6  -3 102.898 3.87654   4
 -11  -6  -3 105.114 4.22113  10
 -11   6  -3 102.791 3.83013   1
 -11   6  -3 100.921 4.22399  10
 -11   6  -3 105.204 4.02174   4
 -12  -6  -3 645.397 21.8471  10
 -12   6  -3 621.864 21.8190  10
 -12   6  -3 648.080 20.1133   1
 -12   6  -3 677.163 20.7064   4
 -13  -6  -3 54.8146 2.29990  10
 -13   6  -3 54.2600 2.10132   1
 -13  -7   3 163.130 5.92632  10
 -13   7   3 164.939 5.49425   1
 -12  -7   3 190.329 7.14324  10
 -12   7   3 196.833 6.60948   1
 -12   7   3 198.830 6.48296   6
  11  -7  -3 63.1806 3.79433   8
 -11  -7   3 62.4354 2.92693  10
 -11   7   3 60.3988 2.67611   1
  11   7  -3 63.1235 3.50960   7
 -11   7   3 63.1317 2.63647   6
 -10  -7   3 100.533 3.91903   1
  10  -7  -3 102.406 5.38754   8
 -10  -7   3 103.352 4.31682  10
 -10   7   3 108.575 3.98943   1
 -10   7   3 99.3623 3.88298   6
  10   7  -3 102.236 5.16945   7
  -9  -7   3 120.883 4.39643   1
  -9  -7   3 121.205 4.42106   6
   9  -7  -3 110.162 5.84800   8
  -9  -7   3 115.836 4.77435  10
   9   7  -3 115.354 5.66374   7
  -9   7   3 119.505 4.39972   1
  -9   7   3 116.008 4.32381   6
  -8  -7   3 19.7274 1.33060   1
  -8  -7   3 19.1834 1.47344  10
  -8  -7   3 18.0122 1.36730   6
  -8   7   3 20.1355 1.32042   6
  -8   7   3 20.8678 1.33517   1
   8   7  -3 18.3837 1.52075   7
  -7  -7   3 28.1186 1.71774  10
  -7  -7   3 25.1555 1.53894   6
  -7  -7   3 26.1375 2.25159   2
   7  -7  -3 22.6868 3.34779   3
   7  -7  -3 29.0632 2.39057   8
  -7   7   3 32.7522 1.59080   6
   7   7  -3 25.0117 1.67275   7
  -7   7   3 26.8479 1.48977   1
   6  -7  -3 411.795 16.3788   8
  -6  -7   3 461.472 13.9996   1
   6  -7  -3 429.534 23.5392   3
  -6  -7   3 472.111 15.1980  10
  -6   7   3 450.454 13.7590   6
   6   7  -3 411.869 18.6531   7
   5  -7  -3 53.6966 4.28539   3
   4  -7  -3 730.003 36.6639   3
  -4   7   3 724.213 30.8544   7
   3  -7  -3 680.111 33.4784   3
  -3   7   3 658.397 28.3611   7
   2  -7  -3 3311.23 148.539   3
   2   7  -3 2804.91 127.397   7
  -2   7   3 3052.67 127.754   7
   1   7  -3 871.038 38.0325   7
  -1   7   3 944.314 38.1347   7
   0   7  -3 232.756 9.81448   7
   0   7  -3 209.842 11.7277   3
   0   7   3 239.121 9.76024   7
   1  -7   3 35.6193 2.58513   3
  -1   7  -3 35.5902 1.80705   7
  -1   7  -3 31.7839 2.37504   3
   2  -7   3 3000.62 147.184   3
  -2   7  -3 3037.51 126.093   7
   3  -7   3 595.719 30.7693   3
  -3   7  -3 613.613 25.6726   7
   4  -7   3 15.5997 2.30033   3
   5  -7   3 8.66514 2.11917   3
  -6  -7  -3 489.160 18.9582   5
  -6  -7  -3 517.479 16.6618  10
   6  -7   3 471.098 26.3265   3
   6  -7   3 476.988 18.2286   8
  -6   7  -3 482.895 15.3256   1
  -6   7  -3 487.017 15.7286   4
  -7  -7  -3 3.06835 0.70549   5
   7  -7   3 7.47226 1.40620   8
  -7  -7  -3 4.18123 0.70258  10
  -7   7  -3 3.49383 0.65966   4
  -7   7  -3 4.08019 0.63136   1
  -8  -7  -3 262.295 9.49275  10
   8  -7   3 257.701 10.9833   8
   8   7   3 269.021 11.6761   7
  -8   7  -3 262.378 9.00182   4
  -8   7  -3 272.479 8.79000   1
  -9  -7  -3 137.311 5.32903  10
   9  -7   3 128.737 6.51419   8
  -9  -7  -3 133.076 4.90271   4
  -9   7  -3 137.023 5.04942   4
  -9   7  -3 140.879 4.92843   1
   9   7   3 137.934 6.42651   7
 -10  -7  -3 34.6303 1.97929  10
  10   7   3 35.4115 2.25584   7
 -10   7  -3 36.9400 1.83559   1
 -10   7  -3 35.5337 1.91064   4
 -11  -7  -3 13.1262 1.27151  10
 -11   7  -3 18.7219 1.20187   1
 -11   7  -3 16.7698 1.35241  10
 -11   7  -3 18.1088 1.28610   4
 -12  -7  -3 544.708 18.8586  10
 -12   7  -3 562.814 17.8893   4
 -12   7  -3 572.084 17.4328   1
 -13  -8   3 219.953 7.78888  10
  12  -8  -3 27.9179 2.13245   8
 -12  -8   3 22.9549 1.49295  10
 -12   8   3 25.4606 1.35673   6
 -12   8   3 24.5096 1.38286   1
 -11  -8   3 178.033 6.62109  10
  11  -8  -3 182.025 7.78865   8
 -11   8   3 172.701 5.98995   6
 -11   8   3 172.129 6.09643   1
 -10  -8   3 240.006 8.69998  10
  10  -8  -3 230.485 9.96999   8
  10   8  -3 238.746 10.6619   7
 -10   8   3 236.950 7.91618   6
 -10   8   3 237.066 7.99876   1
  -9  -8   3 794.579 24.5060   6
  -9  -8   3 820.864 26.8569  10
   9  -8  -3 766.088 28.9327   8
   9   8  -3 780.140 33.7074   7
  -9   8   3 793.515 24.7235   1
  -9   8   3 798.147 24.4447   6
  -8  -8   3 666.496 27.1542   2
   8  -8  -3 598.235 23.5348   8
  -8  -8   3 648.104 19.9020   6
  -8  -8   3 664.299 21.7787  10
  -8   8   3 631.420 19.8032   6
  -8   8   3 634.732 20.0136   1
   8   8  -3 613.617 27.1060   7
  -7  -8   3 1714.50 56.5606  10
  -7  -8   3 1767.84 51.6496   6
  -7  -8   3 1703.63 70.1362   2
   7  -8  -3 1605.05 59.5306   8
   7   8  -3 1702.43 71.5324   7
  -7   8   3 1717.89 52.1144   1
  -7   8   3 1734.50 51.5214   6
  -6  -8   3 383.990 13.1186  10
  -6  -8   3 387.434 16.4721   2
   6  -8  -3 351.433 20.2150   3
  -6  -8   3 377.586 12.0490   6
   6  -8  -3 362.179 14.2846   8
  -6   8   3 372.335 11.8968   6
  -6   8   3 385.792 12.0155   1
   5  -8  -3 980.397 35.4743   8
   5  -8  -3 1012.74 50.5382   3
  -5  -8   3 1048.27 41.9900   2
  -5  -8   3 991.991 33.6534  10
  -5   8   3 1001.95 30.5857   6
   4  -8  -3 394.392 20.9816   3
  -4   8   3 416.716 17.5958   7
   3  -8  -3 1711.12 81.8335   3
  -3   8   3 1715.02 70.1553   7
   3   8  -3 1586.42 69.7776   7
   2   8  -3 336.128 14.6732   7
  -2   8   3 355.469 14.9202   7
  -1   8   3 -0.9556 0.33958   7
   0   8  -3 97.3492 4.48280   7
   0   8   3 100.170 4.46396   7
  -1   8  -3 120.358 5.11281   7
  -1   8  -3 100.669 6.21085   3
   2  -8   3 317.404 16.6968   3
  -2   8  -3 324.557 13.8899   7
   3  -8   3 2596.67 125.805   3
  -3   8  -3 2545.01 107.536   7
   4  -8   3 27.3062 2.89322   3
   5  -8   3 152.609 6.64835   8
   5  -8   3 153.168 9.52272   3
  -5   8  -3 149.701 5.32179   4
  -5   8  -3 149.733 5.19738   1
   6  -8   3 41.5600 4.31600   3
  -6  -8  -3 46.1425 2.18862  10
   6  -8   3 42.0673 2.99071   8
  -6   8  -3 43.4865 2.04363   4
  -6   8  -3 43.3744 1.92432   6
  -6   8  -3 44.3050 1.99477   1
   7  -8   3 2362.03 84.1584   8
  -7  -8  -3 2552.53 80.0463  10
  -7   8  -3 2431.85 75.7219   4
  -7   8  -3 2372.09 73.8122   1
  -8  -8  -3 13.5388 1.23727  10
   8  -8   3 10.4682 1.69301   8
  -8   8  -3 13.1632 1.16267   4
   8   8   3 12.3947 1.14035   7
  -8   8  -3 15.9604 1.18143   1
   9  -8   3 196.718 8.57545   8
  -9  -8  -3 183.079 7.13560  10
  -9   8  -3 197.408 6.65410   1
  -9   8  -3 195.098 6.80156   4
  10  -8   3 30.5503 2.54401   8
 -10  -8  -3 28.1669 1.70686  10
  10   8   3 27.7607 1.84274   7
 -10   8  -3 27.1859 1.74815  10
 -10   8  -3 28.1456 1.64425   4
 -10   8  -3 29.4665 1.61150   1
  11  -8   3 674.436 24.3610   8
 -11  -8  -3 688.953 22.5463  10
 -11   8  -3 677.346 21.3886   4
 -11   8  -3 639.064 20.7886   1
 -12  -8  -3 137.833 4.97722  10
 -12   8  -3 130.201 4.79660   4
 -12   8  -3 137.405 4.61965   1
 -12  -9   3 207.586 7.53047  10
  12  -9  -3 226.219 8.53822   8
 -12   9   3 209.601 6.86357   6
 -12   9   3 208.024 6.97694   1
 -11  -9   3 64.5226 2.93758  10
  11  -9  -3 69.0229 3.81681   8
 -11   9   3 66.7718 2.75488   1
 -11   9   3 66.3903 2.69790   6
  10  -9  -3 239.172 9.95198   8
 -10  -9   3 235.067 8.62833  10
 -10   9   3 239.669 7.97712   1
 -10   9   3 237.866 7.90019   6
  10   9  -3 232.433 10.5471   7
  -9  -9   3 405.166 13.5215  10
   9  -9  -3 379.572 15.0594   8
   9   9  -3 365.637 16.5788   7
  -9   9   3 379.385 12.4107   1
  -9   9   3 385.136 12.3041   6
  -8  -9   3 9.07198 1.12429  10
  -8  -9   3 10.9830 1.65497   2
   8  -9  -3 10.7553 1.83637   8
   8   9  -3 11.1692 1.19190   7
  -8   9   3 12.1987 1.12154   1
  -8   9   3 10.8905 1.11044   6
  -7  -9   3 477.494 16.1747  10
   7  -9  -3 433.361 17.5640   8
  -7  -9   3 493.167 20.2713   2
  -7  -9   3 466.733 14.8286   6
  -7   9   3 469.094 14.7363   6
  -7   9   3 459.296 14.8425   1
   7   9  -3 455.387 19.8630   7
  -6  -9   3 14.2708 1.22772   6
  -6  -9   3 11.1911 1.58689   2
   6  -9  -3 13.3560 1.65600   8
  -6  -9   3 11.4439 1.17099  10
  -6   9   3 13.0963 1.11439   6
  -6   9   3 9.80129 1.00017   1
   6   9  -3 9.66827 0.97339   7
   5  -9  -3 175.346 8.70021   2
  -5  -9   3 195.461 8.76418   2
   5  -9  -3 169.952 10.3699   3
  -5  -9   3 189.154 6.85040  10
   5  -9  -3 184.154 7.59704   8
  -5   9   3 175.448 6.17716   1
  -5   9   3 183.870 6.18717   6
  -4  -9   3 686.856 28.8143   2
   4  -9  -3 676.764 24.3041   8
  -4  -9   3 676.766 23.0693  10
   4   9  -3 681.444 28.7110   7
  -4   9   3 686.878 29.1907   7
  -3   9   3 34.6888 2.09040   7
   3   9  -3 31.5004 1.69661   7
  -2   9   3 265.910 11.2445   7
   2   9  -3 243.927 10.9353   7
   1   9  -3 136.032 6.02018   7
  -1   9   3 134.743 6.17093   7
   0   9  -3 1839.01 76.2422   7
   0   9   3 1803.97 76.2236   7
  -1   9  -3 723.060 29.3548   7
   1   9   3 662.644 29.1262   7
  -2   9  -3 942.858 39.8313   7
  -3   9  -3 108.407 5.15554   7
   4  -9   3 707.671 36.0827   3
  -4  -9  -3 812.762 30.2135   2
   4  -9   3 707.496 25.3752   8
  -4   9  -3 651.968 22.4665   4
  -4   9  -3 668.888 21.9503   1
   5  -9   3 289.468 15.9494   3
   5  -9   3 282.913 11.2238   8
  -5   9  -3 284.830 9.29695   1
  -5   9  -3 280.653 9.49625   4
   6  -9   3 38.4686 2.78440   8
  -6   9  -3 37.3897 1.85667   1
  -6   9  -3 37.3935 1.89748   4
  -6   9  -3 35.2615 1.76705   6
  -7  -9  -3 14.9050 1.24974  10
   7  -9   3 12.5886 1.79826   8
  -7   9  -3 14.0882 1.08920   6
  -7   9  -3 16.6374 1.21588   1
  -7   9  -3 18.3542 1.28457   4
   8  -9   3 2.03622 0.99299   8
  -8  -9  -3 1.25812 0.55240  10
  -8   9  -3 2.07905 0.62224   1
  -8   9  -3 3.99743 0.75432   4
   9  -9   3 56.1439 3.56309   8
  -9  -9  -3 52.0246 2.46649  10
  -9   9  -3 49.2662 2.32711   1
  -9   9  -3 49.6117 2.36332   4
 -10  -9  -3 142.857 5.52069  10
  10  -9   3 156.891 6.77583   8
 -10   9  -3 149.691 5.19824   1
 -10   9  -3 141.317 5.26861   4
 -11  -9  -3 23.5191 1.42555  10
  11  -9   3 26.2465 2.10930   8
 -11   9  -3 23.9772 1.34489   1
 -12   9  -3 471.990 14.6669   1
 -12 -10   3 7.64008 0.80754  10
 -11 -10   3 232.779 8.35397  10
  11 -10  -3 252.234 9.51583   8
 -11  10   3 227.403 7.72761   1
 -11  10   3 229.189 7.63739   6
 -10 -10   3 104.455 4.17685  10
  10 -10  -3 100.546 5.11506   8
 -10  10   3 100.847 3.84375   6
 -10  10   3 102.015 3.86318   1
   9 -10  -3 424.411 16.6838   8
  -9 -10   3 445.754 15.2167  10
  -9  10   3 433.620 14.0482   1
   9  10  -3 430.830 18.7904   7
  -9  10   3 452.510 13.9545   6
  -8 -10   3 478.284 16.5990  10
  -8 -10   3 506.282 20.8410   2
   8 -10  -3 453.492 18.0991   8
  -8  10   3 472.127 15.3158   1
  -8  10   3 481.965 15.2160   6
   8  10  -3 479.687 20.4999   7
   7 -10  -3 305.051 12.4804   8
  -7 -10   3 326.087 14.2245   2
  -7 -10   3 318.576 11.2654  10
   7  10  -3 310.773 13.6111   7
  -7  10   3 305.458 10.3509   1
  -7  10   3 321.483 10.3424   6
  -6 -10   3 413.149 17.6436   2
   6 -10  -3 393.085 15.1995   8
  -6 -10   3 406.128 14.0385  10
  -6  10   3 396.426 12.8907   1
  -6  10   3 391.674 12.8137   6
   6  10  -3 398.911 17.1076   7
   5 -10  -3 1156.34 40.0714   8
  -5 -10   3 1156.37 38.1321  10
   5 -10  -3 1063.02 47.4458   2
  -5 -10   3 1156.50 47.4124   2
  -5  10   3 1134.94 34.7286   6
   5  10  -3 1171.39 47.8661   7
  -4 -10   3 44.3864 2.26135   9
  -4 -10   3 42.7830 2.28505  10
  -4 -10   3 42.1310 3.06133   2
   4 -10  -3 43.9276 2.60204   8
   4 -10  -3 39.0520 3.04556   2
  -4  10   3 44.5269 2.71207   7
   4  10  -3 45.8826 2.22733   7
  -3 -10   3 16.4389 1.29352   9
   3 -10  -3 10.1324 1.64215   2
   3 -10  -3 10.0024 1.18876   8
  -3 -10   3 10.6362 1.07400  10
  -3 -10   3 8.69446 1.50413   2
  -3  10   3 10.4194 1.18864   7
   3  10  -3 11.6264 0.87143   7
  -2 -10   3 53.0822 2.47286  10
   2 -10  -3 51.1989 3.44785   2
  -2 -10   3 49.5542 3.33427   2
  -2 -10   3 51.1621 2.44214   9
   2  10  -3 47.4212 2.47922   7
  -2  10   3 49.2904 2.80293   7
  -1 -10   3 1056.57 33.2166   9
  -1 -10   3 997.986 43.8130   2
   1 -10  -3 1089.16 44.0719   2
  -1  10   3 1084.26 44.4548   7
   1  10  -3 1033.84 44.2322   7
   0 -10  -3 37.7551 2.83974   2
   0 -10   3 31.9315 1.93159   9
   0  10  -3 33.2081 1.87843   7
   0  10   3 31.2433 1.89862   7
   1 -10   3 534.422 18.1374   9
  -1 -10  -3 579.361 24.1934   2
  -1  10  -3 581.898 23.8519   7
   1  10   3 538.585 23.6551   7
   2 -10   3 327.079 12.0586   9
  -2 -10  -3 385.092 16.1733   2
   2 -10   3 372.116 12.7537  10
   2 -10   3 348.643 13.1073   8
  -2  10  -3 362.576 15.6203   7
   3 -10   3 40.6108 2.33160   9
  -3 -10  -3 45.3438 3.13781   2
   3 -10   3 41.0731 2.46565   8
  -3  10  -3 42.3870 2.47353   7
   4 -10   3 566.995 21.7401   8
  -4 -10  -3 639.788 25.9395   2
   5 -10   3 1610.06 55.5183   8
  -5  10  -3 1576.88 48.7056   1
   6 -10   3 141.768 6.48993   8
  -6  10  -3 140.386 4.96888   6
  -6  10  -3 142.468 5.11541   1
   7 -10   3 15.4367 1.91958   8
  -7  10  -3 15.6437 1.27581   1
  -7  10  -3 19.5575 1.24606   6
  -8 -10  -3 576.411 19.3054  10
   8 -10   3 560.232 21.0989   8
  -8  10  -3 563.583 17.9297   1
  -9 -10  -3 1068.90 36.4535  10
   9 -10   3 1116.51 38.9604   8
  -9  10  -3 1103.02 33.7707   1
 -10 -10  -3 449.608 16.2091  10
  10 -10   3 504.413 17.8624   8
 -10  10  -3 483.541 15.1048   1
  11 -10   3 12.2500 1.43671   8
 -11 -10  -3 9.95950 0.86167  10
 -11  10  -3 9.49358 0.86747   1
 -11 -11   3 566.489 19.5391  10
  11 -11  -3 612.983 20.9296   8
 -11  11   3 558.145 18.0426   1
 -11  11   3 591.127 17.8665   6
  10 -11  -3 12.0895 1.58766   8
 -10 -11   3 10.4418 1.07416  10
 -10  11   3 9.92006 1.02248   6
 -10  11   3 9.83527 0.96103   1
   9 -11  -3 38.8286 2.73684   8
  -9 -11   3 34.4884 2.00982  10
  -9  11   3 37.8157 1.90931   1
  -9  11   3 35.8906 1.91357   6
  -8 -11   3 39.1853 2.20694  10
   8 -11  -3 38.7434 2.79853   8
  -8 -11   3 41.5781 2.98825   2
  -8  11   3 44.8286 2.11234   1
  -8  11   3 50.9961 2.27543   6
   8  11  -3 33.8948 2.14048   7
  -7 -11   3 6.83054 0.97845  10
   7 -11  -3 8.52658 1.48030   8
  -7 -11   3 8.79212 1.49421   2
   7  11  -3 6.15600 0.83723   7
  -7  11   3 6.58823 0.90033   1
  -7  11   3 8.62910 1.02406   6
  -6 -11   3 227.136 10.7670   2
   6 -11  -3 230.129 9.33496   8
  -6 -11   3 228.621 8.50995  10
   6  11  -3 225.649 10.0069   7
  -6  11   3 235.270 7.86013   6
  -6  11   3 231.345 7.82842   1
  -5 -11   3 331.625 14.8385   2
  -5 -11   3 336.524 11.1297   9
  -5 -11   3 343.969 11.8004  10
   5 -11  -3 298.604 14.8707   2
   5 -11  -3 334.999 12.5669   8
   5  11  -3 333.037 14.1577   7
  -5  11   3 326.540 10.7679   6
  -4 -11   3 352.325 12.3412  10
  -4 -11   3 355.293 11.7052   9
   4 -11  -3 327.396 15.6821   2
   4 -11  -3 342.125 12.9645   8
  -4 -11   3 350.711 15.5926   2
  -4  11   3 348.387 11.2807   6
   4  11  -3 336.209 14.9137   7
  -4  11   3 372.142 15.6296   7
   3 -11  -3 305.836 10.9140   8
  -3 -11   3 289.056 10.4696  10
   3 -11  -3 271.358 13.4538   2
  -3 -11   3 284.498 9.96861   9
  -3 -11   3 289.956 13.3151   2
   3  11  -3 294.807 12.6178   7
  -3  11   3 305.805 13.1775   7
  -2 -11   3 18.7851 2.06562   2
   2 -11  -3 21.8626 2.27740   2
  -2 -11   3 22.4952 1.50931  10
  -2 -11   3 18.5193 1.52786   9
   2 -11  -3 18.7899 1.47604   8
  -2  11   3 19.4228 1.65711   7
   2  11  -3 18.5243 1.25527   7
  -1 -11   3 906.812 30.0538  10
  -1 -11   3 875.479 28.3978   9
   1 -11  -3 877.618 37.7647   2
  -1 -11   3 862.395 37.5166   2
   1  11  -3 892.537 37.6779   7
  -1  11   3 938.550 37.9668   7
   0 -11   3 1176.80 39.2038  10
   0 -11   3 1075.54 48.6809   2
   0 -11   3 1256.17 37.1327   9
   0 -11  -3 1199.98 49.1033   2
   0  11   3 1118.09 49.4509   7
   0  11  -3 1211.77 49.4352   7
   1 -11   3 1442.06 44.9936   9
   1 -11   3 1311.19 59.0670   2
   1 -11   3 1471.39 49.2064   8
  -1 -11  -3 1420.21 59.4179   2
   1 -11   3 1507.15 47.7098  10
  -1  11  -3 1497.52 60.2759   7
   1  11   3 1367.57 60.0877   7
  -2 -11  -3 13.7752 1.87186   2
   2 -11   3 10.0753 1.18023  10
   2 -11   3 9.31548 1.24537   9
   2  11   3 12.0276 0.92832   7
  -2  11  -3 14.2963 1.25666   7
  -3 -11  -3 513.265 21.5671   2
   3 -11   3 468.033 17.7762   8
  -3  11  -3 496.908 21.3584   7
   4 -11   3 47.8361 2.81946   8
  -4  11  -3 46.3231 2.18691   1
  -5 -11  -3 495.388 20.6291   2
   5 -11   3 461.124 17.4996   8
  -5  11  -3 463.281 15.0926   1
   6 -11   3 211.938 8.71552   8
  -6  11  -3 207.391 7.00657   6
  -6  11  -3 208.044 7.18124   1
   7 -11   3 50.0397 3.16344   8
  -7  11  -3 50.4093 2.34137   1
  -7  11  -3 48.2936 2.20795   6
   8 -11   3 342.753 13.4484   8
  -8  11  -3 352.473 11.3396   1
   9 -11   3 22.5023 2.02156   8
  -9  11  -3 19.4985 1.31475   1
  10 -11   3 322.155 11.9674   8
 -10  11  -3 305.710 10.0564   1
 -11  11  -3 502.975 15.6150   1
 -10 -12   3 583.046 19.8394  10
  10 -12  -3 624.193 21.1744   8
 -10  12   3 605.586 18.2023   6
 -10  12   3 548.679 18.2981   1
  -9 -12   3 16.8297 1.29769  10
   9 -12  -3 18.4129 1.74044   8
  -9  12   3 19.4510 1.25468   1
  -9  12   3 16.9442 1.25648   6
  -8 -12   3 496.275 17.0744  10
  -8 -12   3 506.536 21.2691   2
   8 -12  -3 494.223 18.2809   8
  -8  12   3 470.617 15.7406   1
  -8  12   3 516.459 15.7454   6
  -7 -12   3 20.2919 1.54052  10
  -7 -12   3 20.1897 2.10281   2
   7 -12  -3 23.5801 2.00613   8
  -7  12   3 21.1827 1.53852   6
  -7  12   3 21.0061 1.49696   1
   7  12  -3 20.7184 1.32376   7
  -6 -12   3 1442.17 60.7669   2
  -6 -12   3 1545.03 49.0071  10
   6 -12  -3 1431.31 51.0980   8
  -6  12   3 1517.60 44.7799   6
   6  12  -3 1423.21 61.6735   7
   5 -12  -3 94.1937 4.35345   8
  -5 -12   3 100.698 4.08984  10
  -5 -12   3 98.9463 5.37165   2
   5 -12  -3 82.7598 5.29541   2
  -5  12   3 94.7535 3.79586   6
   5  12  -3 91.3163 4.35825   7
  -4 -12   3 53.3897 3.64984   2
  -4 -12   3 54.5763 2.63995   9
   4 -12  -3 55.4318 3.84389   2
  -4 -12   3 53.2181 2.68584  10
   4 -12  -3 52.0999 2.77726   8
  -4  12   3 50.9052 2.50578   6
   4  12  -3 52.5722 2.68011   7
  -4  12   3 55.6050 3.35970   7
  -3 -12   3 12.1019 1.22626  10
   3 -12  -3 13.7606 1.97539   2
   3 -12  -3 13.7429 1.21736   8
  -3 -12   3 11.5760 1.26585   9
  -3 -12   3 10.6388 1.66825   2
   3  12  -3 13.9307 1.03417   7
  -3  12   3 12.7180 1.48209   7
   2 -12  -3 331.907 15.6312   2
  -2 -12   3 336.842 12.0815  10
  -2 -12   3 338.868 15.3296   2
  -2 -12   3 337.205 11.5198   9
   2  12  -3 342.021 14.7057   7
  -2  12   3 352.768 15.2157   7
  -1 -12   3 26.8885 1.74458  10
  -1 -12   3 26.6167 1.81244   9
  -1 -12   3 31.0213 2.59585   2
   1 -12  -3 25.0118 2.54348   2
  -1  12   3 25.5270 1.92796   7
   1  12  -3 27.2507 1.71711   7
   0 -12   3 53.8196 3.48570   2
   0 -12   3 46.3737 2.50750   9
   0 -12   3 46.4844 2.45092  10
   0 -12  -3 40.8342 3.37630   2
   0  12  -3 54.4222 2.70611   7
   0  12   3 41.0322 2.63313   7
   1 -12   3 114.134 6.41870   2
   1 -12   3 125.579 5.08007  10
   1 -12   3 125.541 5.01443   9
   1  12   3 128.530 5.83386   7
  -1  12  -3 126.005 5.94579   7
   2 -12   3 177.867 6.75995   8
  -2 -12  -3 181.892 8.75437   2
  -2  12  -3 175.441 8.00556   7
   2  12   3 157.359 7.68119   7
  -3 -12  -3 402.811 16.9631   2
   3 -12   3 382.811 13.8312   8
   3  12   3 334.824 16.0594   7
  -3  12  -3 381.237 12.1559   1
  -3  12  -3 385.308 16.5999   7
   4 -12   3 763.474 26.8041   8
  -4 -12  -3 760.843 32.0310   2
  -4  12  -3 741.572 23.5667   1
  -5 -12  -3 41.5858 3.02050   2
   5 -12   3 39.8620 2.59120   8
  -5  12  -3 39.3913 2.04014   1
   6 -12   3 215.032 8.60843   8
  -6  12  -3 202.807 7.21010   1
  -6  12  -3 213.851 7.08973   6
   7 -12   3 44.5306 2.81797   8
  -7  12  -3 42.9663 2.05097   6
  -7  12  -3 45.7499 2.17180   1
   8 -12   3 459.706 16.5802   8
  -8  12  -3 433.768 13.9550   6
  -8  12  -3 445.835 14.2107   1
   9 -12   3 2.71467 0.84998   8
  -9  12  -3 1.80130 0.53294   1
  10 -12   3 951.174 32.1226   8
 -10  12  -3 887.426 28.1408   1
  10 -13  -3 84.7265 3.65084   8
  -9 -13   3 16.2307 1.16310  10
   9 -13  -3 18.3370 1.46575   8
  -9  13   3 16.6864 1.16597   6
   8 -13  -3 1.68070 0.68060   8
  -8 -13   3 2.73990 0.85538   2
  -8 -13   3 0.74715 0.49952  10
  -8  13   3 1.79008 0.58286   6
   7 -13  -3 7.92955 1.12819   8
  -7 -13   3 5.74243 0.85955  10
  -7 -13   3 10.2186 1.50397   2
  -7  13   3 7.93276 1.01158   6
  -6 -13   3 1.26710 0.57027  10
   6 -13  -3 0.78936 0.60596   8
  -6 -13   3 1.03272 0.84805   2
  -6  13   3 2.81975 0.73290   6
   6  13  -3 1.46752 0.39503   7
  -5 -13   3 635.924 20.0975  10
   5 -13  -3 601.394 20.8132   8
  -5 -13   3 587.922 25.0170   2
   5 -13  -3 533.445 25.1509   2
   5  13  -3 557.544 24.7244   7
  -5  13   3 588.654 18.4215   6
   4 -13  -3 150.201 8.43503   2
   4 -13  -3 181.449 6.63447   8
  -4 -13   3 166.651 8.26315   2
  -4 -13   3 174.606 6.50755  10
  -4  13   3 167.189 6.01621   6
  -4  13   3 166.547 8.18745   7
   4  13  -3 165.472 7.46477   7
  -3 -13   3 30.3064 1.91270  10
   3 -13  -3 28.1681 2.79664   2
  -3 -13   3 37.6403 2.84332   2
  -3  13   3 28.8920 2.33475   7
   3  13  -3 32.7672 1.86150   7
  -2 -13   3 31.1978 2.71814   2
  -2 -13   3 28.2655 1.81690  10
   2 -13  -3 27.8532 2.78148   2
  -2  13   3 29.2912 2.24482   7
   2  13  -3 29.9545 1.81905   7
  -1 -13   3 1183.69 38.2301  10
   1 -13  -3 1093.18 47.8367   2
  -1 -13   3 1124.69 47.5846   2
  -1  13   3 1116.88 48.4534   7
   1  13  -3 1181.43 48.1634   7
   0 -13   3 318.488 15.2495   2
   0 -13   3 353.345 12.1692  10
   0 -13  -3 350.197 15.6820   2
   0  13  -3 353.230 14.9566   7
   0  13   3 327.675 15.0201   7
  -1 -13  -3 489.869 20.4154   2
   1 -13   3 434.763 19.9604   2
   1  13   3 433.538 19.7709   7
  -1  13  -3 476.054 19.8988   7
  -2 -13  -3 24.9014 2.43144   2
   2 -13   3 19.0452 2.14321   2
  -2  13  -3 24.1155 1.78140   7
   2  13   3 19.9568 1.48473   7
  -3 -13  -3 738.356 30.6350   2
   3 -13   3 761.864 25.3036   8
   3  13   3 626.404 30.3462   7
  -3  13  -3 741.336 22.4850   1
  -3  13  -3 727.442 30.8422   7
   4 -13   3 402.465 14.4479   8
  -4 -13  -3 381.514 17.3591   2
  -4  13  -3 398.408 12.7490   1
   5 -13   3 4.63559 0.93581   8
  -5 -13  -3 5.33651 1.17215   2
  -5  13  -3 4.84717 0.78535   1
  -5  13  -3 7.10253 0.88631   6
   6 -13   3 326.023 12.2081   8
  -6  13  -3 323.270 10.4296   6
  -6  13  -3 324.100 10.6257   1
   7 -13   3 44.1864 2.54645   8
  -7  13  -3 41.1018 1.92737   6
  -7  13  -3 40.6124 1.98890   1
   8 -13   3 164.481 6.61501   8
  -8  13  -3 160.108 5.57247   1
   9 -13   3 45.5451 2.43380   8
  -9  13  -3 44.5090 1.90858   1
   9 -14  -3 114.463 4.53559   8
  -9  14   3 114.229 3.97123   6
   8 -14  -3 536.469 18.2108   8
  -8 -14   3 502.948 17.4013  10
  -8 -14   3 489.971 21.5676   2
  -8  14   3 532.320 16.0535   6
  -7 -14   3 142.586 7.04021   2
   7 -14  -3 152.727 5.87125   8
  -7 -14   3 151.551 5.61453  10
  -7  14   3 150.068 5.28358   6
   6 -14  -3 479.159 16.8712   8
  -6 -14   3 481.619 16.3141  10
  -6 -14   3 466.406 20.3436   2
  -6  14   3 471.725 15.0477   6
  -5 -14   3 339.104 11.5923  10
   5 -14  -3 346.342 11.8611   8
   5 -14  -3 301.642 14.6454   2
  -5 -14   3 322.659 14.5241   2
  -5  14   3 325.382 10.7209   6
  -4 -14   3 113.226 5.88638   2
   4 -14  -3 105.273 6.02825   2
  -4 -14   3 116.870 4.53597  10
  -4  14   3 113.171 4.28817   6
  -4  14   3 106.786 6.02623   7
   4  14  -3 105.463 5.04719   7
  -3 -14   3 250.344 8.72501  10
  -3 -14   3 243.399 11.1214   2
   3 -14  -3 227.676 11.3175   2
  -3  14   3 236.877 11.0635   7
  -3  14   3 237.023 8.07051   6
   3  14  -3 230.070 10.4280   7
  -2 -14   3 107.411 4.39495  10
  -2 -14   3 101.526 5.73373   2
   2 -14  -3 112.808 6.14078   2
  -2  14   3 101.970 5.44069   7
   2  14  -3 104.529 5.01665   7
  -1 -14   3 15.5038 1.95124   2
   1 -14  -3 13.0562 2.04229   2
  -1  14   3 14.9812 1.52084   7
   1  14  -3 15.6776 1.29855   7
   0 -14   3 2.21408 0.91927   2
   0 -14  -3 1.55615 0.94955   2
   0  14   3 0.34997 0.49783   7
   0  14  -3 1.88281 0.58653   7
   1 -14   3 31.3621 2.53342   2
  -1 -14  -3 28.2329 2.62424   2
  -1  14  -3 30.5117 2.03605   7
   1  14   3 26.0886 1.89368   7
  -2 -14  -3 14.9374 1.91876   2
  -2  14  -3 12.1639 1.08443   1
  -2  14  -3 12.9733 1.32708   7
  -3 -14  -3 10.0316 1.55767   2
   3  14   3 9.38799 0.96117   7
  -3  14  -3 14.6754 1.11505   1
   4 -14   3 693.452 23.8576   8
  -4 -14  -3 660.442 28.7568   2
  -4  14  -3 685.660 21.3043   1
   5 -14   3 522.602 18.6311   8
  -5 -14  -3 517.645 22.3078   2
  -5  14  -3 541.233 16.3663   6
  -5  14  -3 513.628 16.5561   1
   6 -14   3 210.384 7.97768   8
  -6  14  -3 214.626 6.91940   6
  -6  14  -3 198.096 6.97285   1
   7 -14   3 221.011 8.19836   8
  -7  14  -3 214.755 7.00980   6
  -7  14  -3 209.149 7.13324   1
   8 -14   3 507.223 17.6156   8
  -8  14  -3 487.238 15.5008   1
  -8  15   3 2.87369 0.52607   6
  -7 -15   3 88.9066 4.50037   2
  -7 -15   3 91.2095 3.52582  10
  -7  15   3 93.9788 3.41841   6
  -6 -15   3 49.4545 3.05720   2
  -6 -15   3 53.6053 2.36187  10
  -6  15   3 54.5888 2.36638   6
  -5 -15   3 2.85411 0.61133  10
  -5 -15   3 1.94273 0.82197   2
   5 -15  -3 2.25613 0.84078   2
  -5  15   3 1.88634 0.60890   6
  -4 -15   3 324.454 14.0901   2
   4 -15  -3 294.384 14.1884   2
  -4 -15   3 326.101 11.1707  10
  -4  15   3 324.847 10.3847   6
  -3 -15   3 553.544 22.7283   2
   3 -15  -3 508.814 22.9120   2
  -3  15   3 524.115 16.6403   6
  -2 -15   3 745.092 30.3668   2
   2 -15  -3 688.573 30.5388   2
  -2  15   3 719.298 30.9351   7
   2  15  -3 730.034 30.5085   7
  -2  15   3 704.917 22.2049   6
   1 -15  -3 12.7145 1.84005   2
  -1 -15   3 10.7533 1.61187   2
   1  15  -3 10.5538 1.07792   7
  -1  15   3 7.57811 1.18871   7
   0 -15   3 236.261 11.0643   2
   0 -15  -3 253.867 11.4381   2
   0  15  -3 251.064 10.8173   7
   0  15   3 222.565 10.8311   7
  -1 -15  -3 579.059 23.6540   2
   1 -15   3 519.002 23.2431   2
   1  15   3 491.651 23.3659   7
  -1  15  -3 580.311 17.1676   1
  -1  15  -3 555.422 23.4879   7
  -2 -15  -3 391.687 17.3577   2
  -2  15  -3 398.387 12.6533   1
  -3 -15  -3 15.3549 1.77068   2
  -3  15  -3 14.5734 1.12851   1
  -4 -15  -3 498.467 21.7186   2
  -4  15  -3 525.547 15.9231   6
  -4  15  -3 507.571 16.0960   1
  -5 -15  -3 53.5741 3.18255   2
   5 -15   3 52.7909 2.53609   8
  -5  15  -3 56.9797 2.35204   1
  -5  15  -3 55.8603 2.30487   6
   6 -15   3 85.2050 3.45326   8
  -6  15  -3 83.7661 3.16348   1
  -6  15  -3 84.9936 3.13090   6
   7 -15   3 81.6351 3.23590   8
  -7  15  -3 77.5288 2.91290   1
  -6 -16   3 75.9988 3.93354   2
  -6  16   3 82.1065 2.98774   6
  -5 -16   3 419.283 17.9684   2
  -5  16   3 427.522 13.2909   6
   4 -16  -3 193.526 9.16966   2
  -4 -16   3 200.645 9.07280   2
  -4  16   3 203.506 6.69851   6
   3 -16  -3 142.013 7.11864   2
  -3 -16   3 150.190 7.01205   2
  -3  16   3 144.281 5.09624   6
  -2 -16   3 156.357 7.27300   2
   2 -16  -3 147.598 7.41558   2
  -2  16   3 147.202 5.22371   6
  -1 -16   3 8.08756 1.27114   2
   1 -16  -3 7.05318 1.34331   2
  -1  16   3 7.50817 0.86760   6
   1  16  -3 9.42475 0.83092   1
   0 -16   3 148.331 7.29373   2
   0 -16  -3 157.580 7.57271   2
   0  16  -3 163.864 5.26915   1
   0  16   3 141.772 5.18219   6
   1 -16   3 26.8059 2.18215   2
  -1 -16  -3 31.6887 2.44863   2
  -1  16  -3 32.3993 1.54863   1
  -2 -16  -3 192.156 9.09633   2
  -2  16  -3 199.309 6.55926   1
  -3 -16  -3 34.1953 2.41955   2
  -3  16  -3 34.3413 1.66176   6
  -3  16  -3 33.1702 1.62613   1
  -4 -16  -3 35.4736 2.35678   2
  -4  16  -3 34.0901 1.64739   1
  -4  16  -3 38.0320 1.70404   6
  -5 -16  -3 541.793 23.4439   2
  -5  16  -3 557.444 17.4816   1
  -5  16  -3 591.115 17.3208   6
  -4 -17   3 404.437 17.1558   2
  -4  17   3 408.770 12.6379   6
  -3 -17   3 10.8878 1.27314   2
   3 -17  -3 9.34733 1.22438   2
  -3  17   3 11.4137 0.88361   6
  -2 -17   3 360.442 15.1305   2
   2 -17  -3 346.415 15.2313   2
  -2  17   3 349.926 11.0442   6
  -1 -17   3 39.4776 2.52693   2
   1 -17  -3 42.9868 2.70321   2
  -1  17   3 39.9199 1.75253   6
   0 -17  -3 390.328 16.6117   2
   0 -17   3 374.316 16.4423   2
   0  17  -3 391.366 12.0879   1
  -1 -17  -3 71.2846 3.90309   2
  -1  17  -3 73.9224 2.70867   1
  -2 -17  -3 294.929 13.4482   2
  -2  17  -3 325.374 9.86031   6
  -2  17  -3 315.416 9.88939   1
  -3 -17  -3 5.75655 0.91100   2
  -3  17  -3 6.28814 0.66408   6
  -3  17  -3 6.41244 0.65549   1
  -4  17  -3 269.798 8.56358   6
 -14   0   4 50.0079 2.05521   1
 -13   0   4 0.60720 0.48742   1
 -12   0   4 752.212 24.3673   4
 -12   0   4 763.653 23.7305   1
 -12   0   4 768.945 23.4036   6
 -11   0   4 1.23859 0.55207   6
 -11   0   4 1.07927 0.54124   1
 -11   0   4 2.12479 0.64742   4
 -10   0   4 681.023 22.0548   1
 -10   0   4 691.331 21.7960   6
 -10   0   4 744.554 22.7490   4
  10   0  -4 712.620 30.9116   7
  -9   0   4 0.55003 0.46361   4
   9   0  -4 1.31908 0.79365   7
  -9   0   4 -0.1212 0.37326   6
  -9   0   4 0.65656 0.43436   1
   8   0  -4 188.926 9.14410   7
  -8   0   4 222.958 6.70091   1
   8   0  -4 173.140 11.5338   3
   7   0  -4 1.52004 0.63721   7
   7   0  -4 0.44756 0.96199   3
   6   0  -4 289.178 13.1558   7
   6   0  -4 312.931 16.2742   3
   5   0  -4 -0.4336 0.51763   7
   5   0  -4 -1.7471 0.82852   3
   4   0  -4 225.709 12.0135   3
   3   0  -4 -3.2302 0.68347   3
   2   0  -4 404.229 20.2357   3
   1   0  -4 -9.5288 0.72907   3
   0   0  -4 25.6464 1.83844   3
  -1   0  -4 1.10146 0.47124   3
  -2   0  -4 1211.23 58.9310   3
   4   0   4 3582.17 149.876   7
   5   0   4 1.27480 0.44689   7
   5   0   4 0.22943 1.09118   3
   6   0   4 1533.45 76.1440   3
   6   0   4 1514.75 64.0989   7
   7   0   4 0.86664 0.55895   7
   8   0   4 2130.52 86.7970  11
  -8   0  -4 2300.62 85.4859   5
  -8   0  -4 2335.18 70.7954   4
   8   0   4 2331.27 95.6973   7
  -8   0  -4 2271.39 74.8384  10
  -9   0  -4 1.58458 0.61322  10
   9   0   4 1.83892 1.02888  11
   9   0   4 0.73943 0.79235   7
  -9   0  -4 3.42618 0.86262   5
  -9   0  -4 2.75615 0.61607   4
 -10   0  -4 356.741 11.4837   4
 -10   0  -4 338.167 12.1451  10
 -10   0  -4 318.515 13.7764   5
  10   0   4 364.222 15.7235   7
 -11   0  -4 1.49405 0.55649   4
  11   0   4 1.66542 0.87842   7
 -11   0  -4 0.79903 0.69049   5
 -11   0  -4 1.65012 0.63042  10
 -12   0  -4 3.76745 0.74565  10
 -12   0  -4 3.36751 0.82189   5
 -12   0  -4 3.60384 0.65231   4
 -13   0  -4 0.91192 0.45479   4
 -13   0  -4 0.53197 0.51466  10
 -14  -1   4 2.89034 0.53943   1
 -14   1   4 2.98560 0.52481   1
 -13  -1   4 86.9076 3.26006   1
 -13   1   4 84.8744 3.26241   1
 -13   1   4 82.1664 3.31749   4
 -12  -1   4 111.975 4.13684   6
 -12  -1   4 106.378 4.53519  10
 -12  -1   4 117.244 4.26655   1
 -12  -1   4 118.969 4.39504   4
 -12   1   4 111.855 4.12664   6
 -12   1   4 112.980 4.35402   4
 -12   1   4 114.133 4.22477   1
 -11  -1   4 63.7316 2.85590   4
 -11  -1   4 59.9225 2.63775   6
 -11  -1   4 65.2064 2.74278   1
 -11  -1   4 55.8100 2.91016  10
 -11   1   4 59.5720 2.63788   6
  11   1  -4 68.5489 4.15404   7
 -11   1   4 68.1959 2.76036   1
 -11   1   4 60.5707 2.79575   4
 -10  -1   4 37.7695 1.89190   1
 -10  -1   4 35.4680 1.94943   4
 -10  -1   4 33.7632 2.07160  10
 -10  -1   4 37.3058 1.89203   6
 -10   1   4 35.4160 1.83584   6
 -10   1   4 35.6223 1.88593   1
  10   1  -4 35.8637 2.85163   7
 -10   1   4 34.9644 1.93311   4
  -9  -1   4 429.606 13.5504   4
  -9  -1   4 412.802 12.9806   6
  -9  -1   4 413.445 14.3099  10
   9  -1  -4 399.406 18.3857   7
  -9  -1   4 404.268 13.1146   1
  -9   1   4 415.922 12.9886   6
  -9   1   4 409.093 13.1309   1
   9   1  -4 405.408 18.3140   7
  -9   1   4 416.225 13.5280   4
  -8  -1   4 5.79438 0.71341   1
   8  -1  -4 4.62901 1.76535   3
   8  -1  -4 5.62773 1.05398   7
   8   1  -4 6.62165 1.11328   7
  -8   1   4 5.83969 0.71992   1
   7  -1  -4 106.099 5.34014   7
   7  -1  -4 112.065 7.31614   3
   7   1  -4 106.084 5.31783   7
   7   1  -4 111.541 7.05940   3
   6  -1  -4 232.420 12.8813   3
   6  -1  -4 226.597 10.2037   7
   6   1  -4 218.550 10.1518   7
   6   1  -4 237.844 12.6694   3
   5  -1  -4 1386.88 67.1464   3
   5  -1  -4 1294.21 57.0037   7
   5   1  -4 1457.82 66.9993   3
   5   1  -4 1293.13 56.9752   7
   4  -1  -4 108.020 6.16460   3
   4   1  -4 90.4576 4.61268   7
   4   1  -4 105.981 5.99683   3
   3  -1  -4 511.633 26.3337   3
   3   1  -4 541.478 26.2893   3
   2  -1  -4 1169.65 57.7221   3
   2   1  -4 1183.83 57.6730   3
   1  -1  -4 9999.99 486.464   3
   0  -1  -4 2775.27 135.193   3
   0   1  -4 2770.96 134.596   3
  -1  -1  -4 395.725 19.0026   3
  -1   1  -4 374.707 19.1081   3
  -2  -1  -4 25.5094 1.51648   3
  -2   1  -4 24.2537 1.66406   3
  -3   1  -4 450.187 22.2119   3
   4  -1   4 135.215 6.04922   7
   4   1   4 131.888 5.96340   7
   5  -1   4 120.159 7.69484   3
   5  -1   4 110.116 5.31712   7
   5   1   4 113.448 7.32499   3
   5   1   4 116.051 5.26269   7
   6  -1   4 286.268 16.4765   3
   6  -1   4 285.496 12.7250   7
   6   1   4 292.717 12.6591   7
   7  -1   4 220.637 14.0688   3
   7  -1   4 240.116 10.6084   7
   7   1   4 237.880 10.5597   7
  -8  -1  -4 31.1587 1.51096   4
  -8  -1  -4 30.3699 1.68968  10
   8  -1   4 27.6779 2.11159   7
  -8  -1  -4 28.6823 1.88016   5
   8  -1   4 23.9851 2.49732  11
  -8   1  -4 25.2750 1.33802   1
  -8   1  -4 27.8400 1.46818   4
   8   1   4 26.7916 2.09181   7
  -8   1  -4 26.4100 1.86240   5
   8   1   4 23.9217 2.34643  11
  -9  -1  -4 1280.17 38.3738   4
   9  -1   4 1272.09 51.9245   7
  -9  -1  -4 1199.40 40.5574  10
  -9  -1  -4 1180.09 46.2571   5
   9  -1   4 1225.67 47.5410  11
   9   1   4 1265.07 51.9069   7
  -9   1  -4 1144.51 46.2454   5
  -9   1  -4 1258.00 37.2941   1
  -9   1  -4 1210.17 38.3274   4
  -9   1  -4 1259.73 40.5795  10
   9   1   4 1103.37 47.1172  11
 -10  -1  -4 537.810 21.3337   5
 -10  -1  -4 544.677 18.7463  10
  10  -1   4 547.413 24.1002   7
 -10  -1  -4 546.780 17.6794   4
 -10   1  -4 562.718 18.7667  10
 -10   1  -4 544.585 17.6921   4
  10   1   4 562.710 24.0736   7
 -10   1  -4 514.091 21.3019   5
 -10   1  -4 558.658 17.1628   1
 -11  -1  -4 326.023 11.0265   4
 -11  -1  -4 333.204 11.7244  10
 -11  -1  -4 327.124 13.3101   5
 -11   1  -4 328.404 11.0431   4
 -11   1  -4 318.687 13.3004   5
 -11   1  -4 322.319 11.6972  10
  11   1   4 364.611 15.2534   7
 -11   1  -4 329.959 10.7271   1
 -12  -1  -4 5.33983 0.74520   4
 -12  -1  -4 4.25271 0.77835  10
 -12  -1  -4 4.96609 0.91523   5
 -12   1  -4 6.02617 0.80541   4
 -12   1  -4 6.80252 0.88960  10
 -12   1  -4 5.47127 0.95751   5
 -13  -1  -4 435.650 14.1405   4
 -13  -1  -4 451.071 15.0173  10
 -13   1  -4 425.153 14.1415   4
 -13   1  -4 446.018 15.0107  10
 -14  -2   4 88.3981 3.23810   1
 -14   2   4 91.8125 3.26495   1
 -13  -2   4 128.433 4.61750   1
 -13  -2   4 127.901 4.97017  10
 -13   2   4 133.071 4.64635   1
 -13   2   4 132.858 4.91292   4
 -12  -2   4 215.539 8.27991  10
 -12  -2   4 225.678 7.86403   4
 -12  -2   4 222.970 7.61343   6
 -12  -2   4 230.431 7.64624   1
  12   2  -4 248.323 10.9350   7
 -12   2   4 225.162 7.64274   1
 -12   2   4 225.541 7.51427   6
 -12   2   4 222.388 7.83646   4
 -11  -2   4 725.686 22.1013   4
 -11  -2   4 688.309 21.1742   6
 -11  -2   4 660.322 23.2462  10
 -11  -2   4 684.364 21.4588   1
 -11   2   4 647.448 21.9739   4
 -11   2   4 681.417 21.1573   6
  11   2  -4 724.870 29.9779   7
 -11   2   4 664.491 21.4258   1
 -10  -2   4 1700.01 51.2233   6
 -10  -2   4 1722.59 51.8826   1
 -10  -2   4 1714.98 53.2699   4
 -10  -2   4 1670.99 56.2634  10
 -10   2   4 1715.92 51.2328   6
  10   2  -4 1732.48 71.9918   7
 -10   2   4 1671.81 51.8580   1
 -10   2   4 1654.76 53.2094   4
  -9  -2   4 447.926 14.3050   4
  -9  -2   4 441.352 13.7261   6
  -9  -2   4 416.887 15.0758  10
  -9  -2   4 441.808 13.8768   1
  -9   2   4 441.558 13.7150   6
  -9   2   4 420.177 14.2413   4
  -9   2   4 444.624 13.8869   1
   9   2  -4 432.953 19.2804   7
   8  -2  -4 105.533 8.14198   3
  -8  -2   4 122.926 4.31100   1
  -8  -2   4 126.868 4.36224   6
  -8  -2   4 122.032 4.48205   4
   8   2  -4 114.509 5.94977   7
  -8   2   4 124.264 4.32512   1
  -8   2   4 128.876 4.29353   6
   7  -2  -4 1030.38 43.3369   7
   7  -2  -4 997.221 51.6562   3
   7   2  -4 1032.26 43.2450   7
   6  -2  -4 537.936 23.0828   7
   6  -2  -4 534.168 27.9540   3
   6   2  -4 504.325 22.9582   7
   6   2  -4 576.381 27.5906   3
   5  -2  -4 215.813 9.82935   7
   5  -2  -4 234.202 12.4253   3
   5   2  -4 203.890 9.72574   7
   5   2  -4 241.085 12.0606   3
   4  -2  -4 11.2823 1.72109   3
   4   2  -4 11.0593 0.88319   7
   4   2  -4 12.9457 1.56147   3
   3  -2  -4 23.4298 2.10593   3
   3   2  -4 22.2583 1.88378   3
   2  -2  -4 5.98288 1.12693   3
   2   2  -4 6.88040 1.05354   3
   1  -2  -4 17.1776 1.40410   3
   1   2  -4 14.5216 1.41201   3
   0  -2  -4 4409.59 207.406   3
   0   2  -4 4100.80 207.615   3
  -1  -2  -4 2295.54 107.716   3
  -1   2  -4 2141.16 107.740   3
  -2  -2  -4 293.051 14.4333   3
  -2   2  -4 296.640 14.7659   3
  -3   2  -4 222.084 11.2335   3
   4  -2   4 366.911 19.0982   3
   4  -2   4 335.195 15.2526   7
   4   2   4 366.016 15.1419   7
   5  -2   4 1275.73 63.7494   3
   5  -2   4 1260.35 53.4639   7
   5   2   4 1275.54 53.3083   7
   6  -2   4 1009.18 53.0288   3
   6  -2   4 1054.42 44.0665   7
   6   2   4 1058.25 43.9288   7
   7  -2   4 100.623 7.92462   3
   7  -2   4 107.463 5.28916   7
   7   2   4 110.939 5.25327   7
  -8  -2  -4 619.639 19.2834   4
   8  -2   4 609.566 26.0828   7
  -8  -2  -4 585.470 20.3966  10
   8  -2   4 597.394 24.5627  11
   8  -2   4 556.248 32.4851   3
  -8  -2  -4 622.026 23.3001   5
  -8   2  -4 603.213 18.7063   1
  -8   2  -4 630.439 19.2932   4
   8   2   4 626.553 26.1113   7
  -8   2  -4 567.634 23.2528   5
  -9  -2  -4 606.776 21.1548  10
  -9  -2  -4 666.979 24.1795   5
   9  -2   4 609.137 25.2490  11
  -9  -2  -4 622.704 19.9686   4
  -9   2  -4 616.582 24.1506   5
  -9   2  -4 599.632 19.9527   4
  -9   2  -4 632.488 19.3973   1
   9   2   4 626.177 27.0714   7
 -10  -2  -4 44.3216 2.46786  10
 -10  -2  -4 48.2480 2.85415   5
 -10  -2  -4 47.8974 2.28335   4
  10   2   4 48.3577 3.24325   7
 -10   2  -4 51.0648 2.18633   1
 -10   2  -4 52.4230 2.87473   5
 -10   2  -4 47.4451 2.49032  10
 -10   2  -4 50.4400 2.31884   4
 -11  -2  -4 4.26638 0.71028   4
 -11  -2  -4 3.92946 0.76584  10
 -11  -2  -4 5.42124 0.96883   5
  11   2   4 5.29802 1.19922   7
 -11   2  -4 3.94513 0.91937   5
 -11   2  -4 3.82951 0.64423   1
 -11   2  -4 3.74892 0.70354   4
 -12  -2  -4 37.0272 2.09338  10
 -12  -2  -4 38.6317 1.91550   4
 -12   2  -4 42.7685 1.84491   1
 -12   2  -4 38.4028 2.12251  10
 -12   2  -4 40.2383 2.38237   5
 -12   2  -4 43.4078 2.01707   4
 -13  -2  -4 7.06273 0.77189   4
 -13  -2  -4 6.96551 0.81862  10
 -13   2  -4 7.86085 0.91879  10
 -13   2  -4 7.34788 0.83282   4
 -14  -3   4 143.001 4.90398   1
 -14   3   4 150.176 4.95954   1
 -13  -3   4 192.117 6.38427   1
 -13  -3   4 188.738 6.90261  10
 -13   3   4 191.761 6.41191   1
 -13   3   4 185.254 6.30571   6
 -12  -3   4 17.4809 1.28660   1
 -12  -3   4 15.4585 1.40308  10
 -12   3   4 20.5054 1.30757   6
 -12   3   4 22.1756 1.37425   1
  12   3  -4 19.3218 2.07531   7
 -11  -3   4 7.61965 0.97114   4
 -11  -3   4 7.27333 0.90365   1
 -11  -3   4 7.75788 0.94772   6
 -11  -3   4 7.20896 1.02977  10
  11   3  -4 10.2095 1.57039   7
 -11   3   4 7.40963 0.87337   6
 -11   3   4 7.45849 0.93070   1
 -10  -3   4 210.413 7.46388   4
 -10  -3   4 204.970 7.87066  10
 -10  -3   4 218.736 7.17480   6
 -10  -3   4 211.186 7.23658   1
 -10   3   4 214.016 7.14068   6
 -10   3   4 211.669 7.23992   1
  10   3  -4 215.318 10.0664   7
  -9  -3   4 32.9476 1.70263   6
  -9  -3   4 30.4414 1.90398  10
  -9  -3   4 32.6925 1.69770   1
  -9  -3   4 33.0099 1.81776   4
   9   3  -4 32.5356 2.40512   7
  -9   3   4 31.1390 1.66488   6
  -9   3   4 32.5850 1.71250   1
  -8  -3   4 8.89478 0.92658   4
   8  -3  -4 5.43853 1.94352   3
  -8  -3   4 7.95454 0.94111  10
  -8  -3   4 7.73751 0.82665   6
  -8   3   4 9.73098 0.88171   1
  -8   3   4 8.25893 0.85397   6
   8   3  -4 9.26034 1.24921   7
   7  -3  -4 114.931 8.09190   3
   7   3  -4 126.290 5.80916   7
   6  -3  -4 1738.50 84.0855   3
   6   3  -4 1651.22 71.0719   7
   5  -3  -4 85.2983 5.58949   3
   5   3  -4 77.4899 3.80237   7
   4  -3  -4 1575.18 72.9562   3
   4   3  -4 1346.75 61.8804   7
   4   3  -4 1516.45 72.4673   3
   3  -3  -4 991.609 46.8390   3
   3   3  -4 854.108 39.6734   7
   3   3  -4 991.723 46.5573   3
   2  -3  -4 1560.81 74.4874   3
   2   3  -4 1486.66 74.3326   3
   1  -3  -4 114.854 6.07458   3
   1   3  -4 112.289 6.10979   3
   0  -3  -4 1013.50 48.4491   3
   0   3  -4 974.737 48.6531   3
  -1  -3  -4 324.015 15.1264   3
  -1   3  -4 292.561 15.4969   3
  -2   3  -4 1431.13 69.7698   3
   3  -3   4 340.127 18.9457   3
  -3   3  -4 377.335 18.0448   3
   4  -3   4 1.29121 1.16472   3
   4   3   4 1.65863 0.32243   7
   5  -3   4 1.25651 0.54491   7
   5  -3   4 0.86656 1.34622   3
   5   3   4 0.33498 0.36199   7
   6  -3   4 268.616 16.2096   3
   6   3   4 288.226 12.1848   7
   7  -3   4 224.580 14.6253   3
   7   3   4 247.388 10.7518   7
  -7   3  -4 245.598 8.06422   4
   8  -3   4 36.8092 4.75996   3
  -8  -3  -4 50.3312 2.04273   4
   8  -3   4 32.1854 3.03434  11
  -8  -3  -4 50.5856 2.25018  10
  -8  -3  -4 43.9468 2.45034   5
  -8   3  -4 39.1728 1.94073   4
  -8   3  -4 36.6727 1.80716   1
  -8   3  -4 38.7937 2.41894   5
   8   3   4 48.5827 2.77586   7
  -9  -3  -4 16.7634 1.22061   4
  -9  -3  -4 16.9239 1.40305  10
  -9  -3  -4 14.3786 1.51787   5
  -9   3  -4 16.0335 1.12968   1
  -9   3  -4 16.2668 1.59673   5
  -9   3  -4 15.7888 1.18985   4
   9   3   4 16.5196 1.76094   7
 -10  -3  -4 852.151 27.4090   4
 -10  -3  -4 796.284 28.9846  10
 -10  -3  -4 874.252 33.1197   5
 -10   3  -4 848.494 27.4502   4
 -10   3  -4 880.217 26.6840   1
 -10   3  -4 848.660 29.0406  10
  10   3   4 899.015 37.1808   7
 -10   3  -4 905.265 33.1749   5
 -11  -3  -4 63.7890 3.39830   5
 -11  -3  -4 68.2859 3.07846  10
 -11  -3  -4 68.1492 2.81226   4
 -11   3  -4 67.4896 2.87977   4
 -11   3  -4 63.7891 2.67658   1
 -11   3  -4 65.5185 3.04965  10
  11   3   4 68.9590 4.02851   7
 -11   3  -4 65.6616 3.44813   5
 -12  -3  -4 839.384 26.8169   4
 -12  -3  -4 865.244 28.4497  10
 -12   3  -4 865.573 26.1142   1
 -12   3  -4 834.138 26.8691   4
 -12   3  -4 834.229 28.4364  10
 -13  -3  -4 6.90512 0.72255   4
 -13  -3  -4 5.94396 0.73796  10
 -13   3  -4 6.51932 0.76601  10
 -13   3  -4 4.95724 0.67599   4
 -14   4   4 7.32227 0.74054   1
 -13  -4   4 463.094 15.5036  10
 -13  -4   4 444.885 14.2892   1
 -13   4   4 460.010 14.3216   1
 -13   4   4 446.553 14.0686   6
 -12  -4   4 70.1974 3.10740  10
 -12  -4   4 68.1933 2.81654   1
 -12   4   4 68.0411 2.83971   1
 -12   4   4 67.0989 2.76251   6
 -11  -4   4 145.891 5.15686   6
 -11  -4   4 143.223 5.17832   1
 -11  -4   4 146.595 5.67881  10
 -11   4   4 138.101 5.07546   6
  11   4  -4 148.514 7.22577   7
 -11   4   4 141.752 5.17793   1
 -10  -4   4 259.837 8.58727   6
 -10  -4   4 256.974 8.93475   4
 -10  -4   4 256.705 8.67267   1
 -10  -4   4 243.842 9.43441  10
 -10   4   4 267.231 8.59000   6
  10   4  -4 266.723 11.9960   7
 -10   4   4 269.905 8.71835   1
  -9  -4   4 879.139 26.7485   6
  -9  -4   4 864.362 27.7741   4
  -9  -4   4 867.404 27.0409   1
  -9  -4   4 883.787 29.3989  10
  -9   4   4 876.194 27.0443   1
   9   4  -4 868.131 37.3345   7
  -9   4   4 871.500 26.7190   6
  -8  -4   4 357.046 11.1076   6
  -8  -4   4 353.392 11.5383   4
  -8  -4   4 347.646 12.2111  10
  -8  -4   4 357.641 11.2203   1
   8  -4  -4 297.933 19.5479   3
  -8   4   4 360.541 11.0831   6
  -8   4   4 356.023 11.1929   1
   8   4  -4 348.931 15.3430   7
   7  -4  -4 812.731 43.3169   3
   7   4  -4 868.624 35.7310   7
   6  -4  -4 937.313 47.3615   3
   6   4  -4 928.414 39.3692   7
   5  -4  -4 23.2395 2.63485   3
   5   4  -4 18.8070 1.27499   7
   4  -4  -4 743.403 34.3174   3
   4   4  -4 613.294 28.5058   7
   3  -4  -4 5.93133 1.24046   3
   3   4  -4 7.03571 1.16772   3
   3   4  -4 7.80512 0.67934   7
   2  -4  -4 1267.59 56.6022   3
   2   4  -4 1044.55 48.2476   7
   2   4  -4 1143.17 56.3865   3
   1  -4  -4 22.9573 1.73615   3
   1   4  -4 25.3080 1.88498   3
   0  -4  -4 2385.88 111.831   3
   0   4  -4 2226.94 112.123   3
  -1   4  -4 947.794 46.4566   3
   2  -4   4 717.237 36.2929   3
  -2   4  -4 728.265 35.6299   3
   3  -4   4 1568.71 79.5864   3
  -3   4  -4 1653.59 78.6276   3
   4  -4   4 1362.81 67.9711   3
   5  -4   4 1181.04 59.0524   3
   5   4   4 1157.35 48.9769   7
   6  -4   4 295.509 17.3928   3
   6   4   4 306.138 13.0392   7
  -7  -4  -4 572.980 22.5289   5
   7  -4   4 556.835 23.6876  11
  -7  -4  -4 598.109 19.8124  10
   7  -4   4 545.910 31.4828   3
  -7   4  -4 627.018 18.7341   4
  -7   4  -4 595.088 18.1827   1
   7   4   4 592.703 25.0310   7
   8  -4   4 370.533 16.0879  11
  -8  -4  -4 366.183 14.9603   5
  -8  -4  -4 382.491 12.3879   4
  -8  -4  -4 378.593 13.1669  10
  -8   4  -4 375.838 15.0110   5
  -8   4  -4 393.235 12.0779   1
  -8   4  -4 382.633 12.4359   4
   8   4   4 380.718 16.6643   7
  -9  -4  -4 359.808 12.1865  10
  -9  -4  -4 362.025 13.8566   5
  -9  -4  -4 331.224 11.3938   4
  -9   4  -4 334.858 11.4317   4
   9   4   4 343.296 15.4446   7
  -9   4  -4 342.774 13.9410   5
  -9   4  -4 344.439 11.1080   1
 -10  -4  -4 21.1851 1.56967  10
 -10  -4  -4 18.3129 1.72042   5
 -10  -4  -4 21.3836 1.37426   4
 -10   4  -4 21.1128 1.58452  10
  10   4   4 20.1567 1.93842   7
 -10   4  -4 23.1484 1.33884   1
 -10   4  -4 20.8371 1.42461   4
 -11  -4  -4 62.2779 2.68836   4
 -11  -4  -4 61.9031 2.95615  10
 -11   4  -4 61.2412 2.75961   4
 -11   4  -4 63.7811 2.62831   1
 -11   4  -4 67.7179 3.01165  10
  11   4   4 66.1170 3.80769   7
 -12  -4  -4 58.6035 2.66335  10
 -12  -4  -4 56.9552 2.41033   4
 -12   4  -4 55.7527 2.65930  10
 -12   4  -4 59.1535 2.35565   1
 -12   4  -4 57.4137 2.49678   4
 -13  -4  -4 76.0961 3.15136  10
 -13   4  -4 77.5284 3.17002  10
 -13   4  -4 77.9833 2.85945   1
 -13   4  -4 84.8800 3.04766   4
 -13  -5   4 40.0888 1.79143   1
 -13  -5   4 37.9415 1.94869  10
 -13   5   4 38.9313 1.80349   1
 -13   5   4 37.5214 1.72918   6
 -12  -5   4 3.41502 0.73632  10
 -12  -5   4 5.42394 0.75907   1
 -12   5   4 3.45019 0.68484   1
 -12   5   4 5.11485 0.73279   6
 -11  -5   4 0.80360 0.58791  10
 -11  -5   4 0.85420 0.53135   6
 -11  -5   4 2.16418 0.58847   1
  11   5  -4 1.01132 0.80231   7
 -11   5   4 2.24447 0.63999   1
 -11   5   4 0.99535 0.50560   6
 -10  -5   4 38.8142 2.21554  10
 -10  -5   4 37.5230 1.98092   6
 -10  -5   4 40.2190 1.99917   1
  10   5  -4 39.4206 2.73321   7
 -10   5   4 40.9548 1.99727   6
 -10   5   4 36.9924 1.98150   1
  -9  -5   4 80.8548 3.23162   6
  -9  -5   4 80.1589 3.20975   1
  -9  -5   4 75.3214 3.52660  10
  -9   5   4 81.0753 3.19528   1
  -9   5   4 80.4189 3.19010   6
   9   5  -4 78.5706 4.25312   7
  -8  -5   4 224.548 7.79687  10
  -8  -5   4 213.651 7.06800   1
   8  -5  -4 193.089 8.64234   8
   8  -5  -4 171.248 12.7173   3
  -8  -5   4 216.563 7.02637   6
  -8  -5   4 218.242 9.85709   2
  -8   5   4 215.242 6.98043   6
   8   5  -4 211.451 9.50183   7
  -8   5   4 208.074 7.01599   1
   7  -5  -4 3.04570 1.61668   3
  -7   5   4 3.59113 0.57173   6
   6  -5  -4 464.183 24.4209   3
   6   5  -4 450.113 19.5134   7
   5  -5  -4 338.765 17.3212   3
   5   5  -4 299.247 13.6108   7
   4  -5  -4 956.038 44.9488   3
  -4   5   4 917.238 37.8337   7
   4   5  -4 820.499 37.6213   7
   3  -5  -4 211.225 10.7730   3
   3   5  -4 181.824 8.52186   7
  -3   5   4 199.841 8.67958   7
   2  -5  -4 103.992 5.43037   3
   2   5  -4 86.4325 4.17183   7
  -2   5   4 92.7863 4.26575   7
   2   5  -4 94.6605 5.28987   3
   1  -5  -4 1906.43 85.3119   3
  -1  -5   4 1760.85 85.3897   3
   1   5  -4 1703.63 85.4344   3
   1   5  -4 1652.48 73.2037   7
  -1   5   4 1739.19 73.2347   7
   0  -5   4 1484.70 69.5242   3
   0   5   4 1378.06 59.2603   7
   0   5  -4 1496.97 69.3576   3
   0   5  -4 1320.11 59.3340   7
   1  -5   4 114.881 6.55694   3
  -1   5  -4 117.832 6.16262   3
  -1   5  -4 105.129 4.95960   7
   2  -5   4 1101.31 52.8471   3
  -2   5  -4 1007.53 44.5821   7
  -2   5  -4 1081.34 52.1481   3
   3  -5   4 417.579 21.6811   3
  -3   5  -4 438.493 20.7795   3
  -3   5  -4 382.699 17.5455   7
   4  -5   4 3.80412 1.52685   3
   5  -5   4 184.348 11.3245   3
   6  -5   4 125.269 8.69828   3
   6   5   4 121.162 5.53909   7
  -7  -5  -4 83.4075 3.96442   5
  -7  -5  -4 86.9716 3.53100  10
   7  -5   4 83.9462 7.08767   3
   7  -5   4 87.4428 4.87950  11
  -7   5  -4 88.0366 3.20913   1
  -7   5  -4 85.8824 3.33306   4
   7   5   4 84.8452 4.19892   7
  -8  -5  -4 594.740 22.1933   5
  -8  -5  -4 594.014 19.5076  10
  -8  -5  -4 543.737 18.2919   4
  -8   5  -4 557.974 18.3919   4
   8   5   4 574.664 24.6437   7
  -8   5  -4 565.778 17.8877   1
  -9  -5  -4 38.4348 2.12691  10
  -9  -5  -4 42.3689 2.44478   5
  -9  -5  -4 35.9695 1.84881   4
  -9   5  -4 39.9459 1.97738   4
  -9   5  -4 35.2875 1.79968   1
   9   5   4 36.8962 2.55433   7
 -10  -5  -4 231.679 8.56474  10
 -10  -5  -4 229.528 7.98239   4
 -10  -5  -4 237.869 9.68359   5
 -10   5  -4 234.735 8.10502   4
 -10   5  -4 239.857 7.83173   1
 -11  -5  -4 48.6195 2.23527   4
 -11  -5  -4 52.3755 2.51533  10
  11   5   4 53.4556 3.16319   7
 -11   5  -4 50.2971 2.53139  10
 -11   5  -4 50.0414 2.33868   4
 -11   5  -4 49.4158 2.20403   1
 -12  -5  -4 1192.41 37.1971   4
 -12  -5  -4 1161.50 39.3983  10
 -12   5  -4 1240.24 36.3170   1
 -12   5  -4 1194.14 39.4500  10
 -12   5  -4 1149.56 37.2963   4
 -13  -5  -4 20.6148 1.22134  10
 -13   5  -4 20.3819 1.34592  10
 -13   5  -4 20.2194 1.15381   4
 -13  -6   4 823.270 27.4957  10
 -13   6   4 810.493 25.0179   6
 -13   6   4 840.515 25.4141   1
 -12  -6   4 600.500 18.9232   1
 -12  -6   4 592.731 20.5331  10
 -12   6   4 610.019 18.9603   1
 -12   6   4 616.261 18.6853   6
 -11  -6   4 21.7027 1.62491  10
 -11  -6   4 23.0396 1.45882   1
  11   6  -4 24.8318 2.05392   7
 -11   6   4 21.4793 1.42013   6
 -11   6   4 24.5938 1.51466   1
  10  -6  -4 42.5796 3.15394   8
 -10  -6   4 47.5727 2.29175   6
 -10  -6   4 46.1522 2.24567   1
 -10  -6   4 51.6198 2.54447  10
 -10   6   4 48.8945 2.30180   1
 -10   6   4 48.6008 2.25863   6
  10   6  -4 47.6631 3.02485   7
  -9  -6   4 1861.94 55.3166   6
   9  -6  -4 1687.41 63.7886   8
  -9  -6   4 1864.10 60.6723  10
  -9  -6   4 1808.01 55.9021   1
  -9   6   4 1860.11 55.8990   1
   9   6  -4 1870.03 77.1149   7
  -9   6   4 1862.96 55.2316   6
  -8  -6   4 808.138 24.4826   1
  -8  -6   4 826.951 33.0422   2
   8  -6  -4 704.503 28.3061   8
  -8  -6   4 774.546 26.5506  10
  -8  -6   4 802.110 24.2426   6
   8   6  -4 789.672 33.4867   7
  -8   6   4 802.359 24.1776   6
  -8   6   4 778.936 24.4068   1
  -7  -6   4 663.280 29.0221   2
  -7  -6   4 665.925 23.3734  10
   7  -6  -4 654.508 36.1104   3
  -7  -6   4 715.823 21.3805   6
  -7  -6   4 717.898 21.5785   1
  -7   6   4 714.696 21.5072   1
  -7   6   4 703.551 21.2875   6
   7   6  -4 693.569 29.4022   7
   6  -6  -4 46.4886 4.22888   3
   6   6  -4 46.5233 2.45080   7
   5  -6  -4 444.727 22.4284   3
   5   6  -4 403.514 17.9800   7
   4  -6  -4 185.350 10.0921   3
  -4   6   4 185.771 7.97257   7
   4   6  -4 163.805 7.71134   7
   3  -6  -4 251.129 12.8565   3
   3   6  -4 226.375 10.3505   7
  -3   6   4 248.725 10.5537   7
   2  -6  -4 1474.82 66.8183   3
   2   6  -4 1253.70 57.0358   7
  -2   6   4 1365.50 57.1821   7
   1  -6  -4 208.724 9.78391   3
  -1  -6   4 195.342 9.82454   3
   1   6  -4 183.516 8.28015   7
  -1   6   4 188.262 8.31306   7
   1   6  -4 182.235 10.0099   3
   0  -6   4 318.066 15.6714   3
   0   6  -4 307.528 15.5699   3
   0   6   4 299.188 12.9841   7
   0   6  -4 301.456 13.0590   7
   1  -6   4 129.721 7.40405   3
  -1   6  -4 133.189 7.13667   3
  -1   6  -4 129.671 5.79732   7
   2  -6   4 1761.00 84.2322   3
  -2   6  -4 1667.11 71.6676   7
  -2   6  -4 1711.39 83.6245   3
   3  -6   4 2571.49 123.288   3
  -3   6  -4 2456.60 105.046   7
   4  -6   4 142.917 8.90100   3
   5  -6   4 435.976 23.5592   3
   6  -6   4 610.408 32.6559   3
   6  -6   4 604.144 24.5012  11
  -6   6  -4 616.067 19.0863   1
  -6   6  -4 626.893 19.6204   4
   7  -6   4 654.182 35.9573   3
   7  -6   4 646.115 24.2950   8
  -7  -6  -4 681.938 22.4084  10
  -7  -6  -4 641.874 25.4458   5
  -7   6  -4 694.361 21.2169   4
  -7   6  -4 659.911 20.6179   1
   7   6   4 660.169 28.1814   7
   8  -6   4 71.2575 4.38885   8
  -8  -6  -4 77.2009 3.43468  10
  -8  -6  -4 85.5067 3.90915   5
  -8   6  -4 81.2881 3.13421   1
   8   6   4 82.3967 4.12684   7
  -8   6  -4 79.4454 3.24263   4
  -9  -6  -4 5.96593 0.90502  10
  -9  -6  -4 7.14221 1.01514   5
  -9  -6  -4 6.14175 0.80367   4
   9   6   4 6.13631 1.09935   7
  -9   6  -4 7.00994 0.87201   4
  -9   6  -4 6.17984 0.79942   1
 -10  -6  -4 453.784 15.4681   4
 -10  -6  -4 470.925 16.4781  10
 -10   6  -4 483.259 15.1854   1
  10   6   4 492.206 20.8776   7
 -10   6  -4 496.282 15.6734   4
 -11  -6  -4 378.694 12.4333   4
 -11  -6  -4 375.678 13.2562  10
 -11   6  -4 378.960 13.3174  10
 -11   6  -4 382.232 12.5912   4
 -11   6  -4 396.621 12.2198   1
 -12  -6  -4 11.0815 1.07019  10
 -12   6  -4 11.0894 0.98765   4
 -12   6  -4 11.3153 1.11209  10
 -12   6  -4 10.7904 0.90236   1
 -13  -7   4 136.274 5.15357  10
 -13   7   4 146.121 4.81984   1
 -12  -7   4 90.5079 3.74352  10
 -12   7   4 91.2145 3.46049   1
 -12   7   4 91.5805 3.39480   6
 -11  -7   4 59.7163 2.84136  10
  11  -7  -4 54.6152 3.51197   8
 -11   7   4 57.6991 2.57445   1
  11   7  -4 60.5821 3.48127   7
 -11   7   4 59.9180 2.54345   6
  10  -7  -4 101.428 5.47937   8
 -10  -7   4 110.457 4.17530   1
 -10  -7   4 107.070 4.52703  10
 -10  -7   4 109.728 4.18857   6
  10   7  -4 111.122 5.51979   7
 -10   7   4 113.873 4.20975   1
 -10   7   4 112.337 4.16460   6
  -9  -7   4 75.0546 3.18572   6
  -9  -7   4 79.6803 3.18938   1
   9  -7  -4 74.7029 4.38285   8
  -9  -7   4 74.0577 3.43043  10
   9   7  -4 76.4953 4.05904   7
  -8  -7   4 4.35989 0.80447  10
  -8  -7   4 4.13562 0.74677   6
   8  -7  -4 4.43183 1.14522   8
  -8  -7   4 4.49974 1.14460   2
  -8  -7   4 3.79197 0.71553   1
   8   7  -4 4.96394 0.89605   7
  -8   7   4 4.64182 0.72455   6
  -8   7   4 2.91319 0.61689   1
   7  -7  -4 2805.41 100.168   8
   7  -7  -4 2721.18 143.372   3
  -7  -7   4 2921.96 95.7555  10
  -7  -7   4 3058.87 118.585   2
  -7  -7   4 2938.84 87.2883   6
  -7  -7   4 2971.27 88.3244   1
   7   7  -4 2902.01 121.731   7
  -7   7   4 2878.48 88.2111   1
  -7   7   4 2994.33 87.2218   6
  -6  -7   4 957.649 28.7695   6
   6  -7  -4 927.602 47.7361   3
  -6  -7   4 931.388 39.0611   2
  -6  -7   4 977.248 29.0743   1
   6  -7  -4 878.048 33.3101   8
   6   7  -4 938.112 39.6140   7
  -6   7   4 967.907 28.6655   6
   5  -7  -4 23.2768 2.67004   3
   5   7  -4 24.9529 1.47605   7
   4  -7  -4 239.939 12.5927   3
  -4   7   4 230.679 10.1629   7
   4   7  -4 217.200 9.86886   7
   3  -7  -4 6335.32 294.023   3
  -3   7   4 6128.59 253.713   7
   3   7  -4 5708.82 252.932   7
   2  -7  -4 60.5371 3.56488   3
   2   7  -4 54.6859 2.72975   7
  -2   7   4 59.7170 2.91163   7
  -1   7   4 388.177 16.3190   7
   1   7  -4 376.042 16.2583   7
   0  -7   4 7.76448 1.05376   3
   0   7  -4 7.62457 0.65724   7
   0   7   4 6.22631 0.60648   7
   0   7  -4 6.69264 1.04586   3
   1  -7   4 2997.70 141.562   3
  -1   7  -4 3015.88 121.351   7
  -1   7  -4 2703.89 141.276   3
   2  -7   4 425.017 21.9608   3
  -2   7  -4 420.118 21.5016   3
  -2   7  -4 429.105 18.1988   7
   3  -7   4 236.446 12.8411   3
  -3   7  -4 225.790 10.1155   7
   4  -7   4 266.132 14.8617   3
   5  -7   4 90.6415 6.74090   3
  -5   7  -4 97.2752 3.47678   1
  -6  -7  -4 2.09695 0.57528  10
   6  -7   4 2.02107 1.51021   3
   6  -7   4 1.11252 0.89142   8
  -6   7  -4 2.21714 0.48595   1
  -6   7  -4 5.04537 0.67111   4
  -7  -7  -4 405.050 13.7966  10
  -7  -7  -4 409.137 15.6364   5
   7  -7   4 383.622 15.3956   8
   7   7   4 388.218 17.1098   7
  -7   7  -4 398.367 12.7197   1
  -7   7  -4 404.784 13.0875   4
  -8  -7  -4 88.9364 4.20447   5
  -8  -7  -4 89.8427 3.76345  10
   8  -7   4 89.3237 4.92379   8
  -8   7  -4 88.3689 3.58866   4
   8   7   4 93.8992 4.48190   7
  -8   7  -4 90.3089 3.49742   1
   9  -7   4 211.545 9.29827   8
  -9  -7  -4 222.774 7.92461  10
  -9   7  -4 216.608 7.29376   1
   9   7   4 211.111 9.77341   7
  -9   7  -4 216.182 7.53162   4
 -10  -7  -4 91.7833 3.78758  10
 -10   7  -4 91.2913 3.63742   4
  10   7   4 88.7631 4.56204   7
 -10   7  -4 92.0205 3.49199   1
 -11  -7  -4 491.568 16.6021  10
 -11   7  -4 467.900 16.6180  10
 -11   7  -4 493.369 15.7526   4
 -11   7  -4 491.247 15.2947   1
 -12  -7  -4 460.149 15.6579  10
 -12   7  -4 474.617 14.8801   4
 -12   7  -4 467.645 14.4639   1
 -12   7  -4 449.237 15.6883  10
 -12  -8   4 303.588 10.6918  10
  12  -8  -4 316.909 11.8450   8
 -12   8   4 302.392 9.75118   6
 -12   8   4 305.416 9.89369   1
  11  -8  -4 3.83913 1.12856   8
 -11  -8   4 2.45610 0.69068  10
 -11   8   4 2.67954 0.61727   6
 -11   8   4 3.65899 0.71586   1
  10  -8  -4 492.948 18.4208   8
 -10  -8   4 467.222 16.6565  10
 -10  -8   4 491.914 15.2777   6
 -10   8   4 473.489 15.3608   1
  10   8  -4 477.924 20.8783   7
 -10   8   4 489.208 15.2307   6
  -9  -8   4 238.344 11.0197   2
  -9  -8   4 234.410 7.86678   6
  -9  -8   4 236.523 8.56858  10
   9  -8  -4 221.535 9.77635   8
   9   8  -4 222.368 10.3805   7
  -9   8   4 226.564 7.82621   1
  -9   8   4 235.028 7.79967   6
  -8  -8   4 999.737 39.5458   2
  -8  -8   4 960.834 29.0336   6
   8  -8  -4 883.779 33.8674   8
  -8  -8   4 932.139 31.7466  10
  -8   8   4 951.785 28.9306   6
  -8   8   4 928.191 29.2069   1
   8   8  -4 942.679 39.9662   7
  -7  -8   4 666.333 20.8883   6
   7  -8  -4 635.298 24.5036   8
  -7  -8   4 708.252 28.4821   2
  -7  -8   4 687.178 22.8538  10
  -7   8   4 644.036 20.9239   1
   7   8  -4 677.482 28.5138   7
  -7   8   4 670.250 20.7809   6
  -6  -8   4 43.2749 2.86944   2
  -6  -8   4 38.1584 2.11967  10
   6  -8  -4 38.2556 2.68223   8
  -6  -8   4 38.0077 2.02090   6
   6  -8  -4 37.5321 2.76820   2
   6  -8  -4 38.0838 3.67346   3
  -6   8   4 37.5147 1.84266   1
   6   8  -4 39.5099 2.19373   7
  -6   8   4 37.5767 1.88093   6
  -5  -8   4 60.0854 3.67011   2
  -5  -8   4 71.7102 2.80338   6
  -5  -8   4 60.0742 2.81959  10
   5  -8  -4 59.9965 3.35889   8
   5  -8  -4 58.6605 4.53280   3
  -5   8   4 60.0691 2.51597   6
   5   8  -4 59.9246 3.01769   7
   4  -8  -4 81.8116 5.29497   3
   4   8  -4 80.3850 3.82489   7
  -4   8   4 83.7487 4.13963   7
  -3   8   4 93.0837 4.40299   7
   3   8  -4 87.0497 4.11192   7
   2   8  -4 183.801 8.14045   7
  -2   8   4 189.962 8.36152   7
   1   8  -4 67.5715 3.23288   7
  -1   8   4 69.5260 3.33365   7
   0   8  -4 292.437 12.9230   7
   0   8   4 308.042 12.9191   7
  -1   8  -4 53.3602 2.56832   7
  -1   8  -4 46.9122 3.25869   3
   1   8   4 49.9482 2.37376   7
   2  -8   4 2221.11 109.374   3
  -2   8  -4 2249.75 93.5670   7
   3  -8   4 161.499 9.43182   3
  -3   8  -4 162.425 7.33685   7
   4  -8   4 255.212 9.71139   8
   4  -8   4 247.816 13.7148   3
  -4   8  -4 225.123 7.83441   1
   5  -8   4 257.741 9.95727   8
   5  -8   4 252.837 14.2768   3
  -5   8  -4 241.007 8.24149   4
  -5   8  -4 230.997 8.00174   1
   6  -8   4 1715.88 59.5146   8
  -6   8  -4 1690.00 51.9788   1
  -6   8  -4 1708.81 53.3268   4
   7  -8   4 811.414 29.6333   8
  -7  -8  -4 818.623 27.4026  10
  -7   8  -4 817.477 25.9944   4
   8  -8   4 292.479 12.2708   8
  -8  -8  -4 306.982 10.7383  10
   8   8   4 298.342 13.2243   7
  -8   8  -4 309.492 10.2327   4
  -8   8  -4 307.238 9.95777   1
   9  -8   4 32.5669 2.73652   8
  -9  -8  -4 32.4092 1.87221  10
  -9   8  -4 32.6789 1.73520   1
  -9   8  -4 34.2898 1.83608   4
   9   8   4 30.5565 2.02183   7
 -10  -8  -4 324.344 11.6608  10
  10  -8   4 346.209 13.2491   8
 -10   8  -4 336.980 11.1472   4
 -10   8  -4 333.457 10.8172   1
 -11  -8  -4 5.73805 0.78159  10
 -11   8  -4 6.83257 0.81677   4
 -11   8  -4 7.46343 0.90711  10
 -11   8  -4 6.98985 0.76609   1
 -12  -8  -4 14.8349 1.02909  10
 -12   8  -4 14.3976 0.93489   1
 -12  -9   4 121.928 4.71139  10
  12  -9  -4 138.017 5.59232   8
 -12   9   4 123.921 4.35870   1
 -12   9   4 121.084 4.30100   6
  11  -9  -4 49.4856 3.08078   8
 -11  -9   4 46.2307 2.29286  10
 -11   9   4 45.6310 2.11998   1
 -11   9   4 46.0774 2.11121   6
  10  -9  -4 35.7880 2.81963   8
 -10  -9   4 39.2067 2.11561  10
 -10   9   4 34.6258 1.87527   1
 -10   9   4 36.3015 1.91675   6
  -9  -9   4 137.642 6.59807   2
   9  -9  -4 124.917 6.20799   8
  -9  -9   4 124.536 5.11550  10
  -9   9   4 128.046 4.72680   6
   9   9  -4 123.971 6.03182   7
  -9   9   4 125.881 4.71853   1
   8  -9  -4 714.909 27.7755   8
  -8  -9   4 775.599 23.7341   6
  -8  -9   4 779.957 25.9248  10
  -8  -9   4 813.804 32.3350   2
  -8   9   4 751.389 23.8463   1
  -8   9   4 759.250 23.6476   6
   8   9  -4 748.283 32.4476   7
   7  -9  -4 36.5512 2.81792   8
  -7  -9   4 40.6613 2.22873  10
  -7  -9   4 34.9742 2.85229   2
  -7  -9   4 45.2722 2.20011   6
  -7   9   4 36.9861 1.99851   6
   7   9  -4 38.2797 2.29652   7
  -7   9   4 37.6259 1.95707   1
  -6  -9   4 235.813 8.53560  10
  -6  -9   4 239.392 10.7853   2
   6  -9  -4 218.638 10.7696   2
  -6  -9   4 239.056 7.93220   6
   6  -9  -4 219.631 9.42854   8
  -6   9   4 231.546 7.76450   6
   6   9  -4 233.350 10.1880   7
  -5  -9   4 1201.17 51.6266   2
  -5  -9   4 1240.14 41.6202  10
   5  -9  -4 1274.14 43.7573   8
  -5  -9   4 1278.50 38.1158   6
   5  -9  -4 1204.69 51.7651   2
  -5   9   4 1255.76 37.8877   6
   5   9  -4 1283.24 52.4510   7
  -4  -9   4 281.996 9.44226   9
   4  -9  -4 287.191 10.7157   8
   4  -9  -4 273.011 12.6724   2
  -4  -9   4 280.649 10.0029  10
  -4  -9   4 274.682 12.5627   2
  -4   9   4 287.699 12.4792   7
   4   9  -4 277.566 12.0448   7
  -4   9   4 267.395 9.00809   6
  -3  -9   4 391.601 17.6414   2
  -3   9   4 419.348 17.6535   7
   3   9  -4 403.457 17.2753   7
  -2   9   4 146.352 6.68324   7
   2   9  -4 141.045 6.39769   7
   1   9  -4 1869.04 78.8323   7
  -1   9   4 1898.66 78.9901   7
   0   9  -4 19.1601 1.25998   7
   0   9   4 19.1039 1.26981   7
   1   9   4 247.188 10.8141   7
  -1   9  -4 253.719 10.9658   7
  -2   9  -4 192.528 8.62513   7
   3  -9   4 899.058 31.7631   8
   3  -9   4 892.065 45.4516   3
  -3   9  -4 918.066 38.2604   7
   4  -9   4 373.166 13.7063   8
   4  -9   4 366.332 19.4204   3
  -4   9  -4 358.230 11.8395   4
  -4   9  -4 350.114 11.5391   1
   5  -9   4 453.924 24.9940   3
   5  -9   4 452.763 17.1258   8
  -5   9  -4 462.208 14.8997   4
  -5   9  -4 463.320 14.5461   1
   6  -9   4 796.277 28.5022   8
  -6   9  -4 779.809 25.0629   4
  -6   9  -4 783.859 24.4561   1
   7  -9   4 97.3505 4.98196   8
  -7   9  -4 91.5233 3.57133   1
  -7   9  -4 86.9707 3.62435   4
   8  -9   4 567.541 20.9406   8
  -8  -9  -4 574.669 19.0050  10
   8   9   4 537.217 23.7251   7
  -8   9  -4 570.680 17.6505   1
  -8   9  -4 540.527 18.0488   4
   9  -9   4 638.665 22.9986   8
  -9  -9  -4 604.010 20.9617  10
  -9   9  -4 640.331 19.4961   1
  -9   9  -4 600.493 19.9241   4
  10  -9   4 98.6397 4.76636   8
 -10  -9  -4 89.2539 3.65367  10
 -10   9  -4 93.4520 3.47393   1
 -10   9  -4 86.8479 3.53214   4
 -11  -9  -4 494.855 17.5999  10
  11  -9   4 550.128 19.1532   8
 -11   9  -4 534.235 16.3380   1
 -11   9  -4 517.454 16.7392   4
 -12 -10   4 138.493 5.04700  10
  11 -10  -4 371.659 13.6403   8
 -11 -10   4 347.660 12.4010  10
 -11  10   4 364.634 11.3723   6
 -11  10   4 354.067 11.4583   1
 -10 -10   4 545.179 18.7799  10
  10 -10  -4 558.986 20.3927   8
 -10  10   4 558.323 17.2106   6
 -10  10   4 539.432 17.3285   1
   9 -10  -4 650.590 24.2666   8
  -9 -10   4 682.812 22.5078  10
  -9 -10   4 688.702 28.0131   2
  -9  10   4 660.458 20.5659   6
  -9  10   4 637.409 20.7138   1
   9  10  -4 643.345 28.0890   7
  -8 -10   4 412.147 17.6816   2
   8 -10  -4 391.847 15.4493   8
  -8 -10   4 401.693 14.0883  10
  -8  10   4 411.901 12.9576   6
   8  10  -4 397.776 17.3166   7
  -8  10   4 392.144 12.9664   1
  -7 -10   4 56.3582 2.82979  10
  -7 -10   4 57.7143 3.73528   2
   7 -10  -4 53.1494 3.45391   8
   7  10  -4 57.4378 3.00113   7
  -7  10   4 58.4440 2.67176   6
   6 -10  -4 115.582 5.38290   8
   6 -10  -4 102.483 5.98347   2
  -6 -10   4 114.504 4.65831  10
  -6 -10   4 105.290 5.88299   2
   6  10  -4 115.962 5.21204   7
  -6  10   4 113.386 4.28304   6
  -5 -10   4 59.0434 2.71376   9
   5 -10  -4 55.1614 3.21207   8
  -5 -10   4 57.3456 2.82113  10
  -5 -10   4 60.7627 3.75192   2
   5 -10  -4 53.0748 3.71768   2
  -5  10   4 55.8524 2.55436   6
   5  10  -4 59.1090 2.91631   7
   4 -10  -4 75.7302 4.62376   2
   4 -10  -4 76.3562 3.74108   8
  -4 -10   4 74.1585 3.41272  10
  -4 -10   4 75.3576 4.46032   2
  -4 -10   4 82.4673 3.33931   9
  -4  10   4 73.6409 3.10590   6
   4  10  -4 77.0307 3.68315   7
  -4  10   4 78.7730 4.16782   7
  -3 -10   4 72.0212 4.25408   2
   3 -10  -4 71.4483 4.44382   2
   3 -10  -4 71.3256 3.38478   8
  -3 -10   4 68.9351 3.19903  10
  -3 -10   4 72.5284 3.13270   9
  -3  10   4 73.0508 3.88191   7
   3  10  -4 73.6124 3.47915   7
   2 -10  -4 399.781 13.6106   8
  -2 -10   4 368.644 13.1814  10
  -2 -10   4 368.385 12.4891   9
   2 -10  -4 380.286 16.8882   2
  -2 -10   4 366.794 16.5982   2
  -2  10   4 390.557 16.5275   7
   2  10  -4 361.187 16.1269   7
  -1 -10   4 135.163 7.05080   2
  -1 -10   4 138.895 5.49019  10
  -1 -10   4 135.635 5.25355   9
   1 -10  -4 144.797 7.29697   2
  -1  10   4 147.762 6.60238   7
   1  10  -4 140.399 6.34751   7
   0 -10   4 1563.91 51.2632  10
   0 -10   4 1575.00 48.3088   9
   0 -10  -4 1606.72 63.8943   2
   0 -10   4 1395.53 63.5060   2
   0  10   4 1526.72 64.8461   7
   0  10  -4 1593.64 64.8114   7
   1 -10   4 272.549 9.57442  10
   1 -10   4 255.261 12.1849   2
   1 -10   4 259.458 9.09110   9
   1 -10   4 255.777 9.72027   8
  -1 -10  -4 278.871 12.2935   2
   1  10   4 245.898 11.3809   7
  -1  10  -4 297.466 11.6069   7
  -1  10  -4 233.546 8.66121   4
  -2 -10  -4 21.5507 2.11963   2
   2 -10   4 24.9219 1.65210   8
   2  10   4 16.9975 1.18126   7
   3 -10   4 254.322 9.81414   8
  -3 -10  -4 271.650 11.8838   2
   3 -10   4 245.652 8.91022   9
  -3  10  -4 242.816 8.50835   4
  -3  10  -4 256.845 11.3233   7
   4 -10   4 1080.27 37.9188   8
  -4 -10  -4 1175.10 45.1177   2
  -4  10  -4 1026.33 33.1736   1
  -4  10  -4 1036.42 33.9869   4
   5 -10   4 70.3511 3.80793   8
  -5  10  -4 66.5368 2.82585   1
  -5  10  -4 68.6616 2.89189   4
   6 -10   4 330.455 12.9022   8
  -6  10  -4 318.456 10.9512   4
  -6  10  -4 335.561 10.5079   6
  -6  10  -4 329.439 10.7446   1
   7 -10   4 796.697 28.6208   8
  -7  10  -4 764.827 25.1842   4
  -7  10  -4 807.677 24.6459   1
   8 -10   4 732.515 26.0826   8
  -8  10  -4 720.044 22.3233   1
  -8  10  -4 689.249 22.8115   4
   9 -10   4 10.1511 1.61034   8
  -9  10  -4 6.81607 0.85269   1
  -9  10  -4 6.80852 0.84691   4
  10 -10   4 7.75301 1.36341   8
 -10  10  -4 8.86774 0.90088   1
  11 -10   4 31.1556 1.99636   8
 -11  10  -4 24.1539 1.28576   1
 -11 -11   4 57.0026 2.49444  10
  11 -11  -4 61.0407 3.12142   8
 -11  11   4 58.8902 2.35259   6
  10 -11  -4 273.944 10.4108   8
 -10 -11   4 260.909 9.34290  10
 -10  11   4 250.641 8.59986   1
 -10  11   4 269.575 8.62492   6
  -9 -11   4 4.36240 1.10002   2
   9 -11  -4 4.97534 1.20091   8
  -9 -11   4 5.33996 0.84017  10
  -9  11   4 4.19574 0.73688   1
  -9  11   4 4.92487 0.82835   6
   8 -11  -4 167.419 7.40084   8
  -8 -11   4 173.508 8.27159   2
  -8 -11   4 170.583 6.52592  10
  -8  11   4 176.077 6.07217   6
   8  11  -4 162.608 7.59040   7
  -7 -11   4 18.5954 2.09725   2
   7 -11  -4 15.8726 1.88842   8
  -7 -11   4 16.9896 1.48914  10
   7  11  -4 17.7925 1.31797   7
  -7  11   4 17.1467 1.46636   6
  -6 -11   4 684.306 28.6872   2
   6 -11  -4 671.053 24.2970   8
   6 -11  -4 607.029 28.7231   2
  -6 -11   4 717.428 23.0621  10
  -6  11   4 676.963 21.0526   6
   6  11  -4 679.326 28.5470   7
   5 -11  -4 455.367 16.8662   8
  -5 -11   4 487.831 15.1152   9
   5 -11  -4 425.677 20.1778   2
  -5 -11   4 453.838 20.0259   2
  -5 -11   4 464.870 16.0115  10
   5  11  -4 465.006 19.6220   7
  -5  11   4 455.726 14.6390   6
   4 -11  -4 160.130 6.45320   8
  -4 -11   4 152.622 6.05896  10
   4 -11  -4 149.918 8.00312   2
  -4 -11   4 151.696 7.77250   2
  -4 -11   4 160.335 5.82866   9
  -4  11   4 152.543 5.57703   6
  -4  11   4 157.842 7.60130   7
   4  11  -4 158.657 7.01648   7
  -3 -11   4 90.9271 3.93796  10
  -3 -11   4 87.4538 5.10852   2
   3 -11  -4 92.3678 5.42699   2
   3 -11  -4 89.2430 4.01773   8
  -3 -11   4 89.6748 3.78541   9
  -3  11   4 94.1695 4.85546   7
   3  11  -4 92.7932 4.31815   7
  -2 -11   4 1600.78 52.6584  10
  -2 -11   4 1601.66 49.5569   9
   2 -11  -4 1555.36 65.7143   2
  -2  11   4 1631.24 66.9151   7
   2  11  -4 1531.59 66.4381   7
  -1 -11   4 765.581 25.9911  10
  -1 -11   4 731.645 32.4018   2
   1 -11  -4 765.186 32.7469   2
  -1 -11   4 780.770 24.5639   9
   1  11  -4 776.547 32.4854   7
  -1  11   4 778.070 32.7815   7
   0 -11   4 703.577 23.5804  10
   0 -11   4 629.066 29.2572   2
   0 -11   4 706.201 22.2951   9
   0 -11  -4 704.639 29.7399   2
   0  11   4 685.456 29.5009   7
   0  11  -4 716.932 29.4192   7
  -1 -11  -4 33.4675 2.83949   2
   1 -11   4 34.3645 1.94405   8
   1 -11   4 29.7227 2.59365   2
   1 -11   4 40.8921 2.15347  10
   1 -11   4 35.5443 2.11249   9
  -1  11  -4 34.4555 2.10248   7
   1  11   4 32.2022 2.00398   7
  -1  11  -4 33.9396 1.67788   4
   2 -11   4 23.6103 1.67802  10
   2 -11   4 19.2797 1.62482   9
  -2 -11  -4 22.4657 2.29715   2
   2 -11   4 24.3366 1.67094   8
   2  11   4 18.9835 1.37575   7
  -2  11  -4 25.4895 1.70965   7
  -2  11  -4 20.9524 1.28964   4
   3 -11   4 50.9675 2.78232   9
  -3 -11  -4 57.6879 3.86734   2
   3 -11   4 59.5712 3.04676   8
  -3  11  -4 56.6079 2.45155   4
  -3  11  -4 57.9188 3.19283   7
  -4 -11  -4 162.079 7.73145   2
   4 -11   4 154.167 6.47672   8
  -4  11  -4 143.663 5.40680   4
  -4  11  -4 147.586 5.36443   1
   5 -11   4 126.572 5.60360   8
  -5  11  -4 113.191 4.48533   4
  -5  11  -4 123.926 4.50844   1
   6 -11   4 196.439 8.16259   8
  -6  11  -4 195.178 6.50417   6
  -6  11  -4 189.286 6.77454   4
  -6  11  -4 191.306 6.68598   1
   7 -11   4 1.87156 0.84408   8
  -7  11  -4 2.99614 0.65213   1
   8 -11   4 40.4160 2.81910   8
  -8  11  -4 42.8726 2.06059   1
   9 -11   4 289.207 11.5297   8
  -9  11  -4 307.929 9.73953   1
  10 -11   4 1294.59 43.5684   8
 -10  11  -4 1208.98 38.1783   1
 -10 -12   4 85.4176 3.47648  10
  10 -12  -4 90.2167 4.07112   8
 -10  12   4 87.3215 3.27761   6
  -9 -12   4 170.022 7.77377   2
  -9 -12   4 166.253 6.20286  10
   9 -12  -4 163.816 6.90877   8
  -9  12   4 167.663 5.80408   6
   8 -12  -4 2.53026 0.90526   8
  -8 -12   4 2.46203 0.65655  10
  -8 -12   4 2.45940 0.93944   2
  -8  12   4 2.63836 0.68187   6
   7 -12  -4 692.312 25.8399   8
  -7 -12   4 754.314 30.6569   2
  -7 -12   4 740.992 24.5791  10
   7  12  -4 690.931 30.5955   7
  -7  12   4 742.353 22.5819   6
   6 -12  -4 141.361 6.03679   8
  -6 -12   4 143.377 7.18114   2
   6 -12  -4 128.353 7.21913   2
  -6 -12   4 142.029 5.57047  10
  -6  12   4 142.044 5.23919   6
   6  12  -4 141.347 6.35185   7
   5 -12  -4 192.952 9.97120   2
  -5 -12   4 206.432 7.25735   9
  -5 -12   4 208.630 9.81527   2
  -5 -12   4 210.725 7.72329  10
   5 -12  -4 203.211 8.08689   8
   5  12  -4 200.533 9.00914   7
  -5  12   4 205.059 7.14274   6
   4 -12  -4 100.821 4.32705   8
  -4 -12   4 97.8319 4.18846  10
  -4 -12   4 98.4698 5.48127   2
   4 -12  -4 91.1749 5.66976   2
  -4 -12   4 99.5275 4.03383   9
  -4  12   4 99.4557 5.27112   7
   4  12  -4 97.0395 4.59272   7
  -4  12   4 93.4325 3.87277   6
  -3 -12   4 4.21993 0.86240   9
   3 -12  -4 5.92814 1.41730   2
  -3 -12   4 4.13537 1.18157   2
   3 -12  -4 9.17500 0.99194   8
  -3 -12   4 4.64178 0.87058  10
  -3  12   4 5.88827 0.90811   6
   3  12  -4 6.54978 0.78475   7
  -3  12   4 5.84486 1.13792   7
  -2 -12   4 15.5395 1.33239  10
   2 -12  -4 15.1297 2.16250   2
  -2 -12   4 13.1028 1.90753   2
  -2 -12   4 14.9896 1.42082   9
   2  12  -4 16.0382 1.22617   7
  -2  12   4 15.7964 1.61525   7
  -1 -12   4 140.048 5.59768  10
   1 -12  -4 136.206 7.51312   2
  -1 -12   4 147.828 5.46736   9
  -1 -12   4 131.753 7.14963   2
   1  12  -4 143.711 6.51638   7
  -1  12   4 143.164 6.85122   7
   0 -12   4 100.332 4.22436  10
   0 -12   4 88.3072 5.34907   2
   0 -12   4 96.2639 4.09056   9
   0 -12  -4 95.9602 5.69128   2
   0  12   4 99.3016 4.93712   7
   0  12  -4 103.424 4.81001   7
  -1 -12  -4 1118.69 43.9699   2
   1 -12   4 923.398 43.2997   2
   1 -12   4 1081.92 35.0886  10
   1 -12   4 1057.10 33.1016   9
  -1  12  -4 1094.27 44.1390   7
   1  12   4 971.562 44.0255   7
   2 -12   4 7.27194 0.99981   8
   2 -12   4 7.46614 1.15756   9
  -2 -12  -4 6.11634 1.37759   2
  -2  12  -4 6.54519 0.99322   7
   2  12   4 6.30064 0.84566   7
  -3 -12  -4 367.130 15.4056   2
   3 -12   4 346.802 12.5696   8
  -3  12  -4 344.168 14.9817   7
  -3  12  -4 337.094 10.9826   1
   3  12   4 297.732 14.5281   7
   4 -12   4 24.3489 1.92167   8
  -4 -12  -4 27.1584 2.48629   2
  -4  12  -4 24.8445 1.52945   1
   5 -12   4 1164.75 40.7522   8
  -5  12  -4 1162.60 35.8869   1
   6 -12   4 11.3837 1.50850   8
  -6  12  -4 13.1193 1.15027   1
  -6  12  -4 12.7354 1.06836   6
   7 -12   4 105.329 4.98393   8
  -7  12  -4 107.877 4.02462   1
  -7  12  -4 104.125 3.85598   6
   8 -12   4 7.64374 1.24490   8
  -8  12  -4 5.86221 0.79743   1
   9 -12   4 596.967 21.5403   8
  -9  12  -4 607.058 18.7459   1
  10 -12   4 3.46290 0.78352   8
 -10  12  -4 1.77913 0.44471   1
  -9 -13   4 1.76079 0.67286   2
  -9 -13   4 1.24983 0.50370  10
  -9  13   4 2.30214 0.57326   6
  -8 -13   4 125.394 4.83946  10
   8 -13  -4 128.086 5.28201   8
  -8 -13   4 122.727 6.11691   2
  -8  13   4 123.613 4.56106   6
  -7 -13   4 2.89380 0.69160  10
  -7 -13   4 3.13531 0.98441   2
   7 -13  -4 3.56230 0.81276   8
  -7  13   4 2.69673 0.69854   6
  -6 -13   4 349.312 11.8187  10
  -6 -13   4 331.571 14.7768   2
   6 -13  -4 342.802 12.3356   8
   6 -13  -4 301.029 14.8751   2
   6  13  -4 328.323 14.2727   7
  -6  13   4 339.112 10.9356   6
  -5 -13   4 552.465 23.9368   2
   5 -13  -4 508.586 24.1250   2
  -5 -13   4 593.909 19.2404  10
   5 -13  -4 578.466 19.8619   8
   5  13  -4 542.221 23.6696   7
  -5  13   4 566.487 17.6428   6
   4 -13  -4 181.282 6.77791   8
  -4 -13   4 177.390 8.59010   2
   4 -13  -4 163.181 8.81566   2
  -4 -13   4 180.712 6.74741  10
  -4  13   4 172.036 6.22530   6
  -4  13   4 177.588 8.56141   7
   4  13  -4 167.246 7.77696   7
  -3 -13   4 4.30455 1.23755   2
  -3 -13   4 5.66844 0.93813   9
  -3 -13   4 4.80791 0.85835  10
   3 -13  -4 3.95216 1.26696   2
  -3  13   4 4.30753 1.10759   7
   3  13  -4 5.70704 0.79450   7
  -2 -13   4 1228.66 51.7358   2
  -2 -13   4 1258.20 41.6125  10
   2 -13  -4 1195.98 52.1428   2
  -2 -13   4 1259.95 39.2456   9
  -2  13   4 1267.44 52.9712   7
   2  13  -4 1253.65 52.4258   7
  -1 -13   4 9.47783 1.25477   9
   1 -13  -4 8.35396 1.67077   2
  -1 -13   4 10.4173 1.65590   2
  -1 -13   4 10.0112 1.17987  10
   1  13  -4 10.1294 1.08041   7
  -1  13   4 9.11874 1.33025   7
   0 -13   4 506.977 22.9323   2
   0 -13   4 545.214 18.4263  10
   0 -13  -4 547.152 23.4163   2
   0 -13   4 510.673 17.4233   9
   0  13  -4 543.955 22.8995   7
   0  13   4 532.555 23.0526   7
   1 -13   4 73.2171 3.37676  10
   1 -13   4 68.1996 4.22381   2
  -1 -13  -4 74.2363 4.60381   2
   1  13   4 66.1357 3.71621   7
  -1  13  -4 73.3936 3.77470   7
   2 -13   4 179.092 6.78195   8
  -2 -13  -4 183.095 8.88086   2
   2  13   4 156.038 7.97439   7
  -2  13  -4 188.346 8.27604   7
  -3 -13  -4 108.586 5.67476   2
   3 -13   4 98.3156 4.26933   8
  -3  13  -4 102.770 3.82148   1
   3  13   4 87.5818 4.63744   7
  -4 -13  -4 5.03507 1.21988   2
   4 -13   4 5.34198 0.92666   8
  -4  13  -4 3.11127 0.67385   1
  -5 -13  -4 253.326 11.4089   2
   5 -13   4 252.605 9.66440   8
  -5  13  -4 245.393 8.19641   6
  -5  13  -4 249.728 8.39004   1
   6 -13   4 4.43310 0.92475   8
  -6  13  -4 3.47303 0.63050   6
  -6  13  -4 3.47122 0.69079   1
   7 -13   4 13.0780 1.40078   8
  -7  13  -4 13.5823 1.08588   1
  -7  13  -4 14.1765 1.01869   6
   8 -13   4 532.215 18.8171   8
  -8  13  -4 517.413 16.4297   1
   9 -13   4 1.74095 0.63194   8
  -9  13  -4 1.82275 0.45799   1
  -9  14   4 668.257 20.4639   6
  -8 -14   4 105.361 5.21047   2
  -8 -14   4 106.429 4.15063  10
   8 -14  -4 113.733 4.39177   8
  -8  14   4 108.514 3.94179   6
  -7 -14   4 63.6693 3.61205   2
  -7 -14   4 63.1752 2.79574  10
   7 -14  -4 62.7095 2.86698   8
  -7  14   4 64.7146 2.73767   6
  -6 -14   4 335.484 15.2125   2
  -6 -14   4 354.989 12.1937  10
   6 -14  -4 345.854 12.5014   8
  -6  14   4 354.950 11.3147   6
   5 -14  -4 205.720 10.4634   2
   5 -14  -4 227.191 8.21318   8
  -5 -14   4 230.492 8.16736  10
  -5 -14   4 223.287 10.3333   2
  -5  14   4 222.213 7.61395   6
   4 -14  -4 169.058 8.80649   2
  -4 -14   4 189.482 6.76548  10
  -4 -14   4 179.508 8.59219   2
   4  14  -4 171.317 7.87146   7
  -4  14   4 173.821 6.26868   6
  -3 -14   4 43.3314 2.35341  10
   3 -14  -4 43.1927 3.44112   2
  -3 -14   4 43.8076 3.17472   2
  -3  14   4 44.7345 2.27053   6
   3  14  -4 45.2534 2.46112   7
  -3  14   4 46.2959 3.04057   7
  -2 -14   4 7.40957 1.42460   2
   2 -14  -4 6.90531 1.52423   2
  -2 -14   4 5.44582 0.87830  10
  -2  14   4 8.12809 1.03109   6
   2  14  -4 6.23552 0.86318   7
  -2  14   4 5.95289 1.14717   7
  -1 -14   4 20.5340 1.53924  10
  -1 -14   4 20.9564 2.17595   2
   1 -14  -4 21.7093 2.40096   2
   1  14  -4 19.9341 1.52976   7
  -1  14   4 19.9381 1.80896   7
   0 -14  -4 166.822 8.60978   2
   0 -14   4 178.155 6.57991  10
   0 -14   4 156.965 8.16988   2
   0  14  -4 174.063 7.82580   7
   0  14   4 166.355 7.96546   7
  -1 -14  -4 294.087 12.7868   2
   1 -14   4 244.406 12.1815   2
   1  14   4 260.883 12.0613   7
  -1  14  -4 281.739 12.1131   7
  -2 -14  -4 98.9315 5.39876   2
  -2  14  -4 96.3212 3.63990   1
   2  14   4 87.7870 4.61014   7
  -2  14  -4 96.0630 4.80081   7
  -3 -14  -4 680.864 27.9395   2
   3 -14   4 685.352 22.9993   8
  -3  14  -4 681.310 20.5411   1
   3  14   4 574.604 27.8133   7
   4 -14   4 898.289 30.8035   8
  -4 -14  -4 877.595 37.0066   2
  -4  14  -4 881.044 27.4569   1
   5 -14   4 335.091 12.1758   8
  -5 -14  -4 320.645 14.5269   2
  -5  14  -4 333.819 10.7879   1
  -5  14  -4 339.387 10.6154   6
   6 -14   4 54.8736 2.70594   8
  -6  14  -4 53.1332 2.23152   6
  -6  14  -4 52.6895 2.30471   1
   7 -14   4 765.172 26.3313   8
  -7  14  -4 740.280 23.2677   1
   8 -14   4 201.063 7.39324   8
  -8  14  -4 191.701 6.42145   1
  -7 -15   4 81.3662 4.23850   2
  -7 -15   4 87.6157 3.35478  10
  -7  15   4 86.7970 3.22758   6
  -6 -15   4 118.420 4.58773  10
  -6 -15   4 118.654 5.84379   2
  -6  15   4 125.212 4.40608   6
  -5 -15   4 962.836 30.5672  10
   5 -15  -4 854.109 38.0756   2
  -5 -15   4 920.761 37.9611   2
  -5  15   4 916.071 28.0113   6
  -4 -15   4 444.653 18.8495   2
  -4 -15   4 457.307 15.0728  10
   4 -15  -4 413.602 19.0357   2
  -4  15   4 427.705 13.8590   6
   3 -15  -4 152.421 7.65155   2
  -3 -15   4 145.070 7.27970   2
  -3 -15   4 156.697 5.74470  10
  -3  15   4 141.021 5.29927   6
  -2 -15   4 130.791 5.05298  10
   2 -15  -4 128.547 6.79674   2
  -2 -15   4 129.172 6.49748   2
  -2  15   4 121.123 4.63943   6
   1 -15  -4 672.038 28.3331   2
  -1 -15   4 661.895 27.9402   2
  -1 -15   4 704.968 22.7478  10
  -1  15   4 629.560 28.4128   7
   1  15  -4 683.236 28.1619   7
  -1  15   4 605.576 20.3830   6
   0 -15   4 264.016 12.2908   2
   0 -15  -4 283.284 12.7148   2
   0  15   4 262.779 12.2391   7
   0  15  -4 281.745 12.1549   7
  -1 -15  -4 404.006 17.2725   2
   1 -15   4 351.007 16.7759   2
  -1  15  -4 408.807 12.4488   1
  -2 -15  -4 12.4654 1.74852   2
  -2  15  -4 13.2236 1.07367   1
  -3 -15  -4 177.592 8.44805   2
  -3  15  -4 177.039 6.08141   1
  -4 -15  -4 15.3871 1.68587   2
  -4  15  -4 20.0189 1.21448   6
  -4  15  -4 18.3302 1.21046   1
  -5 -15  -4 91.0679 4.71454   2
   5 -15   4 94.2795 3.77477   8
  -5  15  -4 93.8398 3.41724   6
  -5  15  -4 95.3150 3.49999   1
   6 -15   4 69.8683 2.91151   8
  -6  15  -4 70.0442 2.61395   6
  -6  15  -4 67.2922 2.65465   1
  -7  15  -4 59.3335 2.29000   1
  -6 -16   4 162.114 7.40541   2
  -6  16   4 168.342 5.51786   6
  -5 -16   4 2.55001 0.74753   2
   4 -16  -4 5.85827 1.11212   2
  -4 -16   4 3.28799 0.88733   2
  -4  16   4 5.86834 0.74831   6
  -3 -16   4 1.04021 0.71450   2
   3 -16  -4 1.58744 0.78381   2
  -3  16   4 1.71583 0.51194   6
   2 -16  -4 107.270 5.69442   2
  -2 -16   4 108.568 5.48225   2
  -2  16   4 108.298 3.95153   6
  -1 -16   4 2.88241 0.86214   2
   1 -16  -4 4.88610 1.10875   2
   0 -16  -4 22.2618 2.10655   2
   0 -16   4 22.0234 1.91897   2
   0  16  -4 25.6174 1.34285   1
  -1 -16  -4 191.247 9.00545   2
  -1  16  -4 192.131 6.42175   1
  -2 -16  -4 949.619 39.5920   2
  -2  16  -4 957.548 29.3209   1
  -3 -16  -4 2.66590 0.80457   2
  -3  16  -4 3.12146 0.58559   6
  -3  16  -4 2.40115 0.52424   1
  -4 -16  -4 611.012 26.8585   2
  -4  16  -4 673.260 19.7978   6
  -4  16  -4 653.655 20.0232   1
  -4 -17   4 63.8613 3.30893   2
   3 -17  -4 538.240 22.6917   2
  -3 -17   4 559.477 22.5750   2
  -3  17   4 520.346 16.5564   6
   2 -17  -4 43.6506 2.68812   2
  -2 -17   4 42.6208 2.55215   2
  -2  17   4 39.8326 1.88105   6
   2  17  -4 41.2860 1.69548   1
  -1 -17   4 190.123 8.66370   2
   1 -17  -4 193.411 8.86502   2
   1  17  -4 197.276 6.31545   1
   0 -17  -4 92.7788 4.70974   2
   0 -17   4 85.3400 4.46314   2
   0  17  -4 93.9765 3.24479   1
  -1 -17  -4 648.633 27.4585   2
  -1  17  -4 666.206 20.2798   1
  -2 -17  -4 1.31924 0.60474   2
  -2  17  -4 0.86390 0.37725   1
  -2  17  -4 1.70932 0.47721   6
  -3 -17  -4 5.27378 0.85576   2
  -3  17  -4 6.36475 0.66448   6
 -14   0   5 0.14415 0.37470   1
 -13   0   5 129.710 4.52944   6
 -13   0   5 130.690 4.63160   1
 -12   0   5 1.64425 0.58046   6
 -12   0   5 0.77642 0.52946   1
 -12   0   5 1.38362 0.59836   4
 -11   0   5 1480.62 45.4547   1
 -11   0   5 1442.13 46.6343   4
 -11   0   5 1525.67 44.9107   6
 -10   0   5 0.68570 0.53935   4
 -10   0   5 1.44652 0.58310   1
  10   0  -5 1.26634 0.96923   7
  -9   0   5 82.1657 3.19967   1
   9   0  -5 76.1503 4.56615   7
  -9   0   5 85.0073 3.20008   6
  -9   0   5 81.1722 3.32547   4
  -8   0   5 3.95641 0.62713   1
   8   0  -5 10.1453 2.17605   3
   7   0  -5 1439.15 60.4899   7
   7   0  -5 1423.94 71.3275   3
   6   0  -5 8.50076 1.89768   3
   4   0  -5 -2.2128 0.78048   3
   3   0  -5 603.070 30.0932   3
   2   0  -5 0.43804 0.63643   3
   1   0  -5 37.1454 2.50663   3
  -1   0  -5 84.6753 4.74078   3
  -2   0  -5 1.14292 0.50933   3
   3   0   5 1410.31 61.8895   7
  -3   0  -5 1544.69 71.8430   3
   4   0   5 0.44685 0.40495   7
   5   0   5 1360.33 56.8892   7
   5   0   5 1345.09 67.5907   3
   6   0   5 4.31428 1.77137   3
   6   0   5 5.67675 0.87297   7
   7   0   5 46.7715 2.80409   7
   8   0   5 1.58265 0.96736  11
   8   0   5 0.79782 0.69234   7
  -8   0  -5 0.60782 0.59206   5
   9   0   5 713.977 29.6961   7
  -9   0  -5 673.884 26.4026   5
   9   0   5 645.464 27.4644  11
  -9   0  -5 679.919 21.8387   4
  -9   0  -5 702.712 23.1894  10
  10   0   5 0.75665 0.78935   7
 -10   0  -5 0.53894 0.59288  10
 -10   0  -5 0.17399 0.46343   4
 -10   0  -5 0.82163 0.70869   5
 -11   0  -5 7.49456 0.90003   4
 -11   0  -5 8.30312 1.01392  10
 -11   0  -5 6.91349 1.06595   5
 -12   0  -5 0.26413 0.58378   5
 -12   0  -5 1.09378 0.54656  10
 -12   0  -5 1.22599 0.50376   4
 -13   0  -5 30.6776 1.65319  10
 -13   0  -5 30.8397 1.50153   4
 -14  -1   5 8.66202 0.77393   1
 -14   1   5 8.87205 0.78683   1
 -13   1   5 55.9886 2.38293   1
 -13   1   5 54.1594 2.28326   6
 -12  -1   5 13.4680 1.12284   6
 -12  -1   5 10.9342 1.11217   1
 -12   1   5 11.7489 1.10718   1
 -12   1   5 12.4445 1.14167   4
 -12   1   5 11.6168 1.08258   6
 -11  -1   5 8.14084 1.00469   1
 -11  -1   5 10.1576 1.14000   4
 -11  -1   5 10.1157 1.06443   6
  11   1  -5 11.7463 1.77529   7
 -11   1   5 10.2976 1.17041   4
 -11   1   5 10.7504 1.12548   6
 -11   1   5 10.0779 1.10244   1
 -10  -1   5 311.680 10.4099   1
 -10  -1   5 328.405 10.3361   6
 -10  -1   5 324.852 10.7525   4
 -10   1   5 319.325 10.3009   6
 -10   1   5 298.729 10.6693   4
  10   1  -5 334.712 14.7217   7
 -10   1   5 309.191 10.3997   1
   9  -1  -5 89.4507 7.49910   3
  -9  -1   5 112.418 3.99853   6
  -9  -1   5 111.228 4.01678   1
  -9  -1   5 106.021 4.15170   4
   9   1  -5 104.452 5.67586   7
  -9   1   5 109.557 4.14884   4
  -9   1   5 111.288 3.99362   6
  -9   1   5 111.712 4.02611   1
  -8  -1   5 316.068 9.92337   4
   8  -1  -5 275.591 13.3154   7
   8  -1  -5 264.421 16.6036   3
  -8  -1   5 291.038 9.54962   1
  -8  -1   5 307.723 9.50119   6
  -8   1   5 302.136 9.57273   1
   8   1  -5 288.356 13.3246   7
  -8   1   5 313.504 9.51007   6
   7  -1  -5 161.167 7.61224   7
   7  -1  -5 166.648 10.0125   3
   7   1  -5 157.834 9.62991   3
   7   1  -5 160.921 7.58283   7
   6  -1  -5 1532.09 76.5303   3
   6  -1  -5 1551.24 64.9863   7
   6   1  -5 1497.97 64.9315   7
   6   1  -5 1594.30 76.3298   3
   5  -1  -5 58.8878 3.08221   7
   5  -1  -5 60.6291 4.33725   3
   5   1  -5 57.0220 3.04892   7
   5   1  -5 62.0515 4.25636   3
   4  -1  -5 763.801 37.3701   3
   4   1  -5 774.424 37.2729   3
   4   1  -5 700.192 31.5085   7
   3  -1  -5 199.658 10.7324   3
   3   1  -5 203.412 10.6857   3
   2   1  -5 3304.93 160.936   3
   1  -1  -5 271.941 13.8763   3
   1   1  -5 275.926 13.9231   3
   0  -1  -5 114.751 6.00040   3
   0   1  -5 109.306 6.05058   3
  -1  -1  -5 100.680 5.34196   3
  -1   1  -5 99.3281 5.46397   3
  -2  -1  -5 161.754 8.50210   3
  -2   1  -5 173.605 8.68274   3
  -3  -1  -5 4.82507 0.58100   3
   3  -1   5 4.67013 0.63639   7
  -3   1  -5 5.43722 0.75976   3
   3   1   5 4.09531 0.58640   7
   4  -1   5 390.920 16.8524   7
   4   1   5 392.407 16.7958   7
   5  -1   5 319.413 17.3811   3
   5  -1   5 304.587 13.5635   7
   5   1   5 311.319 13.5119   7
   6  -1   5 765.174 33.1338   7
   6  -1   5 767.905 40.3807   3
   6   1   5 800.924 33.0972   7
   7  -1   5 10.9947 1.27450   7
  -7  -1  -5 15.1624 1.24594   5
   7   1   5 11.4620 1.28310   7
   8  -1   5 815.157 34.3341  11
   8  -1   5 869.893 36.9673   7
  -8  -1  -5 825.614 32.9517   5
  -8  -1  -5 911.589 27.3297   4
  -8  -1  -5 869.745 28.9319  10
   8   1   5 767.247 34.0316  11
  -8   1  -5 868.550 27.3011   4
   8   1   5 900.927 37.0323   7
  -8   1  -5 931.711 33.0583   5
  -9  -1  -5 35.8647 2.32327   5
  -9  -1  -5 37.3279 2.05215  10
  -9  -1  -5 33.9237 1.84057   4
   9  -1   5 34.4424 3.03778  11
   9  -1   5 45.3366 2.80856   7
  -9   1  -5 35.5686 1.85623   4
   9   1   5 34.7677 2.65877   7
  -9   1  -5 35.4946 2.32651   5
   9   1   5 32.3384 2.81776  11
  -9   1  -5 39.0068 2.08147  10
 -10  -1  -5 744.589 24.9905  10
 -10  -1  -5 712.565 23.5385   4
 -10  -1  -5 668.340 28.3778   5
 -10   1  -5 705.442 24.9450  10
  10   1   5 797.689 32.0893   7
 -10   1  -5 764.957 23.6028   4
 -10   1  -5 772.134 28.5262   5
 -11  -1  -5 5.51623 0.87089  10
 -11  -1  -5 5.13785 0.75615   4
 -11  -1  -5 7.72559 1.08700   5
 -11   1  -5 6.47122 1.09538   5
  11   1   5 6.35252 1.29248   7
 -11   1  -5 6.70716 0.88762   4
 -11   1  -5 6.22224 0.91055  10
 -12  -1  -5 258.686 10.2352   5
 -12  -1  -5 256.840 8.48775   4
 -12  -1  -5 245.137 9.00127  10
 -12   1  -5 245.997 8.49030   4
 -12   1  -5 247.656 9.01519  10
 -12   1  -5 259.121 10.2456   5
 -13  -1  -5 65.0276 2.57368   4
 -13  -1  -5 67.4491 2.79674  10
 -13   1  -5 66.8770 2.80475  10
 -13   1  -5 64.6848 2.58540   4
 -14  -2   5 73.5217 2.72380   1
 -14   2   5 71.5976 2.71315   1
 -13  -2   5 510.101 15.9932   1
 -13   2   5 493.184 15.7330   6
 -13   2   5 522.221 16.0196   1
 -12  -2   5 424.997 13.9423   1
 -12  -2   5 411.916 13.7263   6
 -12   2   5 435.323 13.9489   1
 -12   2   5 430.118 13.7606   6
  12   2  -5 484.011 20.0584   7
 -11  -2   5 506.348 15.9137   6
 -11  -2   5 510.462 16.5663   4
 -11  -2   5 511.364 16.1286   1
 -11  -2   5 469.989 17.4345  10
 -11   2   5 505.186 16.0974   1
 -11   2   5 507.935 15.9050   6
  11   2  -5 534.745 22.5690   7
 -10  -2   5 812.787 25.6018   4
 -10  -2   5 777.800 24.8796   1
 -10  -2   5 745.290 26.9547  10
 -10  -2   5 820.383 24.6195   6
 -10   2   5 802.727 24.9023   1
  10   2  -5 826.403 34.6652   7
 -10   2   5 811.766 24.6125   6
  -9  -2   5 560.307 17.3410   6
  -9  -2   5 552.666 19.0472  10
  -9  -2   5 571.606 18.0643   4
  -9  -2   5 544.961 17.5099   1
  -9   2   5 562.833 17.5305   1
   9   2  -5 547.708 24.3532   7
  -9   2   5 555.978 17.3249   6
   8  -2  -5 165.660 11.6865   3
  -8  -2   5 203.047 6.50656   6
  -8  -2   5 196.289 6.53076   1
  -8  -2   5 202.027 6.77548   4
   8   2  -5 184.965 9.01166   7
  -8   2   5 196.174 6.46482   6
  -8   2   5 201.763 6.52746   1
   7  -2  -5 89.8532 6.41273   3
   7   2  -5 84.8492 4.41580   7
   6  -2  -5 1.12563 1.04073   3
   6   2  -5 3.09213 0.70357   7
   6   2  -5 2.57919 1.10571   3
   5  -2  -5 87.2093 5.76342   3
   5   2  -5 81.0830 4.13250   7
   5   2  -5 88.9886 5.48822   3
   4  -2  -5 433.975 21.9344   3
   4   2  -5 397.599 18.1714   7
   4   2  -5 449.446 21.7592   3
   3  -2  -5 233.096 11.9502   3
   3   2  -5 238.356 11.8467   3
   3   2  -5 205.953 9.71947   7
   2  -2  -5 36.3417 2.59103   3
   2   2  -5 36.9842 2.57783   3
   1  -2  -5 6218.13 291.639   3
   1   2  -5 5744.48 291.866   3
   0  -2  -5 3876.73 176.636   3
   0   2  -5 3380.55 176.270   3
  -1  -2  -5 976.281 46.3207   3
  -1   2  -5 922.616 46.5378   3
  -2  -2  -5 1417.86 65.3110   3
   2   2   5 1254.88 56.2530   7
  -2   2  -5 1362.74 65.6250   3
  -3   2  -5 2646.85 123.073   3
   3   2   5 2420.91 105.766   7
   4  -2   5 1420.82 69.5613   3
   4  -2   5 1342.05 58.6372   7
   4   2   5 1427.55 58.5483   7
   5  -2   5 221.883 9.90792   7
   5  -2   5 223.559 13.1423   3
   5   2   5 222.026 9.78174   7
   6  -2   5 14.2765 2.96667   3
   6  -2   5 12.3078 1.20880   7
   6   2   5 11.7648 1.10819   7
  -7  -2  -5 369.319 13.7115   5
   7  -2   5 332.994 14.9460  11
   7  -2   5 320.656 19.8309   3
   7  -2   5 334.504 15.2638   7
  -7  -2  -5 351.342 11.9922  10
  -7   2  -5 347.702 13.7061   5
  -7   2  -5 358.432 11.3061   4
   7   2   5 347.462 15.2450   7
   8  -2   5 576.264 34.8966   3
   8  -2   5 652.471 26.5462  11
  -8  -2  -5 645.840 20.7741   4
  -8  -2  -5 677.484 25.1401   5
   8  -2   5 658.658 28.1578   7
  -8  -2  -5 692.417 22.0614  10
  -8   2  -5 658.988 20.8001   4
  -8   2  -5 614.469 25.0617   5
   8   2   5 676.348 28.1757   7
  -9  -2  -5 605.457 19.4315  10
  -9  -2  -5 562.412 22.0622   5
  -9  -2  -5 579.988 18.2704   4
   9  -2   5 547.656 23.2929  11
   9   2   5 577.363 24.8280   7
  -9   2  -5 526.044 22.0257   5
  -9   2  -5 569.899 18.2816   4
 -10  -2  -5 782.364 26.9714  10
 -10  -2  -5 803.281 25.4451   4
 -10  -2  -5 796.054 30.7143   5
  10   2   5 868.233 34.6368   7
 -10   2  -5 796.096 30.7524   5
 -10   2  -5 814.702 25.4789   4
 -10   2  -5 732.940 26.9082  10
 -11  -2  -5 44.1197 2.26707  10
 -11  -2  -5 43.7914 2.58056   5
 -11  -2  -5 41.7892 2.04778   4
  11   2   5 44.6177 3.07758   7
 -11   2  -5 43.9847 2.12214   4
 -11   2  -5 40.2556 2.56426   5
 -11   2  -5 42.9181 2.28633  10
 -12  -2  -5 26.6139 1.66909  10
 -12  -2  -5 26.2585 1.48082   4
 -12   2  -5 27.9361 1.53763   4
 -12   2  -5 26.6816 1.89879   5
 -12   2  -5 29.2288 1.72545  10
 -13  -2  -5 170.374 5.76155   4
 -13  -2  -5 176.109 6.17390  10
 -13   2  -5 165.755 6.15170  10
 -13   2  -5 167.871 5.80580   4
 -14  -3   5 245.186 7.96337   1
 -14   3   5 250.714 7.98117   1
 -13  -3   5 1.91745 0.56738   1
 -13   3   5 2.26424 0.61419   1
 -13   3   5 1.20932 0.51809   6
 -12  -3   5 307.134 10.8856  10
 -12  -3   5 312.473 10.0770   1
 -12  -3   5 312.146 9.96369   6
 -12   3   5 308.351 10.0721   1
 -12   3   5 297.424 9.89347   6
 -11  -3   5 17.7769 1.48515  10
 -11  -3   5 17.9509 1.34862   1
 -11  -3   5 22.1565 1.43889   6
 -11   3   5 20.9973 1.37899   6
 -11   3   5 21.8054 1.44121   1
  11   3  -5 21.4988 2.16799   7
 -10  -3   5 5.89569 0.83394   1
 -10  -3   5 7.76345 0.99309   4
 -10  -3   5 6.01795 0.97168  10
 -10  -3   5 7.40494 0.91606   6
 -10   3   5 10.0481 1.03282   1
 -10   3   5 5.94983 0.83230   6
  10   3  -5 6.79653 1.31640   7
  -9  -3   5 930.651 28.7009   1
  -9  -3   5 914.197 31.1450  10
  -9  -3   5 934.778 29.4770   4
  -9  -3   5 928.932 28.3730   6
  -9   3   5 934.397 28.6821   1
   9   3  -5 910.116 39.7130   7
  -9   3   5 937.585 28.3543   6
  -8  -3   5 156.183 7.79387   2
  -8  -3   5 172.369 5.94161   4
   8  -3  -5 143.499 10.5163   3
  -8  -3   5 165.676 5.71784   1
  -8  -3   5 175.846 6.29151  10
  -8  -3   5 173.178 5.69945   6
  -8   3   5 167.308 5.70691   1
  -8   3   5 173.307 5.69062   6
   8   3  -5 162.262 7.84429   7
   7  -3  -5 908.040 47.8297   3
   7   3  -5 965.489 39.8234   7
   6   3  -5 6.13741 0.92805   7
   5  -3  -5 2512.78 121.228   3
   5   3  -5 2558.01 120.757   3
   5   3  -5 2340.31 103.328   7
   4  -3  -5 1270.93 60.8736   3
   4   3  -5 1162.54 51.6014   7
   4   3  -5 1258.20 60.5593   3
   3  -3  -5 1032.99 49.5193   3
   3   3  -5 927.130 42.0155   7
   3   3  -5 1043.42 49.3425   3
   2  -3  -5 149.171 7.61803   3
   2   3  -5 127.438 6.09336   7
   2   3  -5 143.678 7.56063   3
   1  -3  -5 3386.02 162.350   3
   1   3  -5 3282.88 162.677   3
   0  -3  -5 11.3111 1.10193   3
   0   3  -5 10.1433 1.28726   3
  -1  -3  -5 33.6941 1.99574   3
  -1   3  -5 35.3375 2.39926   3
   2   3   5 22.1277 1.23587   7
  -2   3  -5 25.4224 1.85837   3
  -3   3  -5 48.0254 2.87116   3
   3   3   5 40.6252 2.15443   7
   4  -3   5 326.098 17.6630   3
   4   3   5 317.847 13.7564   7
   5  -3   5 1332.34 67.2244   3
   5   3   5 1341.99 56.1499   7
   6  -3   5 414.805 23.1192   3
   6   3   5 418.843 17.9776   7
   7  -3   5 185.660 9.16504  11
  -7  -3  -5 194.812 6.57460   4
  -7  -3  -5 205.756 7.99229   5
   7  -3   5 183.825 12.4808   3
  -7  -3  -5 192.027 6.99888  10
  -7   3  -5 194.744 6.59186   4
  -7   3  -5 188.174 7.96171   5
   7   3   5 192.884 8.81058   7
   8  -3   5 154.393 7.97640  11
  -8  -3  -5 159.932 6.84309   5
  -8  -3  -5 153.532 5.59870   4
  -8  -3  -5 164.732 6.05478  10
  -8   3  -5 150.184 5.39832   1
  -8   3  -5 165.301 5.68168   4
   8   3   5 165.774 7.69066   7
  -8   3  -5 165.367 6.86988   5
  -9  -3  -5 1193.56 39.6982   4
  -9  -3  -5 1346.44 48.0604   5
  -9  -3  -5 1222.21 42.0840  10
   9  -3   5 1242.75 49.3306  11
  -9   3  -5 1274.67 38.7039   1
  -9   3  -5 1269.33 39.7875   4
  -9   3  -5 1292.49 48.0595   5
   9   3   5 1272.96 53.7965   7
 -10  -3  -5 66.3307 2.87707   4
 -10  -3  -5 71.4665 3.62031   5
 -10  -3  -5 70.4856 3.17085  10
 -10   3  -5 69.0731 3.60925   5
 -10   3  -5 73.9679 2.99817   4
 -10   3  -5 67.1049 3.15270  10
 -10   3  -5 68.1692 2.77815   1
  10   3   5 69.6620 4.07656   7
 -11  -3  -5 249.613 9.19898  10
 -11  -3  -5 252.347 8.60855   4
 -11  -3  -5 253.852 10.4269   5
  11   3   5 267.330 11.8975   7
 -11   3  -5 253.813 10.4622   5
 -11   3  -5 256.906 8.72073   4
 -11   3  -5 254.748 8.37160   1
 -11   3  -5 256.931 9.22425  10
 -12  -3  -5 217.695 7.62112  10
 -12  -3  -5 217.269 7.11759   4
 -12   3  -5 208.021 8.55570   5
 -12   3  -5 198.539 7.58065  10
 -12   3  -5 205.295 7.15182   4
 -13  -3  -5 116.689 4.30705  10
 -13  -3  -5 112.377 3.99001   4
 -13   3  -5 111.389 4.30577  10
 -13   3  -5 115.798 4.08243   4
 -13  -4   5 113.669 4.32709  10
 -13  -4   5 113.538 4.01185   1
 -13   4   5 107.295 3.91572   6
 -13   4   5 110.236 4.01551   1
 -12  -4   5 584.016 18.6131   1
 -12  -4   5 591.238 18.4224   6
 -12  -4   5 616.632 20.2156  10
 -12   4   5 583.966 18.6083   1
 -12   4   5 588.365 18.3722   6
 -11  -4   5 228.854 7.72273   1
 -11  -4   5 227.901 7.66547   6
 -11  -4   5 219.461 8.35029  10
 -11   4   5 226.515 7.71881   1
 -11   4   5 229.806 7.63622   6
  11   4  -5 234.316 10.7297   7
 -10  -4   5 615.132 21.1693  10
 -10  -4   5 611.639 19.4890   1
 -10  -4   5 617.976 19.2748   6
 -10   4   5 609.265 19.2534   6
 -10   4   5 633.668 19.5168   1
  10   4  -5 626.781 26.9691   7
  -9  -4   5 119.126 4.71654  10
  -9  -4   5 117.752 4.26152   6
  -9  -4   5 106.478 4.20548   1
  -9   4   5 112.431 4.23933   1
   9   4  -5 115.140 5.84615   7
  -9   4   5 114.499 4.21337   6
  -8  -4   5 250.805 11.2505   2
  -8  -4   5 260.915 8.29142   1
  -8  -4   5 253.669 8.21300   6
  -8  -4   5 244.278 9.03780  10
   8  -4  -5 225.664 14.8513   3
  -8   4   5 253.387 8.23128   1
   8   4  -5 248.829 11.3044   7
  -8   4   5 254.780 8.19563   6
   7  -4  -5 283.577 16.8355   3
   7   4  -5 305.874 13.0855   7
   6  -4  -5 8.99823 2.00130   3
   6   4  -5 11.7748 1.12987   7
   5  -4  -5 595.337 29.3711   3
   5   4  -5 542.634 24.1647   7
   4  -4  -5 52.4563 3.82000   3
   4   4  -5 49.7568 3.44236   3
   4   4  -5 44.6306 2.48681   7
   3  -4  -5 782.705 36.8027   3
   3   4  -5 696.605 31.0055   7
   3   4  -5 716.642 36.4961   3
  -3   4   5 751.192 31.0979   7
   2  -4  -5 219.266 10.9502   3
   2   4  -5 190.232 8.96654   7
   2   4  -5 209.789 10.9123   3
  -2   4   5 215.030 9.06452   7
   1  -4  -5 1452.40 65.7977   3
   1   4  -5 1351.96 65.9260   3
   1   4  -5 1241.11 56.3562   7
  -1   4   5 1344.83 56.3960   7
   0  -4  -5 1191.49 54.1543   3
   0   4   5 1099.36 46.5047   7
   0   4  -5 1141.21 54.4828   3
   0   4  -5 1010.83 46.5189   7
  -1   4  -5 839.475 40.2751   3
   1   4   5 793.185 34.2247   7
   2  -4   5 2190.35 104.570   3
   2   4   5 2072.64 88.9000   7
   3  -4   5 231.433 12.7976   3
  -3   4  -5 238.726 11.7545   3
   3   4   5 210.238 9.66623   7
   4  -4   5 843.476 42.6455   3
   4   4   5 828.657 35.0967   7
   5  -4   5 280.305 15.9737   3
   5   4   5 274.007 11.9671   7
   6  -4   5 580.625 31.6496   3
   6   4   5 600.877 25.2074   7
   7  -4   5 48.1812 5.21283   3
   7  -4   5 50.4388 3.64571  11
  -7  -4  -5 54.3717 2.71438   5
  -7  -4  -5 52.9858 2.40757  10
  -7  -4  -5 52.5847 2.25349   4
   7   4   5 52.5992 2.87580   7
  -7   4  -5 50.2103 2.22611   4
  -7   4  -5 45.5446 2.67745   5
  -7   4  -5 50.6132 2.11790   1
  -8  -4  -5 555.297 21.7065   5
  -8  -4  -5 541.256 17.9338   4
   8  -4   5 542.042 22.9482  11
  -8  -4  -5 569.520 19.0875  10
  -8   4  -5 589.060 18.0576   4
  -8   4  -5 560.286 21.7360   5
  -8   4  -5 558.602 17.4960   1
   8   4   5 560.321 24.2525   7
  -9  -4  -5 23.8407 1.59019  10
  -9  -4  -5 22.8380 1.81869   5
  -9  -4  -5 20.4046 1.34173   4
  -9   4  -5 21.3701 1.39205   4
  -9   4  -5 21.8108 1.80684   5
   9   4   5 21.2798 1.99423   7
  -9   4  -5 22.0598 1.31409   1
 -10  -4  -5 13.3147 1.04412   4
 -10  -4  -5 7.66004 1.01632  10
 -10  -4  -5 9.73428 1.33620   5
 -10   4  -5 10.5155 0.95175   1
 -10   4  -5 10.4139 1.15841  10
 -10   4  -5 12.1625 1.44414   5
 -10   4  -5 9.59717 1.05045   4
  10   4   5 9.96324 1.50157   7
 -11  -4  -5 3.73736 0.67583   4
 -11  -4  -5 1.92543 0.71971   5
 -11  -4  -5 2.52285 0.69639  10
  11   4   5 3.71031 1.00624   7
 -11   4  -5 1.79134 0.58592   4
 -11   4  -5 1.84547 0.53026   1
 -11   4  -5 3.73578 0.78125  10
 -12  -4  -5 180.609 6.04064   4
 -12  -4  -5 167.843 6.43584  10
 -12   4  -5 176.680 6.12918   4
 -12   4  -5 179.386 6.50864  10
 -13  -4  -5 3.39585 0.55539  10
 -13  -5   5 3.19777 0.60014  10
 -13  -5   5 2.30366 0.53832   1
 -13   5   5 1.13532 0.49051   1
 -13   5   5 0.58648 0.45352   6
 -12  -5   5 14.8195 1.14170   1
 -12  -5   5 12.2935 1.22000  10
 -12  -5   5 10.7854 1.07056   6
 -12   5   5 11.2867 1.05476   1
 -12   5   5 11.0197 1.03959   6
 -11  -5   5 6.13068 0.92580  10
 -11  -5   5 6.11123 0.90644   6
 -11  -5   5 7.63518 0.98231   1
 -11   5   5 8.26630 0.96075   1
  11   5  -5 5.25436 1.18217   7
 -11   5   5 9.62955 1.02036   6
 -10  -5   5 96.5042 3.80632   6
 -10  -5   5 93.6793 3.75923   1
 -10  -5   5 100.520 4.15451  10
  10   5  -5 97.5679 5.17077   7
 -10   5   5 98.3433 3.76803   6
 -10   5   5 94.7217 3.76134   1
  -9  -5   5 794.573 26.4303  10
  -9  -5   5 779.176 24.3172   1
   9  -5  -5 723.416 28.1323   8
  -9  -5   5 789.174 24.0919   6
   9   5  -5 788.423 33.4912   7
  -9   5   5 801.029 24.0616   6
  -9   5   5 782.959 24.2953   1
  -8  -5   5 6.23009 0.82789   1
  -8  -5   5 7.28014 0.92900  10
  -8  -5   5 5.60006 0.78193   6
  -8  -5   5 4.67833 1.05329   2
   8  -5  -5 8.94196 1.48461   8
  -8   5   5 6.20429 0.78444   6
  -8   5   5 8.82017 0.87797   1
   8   5  -5 4.35629 0.95329   7
   7  -5  -5 2045.22 76.3935   8
  -7  -5   5 2203.41 73.0538  10
  -7  -5   5 2357.40 66.5912   6
  -7  -5   5 2269.78 67.3511   1
  -7  -5   5 2237.96 90.4178   2
   7  -5  -5 2058.03 109.750   3
   7   5  -5 2234.58 92.9692   7
  -7   5   5 2315.44 66.5253   6
   6  -5  -5 982.767 49.2469   3
   6   5  -5 958.772 41.0011   7
   5  -5  -5 48.7858 3.91567   3
   5   5  -5 42.6614 2.41512   7
   4  -5  -5 16.5714 2.09423   3
   4   5  -5 15.1243 1.13773   7
  -4   5   5 14.6267 1.17678   7
   3  -5  -5 5617.42 262.320   3
   3   5  -5 5020.56 225.182   7
  -3   5   5 5536.37 225.350   7
   2  -5  -5 481.237 22.7654   3
  -2   5   5 464.963 19.2465   7
   2   5  -5 438.918 22.7081   3
   2   5  -5 425.003 19.1451   7
   1  -5  -5 575.687 26.2202   3
  -1   5   5 533.380 22.3787   7
   1   5  -5 493.587 22.3331   7
   1   5  -5 515.071 26.4068   3
   0  -5   5 0.95871 0.87456   3
   0  -5  -5 1.09867 0.43446   3
   0   5  -5 0.38597 0.62721   3
   0   5  -5 0.34867 0.31698   7
   0   5   5 1.39722 0.37907   7
   1  -5   5 1261.45 60.3999   3
  -1   5  -5 1149.91 51.1978   7
  -1   5  -5 1268.78 59.9277   3
   1   5   5 1210.60 51.0984   7
   2  -5   5 4.49716 1.37652   3
  -2   5  -5 0.31547 0.54873   3
  -2   5  -5 0.33300 0.31941   7
   2   5   5 0.74220 0.24502   7
   3  -5   5 2920.65 139.827   3
  -3   5  -5 2785.29 138.709   3
   4  -5   5 846.580 43.1938   3
   5  -5   5 252.033 14.6712   3
   5   5   5 247.558 10.7693   7
   6  -5   5 4.35695 1.85929   3
   6  -5   5 3.23011 1.17940  11
  -6   5  -5 4.98933 0.66151   4
   7  -5   5 1081.08 42.5139  11
  -7  -5  -5 1127.10 36.1713  10
  -7  -5  -5 1064.30 41.1969   5
   7  -5   5 1025.69 55.9516   3
  -7   5  -5 1111.03 33.3072   1
   7   5   5 1077.44 45.9229   7
  -7   5  -5 1112.89 34.2288   4
  -8  -5  -5 234.235 9.66144   5
   8  -5   5 243.999 10.7577  11
  -8  -5  -5 223.792 8.49368  10
  -8   5  -5 242.212 7.82877   1
  -8   5  -5 235.269 8.06987   4
   8   5   5 238.599 10.7482   7
  -9  -5  -5 521.326 20.0422   5
  -9  -5  -5 503.410 17.6046  10
  -9  -5  -5 504.590 16.5322   4
  -9   5  -5 524.324 16.1726   1
   9   5   5 516.115 22.4188   7
  -9   5  -5 508.338 16.6634   4
 -10  -5  -5 64.9809 3.31772   5
 -10  -5  -5 64.0696 2.68887   4
 -10  -5  -5 62.9511 2.96061  10
 -10   5  -5 64.9185 2.64561   1
  10   5   5 65.1283 3.71843   7
 -10   5  -5 63.3441 2.78821   4
 -11  -5  -5 830.089 27.7063  10
 -11  -5  -5 818.638 26.0895   4
 -11   5  -5 834.071 25.4832   1
 -11   5  -5 843.192 26.2524   4
 -11   5  -5 799.952 27.7323  10
 -12  -5  -5 15.3373 1.03140   4
 -12  -5  -5 18.1888 1.25268  10
 -12   5  -5 16.3904 1.04102   1
 -12   5  -5 18.3461 1.20715   4
 -12   5  -5 16.8920 1.30362  10
 -13  -6   5 142.520 5.19644  10
 -13   6   5 139.391 4.73952   6
 -13   6   5 139.968 4.81695   1
 -12  -6   5 35.5403 1.99336  10
 -12   6   5 37.6618 1.81646   6
 -12   6   5 39.1708 1.85734   1
 -11  -6   5 276.521 10.1958  10
 -11  -6   5 280.403 9.39461   1
 -11  -6   5 292.792 9.35852   6
 -11   6   5 286.997 9.30376   6
 -11   6   5 284.137 9.39435   1
  11   6  -5 283.743 12.8479   7
 -10  -6   5 967.252 29.0886   6
 -10  -6   5 936.285 29.3461   1
 -10  -6   5 946.776 31.8484  10
  10  -6  -5 888.079 33.8660   8
  10   6  -5 965.741 40.4252   7
 -10   6   5 971.862 29.0240   6
 -10   6   5 945.402 29.3482   1
  -9  -6   5 536.186 22.4125   2
   9  -6  -5 488.387 19.4655   8
  -9  -6   5 520.022 16.4319   6
  -9  -6   5 528.519 17.9834  10
  -9  -6   5 517.217 16.5464   1
   9   6  -5 526.108 22.6437   7
  -9   6   5 515.216 16.4947   1
  -9   6   5 529.118 16.3796   6
  -8  -6   5 9.32887 1.12356  10
  -8  -6   5 9.47548 0.98586   1
  -8  -6   5 12.0021 1.11624   6
  -8   6   5 9.83349 0.98459   1
   8   6  -5 7.47846 1.16107   7
  -7  -6   5 63.5888 2.67282   1
  -7  -6   5 63.3537 2.94172  10
   7  -6  -5 59.1184 3.55677   8
  -7  -6   5 64.1380 2.71695   6
  -7  -6   5 62.8699 3.77958   2
   7  -6  -5 62.1951 5.38221   3
  -7   6   5 64.2645 2.63388   6
  -7   6   5 62.8668 2.58307   1
   7   6  -5 66.7808 3.42136   7
   6  -6  -5 45.3840 4.18503   3
  -6  -6   5 46.1805 2.19362   1
   6   6  -5 46.3899 2.61053   7
  -6   6   5 52.7094 2.25535   6
   5  -6  -5 74.8134 5.26896   3
   5   6  -5 70.3700 3.54310   7
   4  -6  -5 40.7354 3.48699   3
   4   6  -5 51.4174 2.42789   7
  -4   6   5 42.1563 2.47772   7
   3  -6  -5 497.323 24.5436   3
   3   6  -5 453.135 20.4868   7
  -3   6   5 498.913 20.6685   7
   2  -6  -5 547.933 25.9991   3
  -2   6   5 527.136 22.1139   7
   2   6  -5 485.931 21.9819   7
  -1  -6   5 183.615 9.70898   3
   1  -6  -5 197.272 9.49511   3
  -1   6   5 189.539 8.11845   7
   1   6  -5 182.288 8.06810   7
   1   6  -5 173.980 9.78278   3
   0  -6   5 536.986 27.0050   3
   0   6  -5 539.171 22.7452   7
   0   6  -5 528.429 26.8539   3
   0   6   5 546.305 22.7151   7
   1  -6   5 1545.65 75.0553   3
  -1   6  -5 1509.36 63.8937   7
  -1   6  -5 1551.02 74.6631   3
   1   6   5 1498.36 63.7515   7
   2  -6   5 3373.71 160.844   3
  -2   6  -5 3302.05 160.127   3
  -2   6  -5 3207.62 137.509   7
   3  -6   5 305.425 16.6197   3
  -3   6  -5 305.717 15.7195   3
   4  -6   5 73.5442 5.60456   3
   5  -6   5 823.813 42.5028   3
   6  -6   5 1759.79 87.5262   3
   6  -6   5 1770.84 60.7682   8
   6  -6   5 1806.85 66.9084  11
  -6  -6  -5 1645.07 65.5821   5
  -6   6  -5 1710.53 54.4552   4
   6   6   5 1715.51 73.1190   7
  -6   6  -5 1805.54 53.0745   1
   7  -6   5 10.1444 1.68082   8
  -7  -6  -5 9.52967 1.03577  10
  -7  -6  -5 8.52576 1.16248   5
   7  -6   5 9.61381 1.63890  11
  -7   6  -5 8.10596 0.91136   4
  -7   6  -5 13.2031 0.96905   1
   7   6   5 11.6307 1.14551   7
   8  -6   5 9.80944 1.71639   8
  -8  -6  -5 7.96458 0.97561  10
  -8  -6  -5 5.52893 0.94186   5
  -8   6  -5 7.54638 0.86315   1
   8   6   5 9.89099 1.18343   7
  -8   6  -5 6.41437 0.84074   4
  -9  -6  -5 2.79355 0.69644  10
  -9  -6  -5 2.59440 0.74339   5
  -9   6  -5 3.57795 0.71827   4
  -9   6  -5 3.71337 0.65782   1
   9   6   5 3.01710 0.86334   7
 -10  -6  -5 63.2674 2.86817  10
 -10   6  -5 59.3587 2.70854   4
  10   6   5 63.3127 3.53504   7
 -10   6  -5 63.4789 2.60225   1
 -11  -6  -5 98.6427 3.94547  10
 -11   6  -5 95.8970 3.76020   4
 -11   6  -5 96.4048 3.57436   1
 -11   6  -5 99.7492 4.02721  10
 -12  -6  -5 815.099 27.2920  10
 -12   6  -5 767.921 27.3052  10
 -12   6  -5 834.798 25.1296   1
 -12   6  -5 858.228 25.9023   4
 -13  -7   5 8.72962 0.84147  10
 -13   7   5 7.31164 0.75433   1
 -12  -7   5 60.1144 2.72280  10
 -12   7   5 58.1341 2.49378   1
 -12   7   5 64.0685 2.51226   6
  11  -7  -5 124.749 6.02110   8
 -11  -7   5 129.981 5.11196  10
 -11  -7   5 129.734 4.69883   6
 -11   7   5 127.905 4.65287   6
 -11   7   5 130.355 4.69504   1
 -10  -7   5 11.7636 1.27537  10
 -10  -7   5 11.1176 1.16201   6
 -10  -7   5 11.4585 1.13544   1
  10  -7  -5 9.57398 1.69069   8
  10   7  -5 11.0866 1.53014   7
 -10   7   5 9.54846 1.08002   1
 -10   7   5 10.7263 1.13322   6
  -9  -7   5 316.871 10.5743   1
  -9  -7   5 316.548 11.4897  10
  -9  -7   5 358.149 14.5292   2
   9  -7  -5 297.897 12.7711   8
  -9  -7   5 326.973 10.5462   6
  -9   7   5 310.308 10.5022   1
   9   7  -5 320.482 14.2693   7
  -9   7   5 318.886 10.4583   6
  -8  -7   5 1438.45 42.9200   6
   8  -7  -5 1294.67 49.5635   8
  -8  -7   5 1425.69 43.3769   1
  -8  -7   5 1439.06 47.0564  10
  -8  -7   5 1432.09 58.3226   2
   8   7  -5 1418.10 59.5993   7
  -8   7   5 1403.20 43.2787   1
  -8   7   5 1443.57 42.8498   6
  -7  -7   5 81.8956 3.21391   1
   7  -7  -5 67.2537 4.09724   8
  -7  -7   5 79.8684 4.45071   2
  -7  -7   5 76.0271 3.46596  10
  -7  -7   5 80.2112 3.22936   6
  -7   7   5 75.8815 3.06662   1
   7   7  -5 81.6087 4.01741   7
  -7   7   5 77.5436 3.12461   6
  -6  -7   5 28.7298 1.81867  10
   6  -7  -5 27.6361 2.31521   2
   6  -7  -5 31.4506 3.36373   3
  -6  -7   5 37.2558 1.81953   6
  -6  -7   5 30.8193 1.66797   1
  -6  -7   5 30.2046 2.35589   2
   6  -7  -5 32.6854 2.38145   8
  -6   7   5 29.3667 1.59555   6
   6   7  -5 31.2768 1.95599   7
   5  -7  -5 357.920 19.6349   3
   5   7  -5 379.616 15.9320   7
   4  -7  -5 4197.85 206.043   3
  -4   7   5 4213.80 176.812   7
   4   7  -5 4283.90 176.744   7
   3  -7  -5 25.0261 2.23760   3
  -3   7   5 24.5337 1.61806   7
   3   7  -5 24.4511 1.45707   7
   2  -7  -5 93.6762 5.18915   3
   2   7  -5 86.3270 4.12016   7
  -2   7   5 88.0466 4.25407   7
   1   7  -5 396.087 17.0688   7
  -1   7   5 403.501 17.1326   7
   0  -7   5 2491.50 121.882   3
   0   7  -5 2586.04 104.546   7
   0   7  -5 2319.20 121.807   3
   0   7   5 2611.04 104.541   7
   1  -7   5 0.88251 0.80217   3
  -1   7  -5 2.00050 0.43414   7
   1   7   5 2.15797 0.38446   7
   2  -7   5 665.569 33.9754   3
  -2   7  -5 668.897 33.4296   3
  -2   7  -5 677.658 28.4376   7
   3  -7   5 606.388 31.1333   3
  -3   7  -5 605.106 25.7725   7
   4  -7   5 5.57503 1.69861   3
   5  -7   5 25.8641 3.25681   3
   5  -7   5 24.0588 2.13891   8
   5  -7   5 23.4381 2.06276  11
  -5   7  -5 25.5841 1.32633   1
  -5   7  -5 25.1506 1.38124   4
   6  -7   5 1402.42 72.8955   3
   6  -7   5 1444.35 55.4048  11
  -6   7  -5 1429.99 44.0639   1
  -6   7  -5 1494.73 45.2671   4
   7  -7   5 86.3104 4.71839   8
  -7  -7  -5 97.3716 3.70817  10
  -7  -7  -5 81.1403 4.03741   5
  -7   7  -5 89.0928 3.49725   4
  -7   7  -5 86.6453 3.34731   1
   7   7   5 85.8799 4.29851   7
  -8  -7  -5 1164.05 36.6466  10
   8  -7   5 1052.17 39.1853   8
  -8  -7  -5 1097.11 41.6933   5
  -8   7  -5 1120.78 34.7321   4
  -8   7  -5 1079.65 33.7896   1
   8   7   5 1072.91 46.4554   7
  -9  -7  -5 338.678 11.5991  10
   9  -7   5 319.889 13.1308   8
   9   7   5 332.730 14.5823   7
  -9   7  -5 318.788 11.0100   4
  -9   7  -5 336.523 10.7089   1
 -10  -7  -5 531.172 17.8659  10
 -10   7  -5 525.102 16.9831   4
 -10   7  -5 515.162 16.4681   1
 -11  -7  -5 381.410 12.7953  10
 -11   7  -5 369.569 11.7725   1
 -11   7  -5 365.697 12.8549  10
 -11   7  -5 367.369 12.1568   4
 -12  -7  -5 468.635 16.3586  10
 -12   7  -5 488.218 15.1057   1
 -12   7  -5 491.710 16.4484  10
 -12   7  -5 499.091 15.5795   4
  12  -8  -5 27.3741 2.09254   8
 -12  -8   5 26.1655 1.53861  10
 -12   8   5 24.8616 1.40557   6
 -12   8   5 28.2483 1.43926   1
 -11  -8   5 188.641 7.12853  10
  11  -8  -5 202.307 8.29987   8
 -11   8   5 190.789 6.58619   1
 -11   8   5 192.516 6.54677   6
 -10  -8   5 82.1339 3.27364   6
 -10  -8   5 75.2647 3.44394  10
  10  -8  -5 77.3995 4.38685   8
 -10   8   5 76.7433 3.19193   6
  10   8  -5 74.2439 4.05510   7
 -10   8   5 76.1960 3.17220   1
  -9  -8   5 1429.74 43.1939   6
   9  -8  -5 1392.15 50.1081   8
  -9  -8   5 1516.83 58.7464   2
  -9  -8   5 1422.98 47.3028  10
  -9   8   5 1419.43 43.1205   6
  -9   8   5 1355.96 43.5232   1
   9   8  -5 1401.96 59.9245   7
  -8  -8   5 44.8033 2.33991   6
   8  -8  -5 41.5292 3.11756   8
  -8  -8   5 40.8511 2.42843  10
  -8  -8   5 50.6585 3.36708   2
  -8   8   5 56.3543 2.34422   1
   8   8  -5 46.5102 2.79082   7
  -8   8   5 45.0982 2.25884   6
  -7  -8   5 2.52115 0.66560   6
   7  -8  -5 2.45728 0.96265   8
  -7  -8   5 3.33564 0.76990  10
  -7  -8   5 3.06103 1.04324   2
   7   8  -5 5.51067 0.94500   7
  -7   8   5 3.81776 0.68268   6
  -6  -8   5 81.7047 3.63840  10
  -6  -8   5 82.3046 4.62890   2
   6  -8  -5 77.6676 4.24731   8
   6  -8  -5 81.6750 4.71776   2
  -6  -8   5 88.6863 3.46802   6
   6  -8  -5 74.6717 5.81941   3
  -6   8   5 90.8188 3.33898   6
   6   8  -5 84.4733 4.12895   7
  -5  -8   5 233.375 8.35159  10
  -5  -8   5 235.906 7.74254   6
   5  -8  -5 217.157 9.05611   8
  -5  -8   5 228.708 10.4527   2
   5  -8  -5 223.188 10.5498   2
   5  -8  -5 223.357 12.6797   3
  -5   8   5 221.757 7.49874   6
   5   8  -5 233.882 10.0429   7
  -4  -8   5 24.3880 1.64734  10
   4  -8  -5 18.0258 2.10639   3
  -4   8   5 18.6892 1.55548   7
  -3   8   5 927.644 39.6509   7
   3   8  -5 943.703 39.4050   7
  -2   8   5 150.445 6.74016   7
   2   8  -5 142.322 6.51994   7
  -1   8   5 710.848 30.5290   7
   1   8  -5 729.663 30.4279   7
   0   8   5 482.782 20.9094   7
   0   8  -5 499.535 20.9045   7
  -1   8  -5 1574.61 81.0600   3
  -1   8  -5 1746.90 69.4683   7
   1   8   5 1647.34 69.3193   7
   2  -8   5 180.081 10.1894   3
  -2   8  -5 188.661 8.15991   7
  -2   8  -5 176.677 9.84904   3
   3  -8   5 1135.35 57.9351   3
  -3   8  -5 1188.49 49.0139   7
   4  -8   5 53.8089 3.11422   8
   4  -8   5 52.3227 4.45883   3
  -4   8  -5 57.7858 2.25508   1
  -4   8  -5 51.8524 2.28040   4
   5  -8   5 698.949 36.1481   3
   5  -8   5 731.739 25.2156   8
  -5   8  -5 668.572 21.5299   1
  -5   8  -5 678.443 22.1115   4
   6  -8   5 354.211 13.5870   8
  -6   8  -5 344.802 11.4718   4
  -6   8  -5 339.876 11.1443   1
   7  -8   5 740.899 26.2608   8
  -7   8  -5 709.812 22.2640   1
  -7   8  -5 732.827 22.8874   4
   7   8   5 675.532 30.2929   7
   8  -8   5 478.988 18.1329   8
  -8  -8  -5 474.293 16.2632  10
  -8   8  -5 469.853 15.0674   1
   8   8   5 475.602 20.4216   7
  -8   8  -5 471.730 15.4910   4
  -9  -8  -5 42.6756 2.26027  10
   9  -8   5 50.8637 3.30898   8
  -9   8  -5 48.8203 2.27651   4
  -9   8  -5 46.6168 2.14349   1
   9   8   5 45.3697 2.66218   7
 -10  -8  -5 214.995 7.91354  10
  10  -8   5 221.896 9.25940   8
 -10   8  -5 227.982 7.39029   1
 -10   8  -5 221.924 7.62006   4
 -11  -8  -5 10.0772 0.97805  10
 -11   8  -5 11.0196 1.09471  10
 -11   8  -5 10.8785 0.97066   4
 -11   8  -5 12.4560 0.92480   1
  12  -9  -5 35.4058 2.21885   8
 -12  -9   5 31.8275 1.63811  10
 -12   9   5 30.4436 1.49277   6
 -12   9   5 26.7852 1.50249   1
 -11  -9   5 12.3913 1.16821  10
  11  -9  -5 13.5610 1.67369   8
 -11   9   5 14.6424 1.13414   6
 -11   9   5 12.6258 1.05057   1
 -10  -9   5 407.810 14.4769  10
  10  -9  -5 431.411 16.0624   8
 -10   9   5 417.028 13.2838   6
 -10   9   5 411.952 13.3722   1
  -9  -9   5 57.1355 2.65163   6
  -9  -9   5 58.0432 2.82559  10
   9  -9  -5 55.3386 3.63050   8
  -9  -9   5 57.7762 3.65435   2
   9   9  -5 53.3523 3.09058   7
  -9   9   5 53.7365 2.50925   1
  -9   9   5 58.8149 2.63579   6
  -8  -9   5 236.314 10.7461   2
   8  -9  -5 215.475 9.59763   8
  -8  -9   5 237.339 8.51565  10
  -8  -9   5 233.650 7.88103   6
   8   9  -5 218.813 10.2267   7
  -8   9   5 228.662 7.78395   6
  -7  -9   5 44.1150 2.46770  10
  -7  -9   5 50.4476 2.43836   6
  -7  -9   5 47.3262 3.30718   2
   7  -9  -5 43.0890 3.05576   8
   7   9  -5 45.8052 2.64195   7
  -7   9   5 45.4312 2.26016   6
  -6  -9   5 394.529 17.0642   2
  -6  -9   5 403.288 12.5889   6
   6  -9  -5 360.262 17.0770   2
   6  -9  -5 374.262 14.6666   8
  -6  -9   5 391.390 13.6050  10
  -6   9   5 377.723 12.3706   6
   6   9  -5 396.715 16.7079   7
  -5  -9   5 895.472 38.9871   2
   5  -9  -5 891.470 39.1637   2
  -5  -9   5 969.639 31.4653  10
  -5  -9   5 925.934 29.4973   9
   5  -9  -5 933.075 33.0390   8
  -5  -9   5 954.599 28.8127   6
   5   9  -5 965.856 39.4495   7
  -5   9   5 930.234 28.5912   6
  -4  -9   5 583.315 25.7432   2
   4  -9  -5 601.091 25.9792   2
  -4  -9   5 618.390 19.4688   9
   4  -9  -5 617.273 21.7498   8
  -4   9   5 571.515 18.7426   6
   4   9  -5 607.255 25.7309   7
  -4   9   5 638.391 26.1826   7
  -3  -9   5 469.374 19.8773   2
   3  -9  -5 463.364 20.0356   2
  -3  -9   5 444.447 15.8483  10
   3  -9  -5 473.254 16.5873   8
  -3  -9   5 441.272 14.9161   9
  -3   9   5 485.324 19.9705   7
   3   9  -5 473.672 19.6146   7
  -3   9   5 417.888 14.3040   6
   2  -9  -5 713.697 30.5172   2
  -2  -9   5 717.004 24.6182  10
   2   9  -5 700.938 30.3915   7
  -2   9   5 741.687 30.6843   7
  -1   9   5 74.1432 3.77675   7
   1   9  -5 75.8141 3.62211   7
   0   9  -5 26.2953 1.58474   7
   0   9   5 24.4812 1.62263   7
  -1   9  -5 418.447 17.4879   7
   1   9   5 393.352 17.3792   7
   2  -9   5 66.4173 3.04911  10
   2  -9   5 64.3724 3.15622   8
  -2   9  -5 59.4563 2.55734   4
   2   9   5 61.5066 2.99414   7
  -2   9  -5 61.2191 3.21167   7
  -3  -9  -5 23.9665 2.18671   2
   3  -9   5 27.2761 1.94330   8
   3  -9   5 22.7664 2.64049   3
   3  -9   5 20.4388 1.66505   9
  -3   9  -5 22.7643 1.62451   7
   4  -9   5 210.275 12.2205   3
   4  -9   5 222.005 8.66145   8
  -4   9  -5 206.476 7.05837   1
  -4   9  -5 210.343 7.25756   4
   5  -9   5 65.5876 3.74588   8
  -5   9  -5 65.6203 2.80415   4
  -5   9  -5 67.6433 2.73367   1
   6  -9   5 70.7480 3.97070   8
  -6   9  -5 66.8989 2.88489   4
  -6   9  -5 66.7064 2.80310   1
   7  -9   5 996.539 34.5253   8
   7   9   5 904.348 40.4736   7
  -7   9  -5 961.580 30.4682   4
  -7   9  -5 980.083 29.7187   1
   8  -9   5 877.526 30.7912   8
  -8   9  -5 873.342 26.3971   1
  -8   9  -5 857.225 27.0601   4
   8   9   5 792.820 35.9071   7
   9  -9   5 377.454 14.1951   8
  -9   9  -5 355.865 11.6772   1
  -9   9  -5 357.204 11.9947   4
  10  -9   5 490.891 17.5726   8
 -10   9  -5 468.762 14.7960   1
 -10   9  -5 452.109 15.1888   4
  11  -9   5 408.152 14.8013   8
 -11   9  -5 398.147 12.9082   4
 -11   9  -5 395.324 12.5534   1
  11 -10  -5 876.154 29.4952   8
 -11 -10   5 794.362 27.6491  10
 -11  10   5 815.618 25.2742   6
  10 -10  -5 38.0815 2.74026   8
 -10 -10   5 38.7775 2.11677  10
 -10  10   5 40.7653 2.00087   6
  -9 -10   5 109.109 5.64723   2
   9 -10  -5 103.784 5.28671   8
  -9 -10   5 103.843 4.40532  10
   9  10  -5 103.081 5.06902   7
  -9  10   5 112.366 4.15526   6
   8 -10  -5 16.8250 1.99183   8
  -8 -10   5 16.5540 1.98192   2
  -8 -10   5 16.3239 1.46755  10
   8  10  -5 14.6531 1.36202   7
  -8  10   5 16.0198 1.37164   6
  -7 -10   5 581.267 20.3254  10
  -7 -10   5 609.956 25.3840   2
   7 -10  -5 585.033 21.7990   8
   7  10  -5 589.572 25.2545   7
  -7  10   5 589.058 18.5966   6
  -6 -10   5 61.8763 2.94688  10
  -6 -10   5 59.7777 3.80112   2
   6 -10  -5 57.9067 3.39562   8
   6 -10  -5 55.8394 3.86329   2
   6  10  -5 56.2845 3.00239   7
  -6  10   5 52.1166 2.59093   6
   5 -10  -5 452.366 16.7829   8
  -5 -10   5 463.204 14.9028   9
  -5 -10   5 446.732 15.8266  10
  -5 -10   5 463.231 19.8134   2
   5 -10  -5 433.816 19.9800   2
   5  10  -5 458.861 19.4704   7
  -5  10   5 453.833 14.4389   6
  -4 -10   5 34.8911 2.03261  10
   4 -10  -5 34.7426 2.90731   2
  -4 -10   5 30.3113 1.90136   9
   4 -10  -5 35.5602 2.23911   8
  -4 -10   5 32.3527 2.67803   2
   4  10  -5 38.3151 2.05042   7
  -4  10   5 35.4056 2.43837   7
  -4  10   5 31.6986 1.81758   6
  -3 -10   5 9.62046 1.51554   2
   3 -10  -5 6.23570 1.33302   2
   3 -10  -5 7.53573 1.01999   8
  -3 -10   5 6.77635 0.94741  10
  -3 -10   5 8.90163 1.05857   9
  -3  10   5 7.59642 1.17641   7
  -3  10   5 9.20082 0.97453   6
   3  10  -5 8.59007 0.89470   7
  -2 -10   5 543.138 18.6602  10
   2 -10  -5 537.376 23.5531   2
  -2 -10   5 522.530 17.5297   9
  -2 -10   5 515.068 23.2143   2
   2 -10  -5 574.556 19.1906   8
  -2  10   5 563.316 23.4769   7
   2  10  -5 533.175 23.0786   7
   1 -10  -5 1484.20 60.2743   2
  -1 -10   5 1431.61 45.4360   9
  -1 -10   5 1444.11 48.3080  10
  -1  10   5 1472.86 61.2482   7
   1  10  -5 1427.58 60.9679   7
   0 -10   5 273.868 9.77739  10
   0 -10   5 243.324 12.1277   2
   0 -10  -5 267.939 12.4558   2
   0 -10   5 271.783 9.23987   9
   0 -10   5 269.939 9.86727   8
   0  10  -5 278.858 11.7871   7
   0  10   5 270.504 11.8887   7
  -1 -10  -5 380.676 16.3613   2
   1 -10   5 359.270 13.2086   8
   1 -10   5 369.279 12.9076  10
   1 -10   5 356.497 12.1815   9
  -1  10  -5 337.150 11.8284   4
   1  10   5 352.785 15.7116   7
  -1  10  -5 385.416 15.7996   7
   2 -10   5 188.237 7.17823   8
  -2 -10  -5 188.073 8.84772   2
   2 -10   5 173.593 6.57300   9
   2 -10   5 187.651 7.00266  10
   2  10   5 176.799 7.98068   7
  -2  10  -5 176.852 8.17137   7
  -2  10  -5 165.830 6.18396   4
   3 -10   5 784.422 26.6831   8
  -3 -10  -5 841.831 31.9364   2
   3 -10   5 713.550 24.0596   9
   3  10   5 692.013 31.5992   7
  -3  10  -5 714.922 23.8126   4
  -3  10  -5 754.439 31.9622   7
   4 -10   5 659.617 23.2633   8
  -4  10  -5 636.907 20.1233   1
  -4  10  -5 634.223 20.6093   4
   5 -10   5 261.627 10.5277   8
  -5  10  -5 260.384 8.96076   4
  -5  10  -5 269.594 8.78049   1
   6 -10   5 324.603 12.6769   8
  -6  10  -5 313.873 10.7872   4
  -6  10  -5 329.373 10.5770   1
   7 -10   5 80.3943 4.37417   8
  -7  10  -5 77.8118 3.30092   4
  -7  10  -5 83.0696 3.27108   1
   8 -10   5 71.4673 4.00298   8
  -8  10  -5 71.0359 2.92057   1
  -8  10  -5 68.4131 2.94807   4
   9 -10   5 21.0856 2.02620   8
  -9  10  -5 18.2966 1.26096   4
  -9  10  -5 20.1506 1.28656   1
  10 -10   5 22.9818 1.88802   8
 -10  10  -5 18.5787 1.19695   4
 -10  10  -5 20.0025 1.20151   1
  11 -11  -5 754.984 25.9329   8
 -11 -11   5 728.986 24.4646  10
 -11  11   5 716.768 22.3670   6
  10 -11  -5 349.340 13.0640   8
 -10 -11   5 337.766 11.9431  10
 -10  11   5 345.838 11.0095   6
   9 -11  -5 34.2983 2.51497   8
  -9 -11   5 37.2357 2.63889   2
  -9 -11   5 32.3170 1.93748  10
  -9  11   5 33.9284 1.86958   6
  -8 -11   5 3.49453 0.78709  10
  -8 -11   5 3.39826 1.10120   2
   8 -11  -5 4.71048 1.13370   8
   8  11  -5 5.41668 0.77494   7
  -8  11   5 4.01900 0.79309   6
   7 -11  -5 1247.59 43.7370   8
  -7 -11   5 1254.51 51.6923   2
  -7 -11   5 1258.00 41.6476  10
  -7  11   5 1241.40 38.0487   6
   7  11  -5 1225.83 52.4244   7
   6 -11  -5 620.271 22.2158   8
  -6 -11   5 629.181 26.2575   2
  -6 -11   5 632.905 21.0553  10
   6 -11  -5 561.766 26.3706   2
  -6  11   5 615.366 19.2564   6
   6  11  -5 610.623 26.0742   7
  -5 -11   5 1003.85 33.8698  10
   5 -11  -5 965.832 42.3999   2
  -5 -11   5 1023.10 31.8644   9
   5 -11  -5 1001.41 35.3599   8
  -5 -11   5 1021.09 42.1315   2
  -5  11   5 1001.29 30.9226   6
   5  11  -5 1025.65 42.4926   7
   4 -11  -5 228.714 8.93005   8
   4 -11  -5 223.256 11.1327   2
  -4 -11   5 234.569 10.8671   2
  -4 -11   5 236.339 8.10390   9
  -4 -11   5 227.885 8.56140  10
  -4  11   5 220.104 7.78953   6
  -4  11   5 241.971 10.8238   7
   4  11  -5 227.135 10.1776   7
  -3 -11   5 1409.95 58.5299   2
  -3 -11   5 1390.42 47.1308  10
   3 -11  -5 1369.05 58.8297   2
   3 -11  -5 1461.64 48.7893   8
  -3 -11   5 1402.60 44.3281   9
  -3  11   5 1340.31 42.8947   6
  -3  11   5 1475.16 60.0135   7
   3  11  -5 1457.55 59.4383   7
   2 -11  -5 229.592 11.2884   2
  -2 -11   5 230.799 8.66974  10
  -2 -11   5 224.603 10.9374   2
  -2 -11   5 236.588 8.22436   9
   2  11  -5 229.457 10.3164   7
  -2  11   5 250.978 10.8341   7
  -1 -11   5 251.708 9.16490  10
   1 -11  -5 251.642 11.9432   2
  -1 -11   5 250.763 8.70102   9
  -1 -11   5 231.758 11.4926   2
   1  11  -5 249.123 10.9954   7
  -1  11   5 257.619 11.3325   7
   0 -11   5 81.4946 4.93152   2
   0 -11   5 92.8721 3.97639  10
   0 -11   5 92.1091 3.82822   9
   0 -11  -5 88.9560 5.29352   2
   0  11   5 87.6445 4.52500   7
   0  11  -5 92.1486 4.40189   7
  -1 -11  -5 8.80660 1.59040   2
   1 -11   5 7.36715 0.98326   8
   1 -11   5 5.69388 0.88875  10
   1  11   5 5.88322 0.93587   7
  -1  11  -5 7.94390 0.82310   4
  -1  11  -5 6.81968 0.92233   7
   2 -11   5 8.69843 1.18098   9
  -2 -11  -5 8.01512 1.55283   2
   2 -11   5 9.91391 1.21703  10
   2 -11   5 9.17589 1.13640   8
  -2  11  -5 7.95556 1.06064   7
  -2  11  -5 6.83528 0.79190   4
   2  11   5 7.49523 0.91793   7
   3 -11   5 26.1800 1.85868   9
   3 -11   5 30.3634 2.05366   8
  -3 -11  -5 35.3633 2.73090   2
  -3  11  -5 27.7393 2.10210   7
   3  11   5 25.8635 1.68223   7
  -3  11  -5 28.0179 1.55250   4
  -4 -11  -5 29.0768 2.56318   2
   4 -11   5 28.7933 2.16506   8
  -4  11  -5 27.9338 1.58728   4
  -4  11  -5 29.1234 1.63281   1
   5 -11   5 880.159 31.3029   8
  -5  11  -5 864.953 27.9476   4
  -5  11  -5 893.175 27.3268   1
   6 -11   5 391.694 14.6628   8
  -6  11  -5 370.664 12.6610   4
  -6  11  -5 390.282 12.4353   1
   7 -11   5 515.598 19.2626   8
  -7  11  -5 505.191 16.8535   4
  -7  11  -5 541.932 16.5515   1
   8 -11   5 130.971 5.86656   8
  -8  11  -5 124.932 4.68778   4
  -8  11  -5 131.198 4.66719   1
   9 -11   5 943.125 31.9592   8
  -9  11  -5 846.548 28.4982   4
  -9  11  -5 917.273 27.7930   1
  10 -11   5 113.038 4.79986   8
 -10  11  -5 106.263 3.80928   1
  10 -12  -5 58.1805 2.86468   8
 -10 -12   5 52.1094 2.37447  10
 -10  12   5 53.6815 2.27065   6
  -9 -12   5 7.12752 1.17131   2
   9 -12  -5 9.07471 1.29928   8
  -9 -12   5 7.13640 0.87696  10
  -9  12   5 6.80538 0.85549   6
  -8 -12   5 209.004 7.69719  10
   8 -12  -5 204.391 8.36855   8
  -8 -12   5 205.489 9.68402   2
  -8  12   5 217.548 7.21320   6
   7 -12  -5 37.9004 2.42013   8
  -7 -12   5 34.1317 2.04601  10
  -7 -12   5 33.1053 2.71397   2
   7  12  -5 33.6366 1.97686   7
  -6 -12   5 3.74754 0.82925  10
  -6 -12   5 4.57975 1.22788   2
   6 -12  -5 3.86861 1.20887   2
   6 -12  -5 5.14347 1.00965   8
   6  12  -5 4.97230 0.74134   7
  -5 -12   5 49.0432 3.53897   2
  -5 -12   5 54.8906 2.60497   9
   5 -12  -5 50.9834 2.80861   8
  -5 -12   5 52.8031 2.70830  10
   5 -12  -5 50.4066 3.77437   2
   5  12  -5 50.3201 2.74656   7
  -5  12   5 54.7530 2.59800   6
  -4 -12   5 151.967 5.89048  10
  -4 -12   5 146.459 7.49314   2
   4 -12  -5 136.595 7.75317   2
  -4 -12   5 154.196 5.58566   9
   4 -12  -5 144.791 5.94542   8
  -4  12   5 152.159 7.44478   7
   4  12  -5 145.120 6.69824   7
  -4  12   5 140.264 5.38035   6
  -3 -12   5 193.102 7.37377  10
   3 -12  -5 196.709 9.79051   2
   3 -12  -5 195.819 7.35875   8
  -3 -12   5 202.276 9.44487   2
  -3 -12   5 188.065 6.96746   9
  -3  12   5 193.294 9.25105   7
  -3  12   5 182.495 6.70472   6
   3  12  -5 190.177 8.62758   7
   2 -12  -5 753.827 32.9755   2
  -2 -12   5 759.941 26.1008  10
  -2 -12   5 770.896 32.5642   2
  -2 -12   5 794.506 24.6469   9
   2  12  -5 794.989 32.6092   7
  -2  12   5 793.511 33.1345   7
  -2  12   5 700.983 23.7077   6
  -1 -12   5 4.78221 0.89036   9
   1 -12  -5 5.31329 1.42659   2
  -1 -12   5 2.76939 1.01100   2
  -1 -12   5 1.87973 0.64470  10
  -1  12   5 5.83331 1.07086   7
   1  12  -5 3.25817 0.67534   7
   0 -12   5 843.594 38.2553   2
   0 -12  -5 921.362 38.8212   2
   0 -12   5 943.647 29.1703   9
   0 -12   5 934.031 30.9124  10
   0  12  -5 867.196 28.8661   4
   0  12   5 932.801 38.9758   7
   0  12  -5 945.762 38.7624   7
   1 -12   5 16.7228 1.48555  10
   1 -12   5 15.7685 1.25933   8
  -1 -12  -5 19.1433 2.24168   2
   1 -12   5 16.4129 1.52669   9
   1  12   5 14.4437 1.40672   7
  -1  12  -5 13.9714 1.12926   4
  -1  12  -5 16.5647 1.42771   7
  -2 -12  -5 238.834 11.0975   2
   2 -12   5 227.840 8.26458   9
   2 -12   5 238.641 8.82176   8
  -2  12  -5 233.752 10.4505   7
  -2  12  -5 222.856 7.86320   4
   2  12   5 222.598 10.3195   7
   3 -12   5 20.8368 1.63377   8
   3 -12   5 14.1710 1.49102   9
  -3 -12  -5 17.9075 2.13311   2
  -3  12  -5 20.2674 1.33318   1
  -3  12  -5 18.9869 1.26544   4
   3  12   5 14.1012 1.27215   7
   4 -12   5 2315.82 75.6187   8
  -4 -12  -5 2375.69 90.1241   2
  -4  12  -5 2143.14 68.5006   4
  -4  12  -5 2187.82 66.8753   1
   4  12   5 1965.72 91.9239   7
   5 -12   5 32.7646 2.32578   8
  -5  12  -5 34.7796 1.85729   1
  -5  12  -5 34.2197 1.80854   4
   6 -12   5 107.218 4.95668   8
  -6  12  -5 104.632 4.04436   4
  -6  12  -5 106.587 4.04768   1
  -6  12  -5 105.739 3.87739   6
   7 -12   5 5.34301 1.10207   8
  -7  12  -5 1.23893 0.53746   1
   8 -12   5 348.785 13.1420   8
  -8  12  -5 352.185 11.2545   1
   9 -12   5 48.0390 2.60424   8
  -9  12  -5 44.6937 1.94601   1
  -9 -13   5 518.892 22.6522   2
   9 -13  -5 560.733 19.2705   8
  -9 -13   5 534.863 18.3228  10
  -9  13   5 558.017 16.8669   6
   8 -13  -5 3.66175 0.79436   8
  -8 -13   5 3.64806 0.65293  10
  -8 -13   5 3.68443 0.95914   2
  -8  13   5 3.36104 0.67270   6
   7 -13  -5 68.0232 3.28081   8
  -7 -13   5 69.0457 3.06668  10
  -7 -13   5 67.3387 3.94091   2
  -7  13   5 64.8395 2.91745   6
  -6 -13   5 219.826 7.69121  10
   6 -13  -5 202.539 7.91206   8
  -6 -13   5 209.002 9.67436   2
   6  13  -5 194.770 8.99775   7
  -6  13   5 196.246 7.08905   6
   5 -13  -5 1172.54 50.9466   2
  -5 -13   5 1108.46 50.4682   2
  -5 -13   5 1280.92 40.8053  10
   5 -13  -5 1246.39 42.1441   8
  -5  13   5 1284.30 37.3539   6
   5  13  -5 1217.96 51.2632   7
   4 -13  -5 4.28926 0.74780   8
  -4 -13   5 3.26114 1.13021   2
  -4 -13   5 3.38788 0.78943  10
   4 -13  -5 6.37035 1.48415   2
  -4 -13   5 5.05425 0.88108   9
  -4  13   5 4.90253 0.89030   6
   4  13  -5 5.67523 0.78975   7
  -4  13   5 5.31174 1.20515   7
  -3 -13   5 141.460 5.57522  10
   3 -13  -5 134.965 7.50763   2
  -3 -13   5 136.681 5.28186   9
  -3 -13   5 138.611 7.12447   2
   3  13  -5 137.983 6.38625   7
  -3  13   5 139.800 7.04067   7
  -3  13   5 135.019 5.13404   6
  -2 -13   5 300.602 10.1562   9
   2 -13  -5 288.870 13.8659   2
  -2 -13   5 299.754 13.4624   2
  -2 -13   5 290.541 10.6776  10
   2  13  -5 305.048 12.9654   7
  -2  13   5 273.811 9.73138   6
  -2  13   5 301.018 13.5096   7
  -1 -13   5 474.043 15.3222   9
   1 -13  -5 475.026 20.7429   2
  -1 -13   5 466.010 16.1766  10
  -1 -13   5 440.485 20.1662   2
   1  13  -5 465.875 19.9660   7
  -1  13   5 469.478 20.3849   7
   1  13  -5 442.552 14.9836   4
   0 -13   5 35.8380 2.16525  10
   0 -13   5 31.4177 2.72486   2
   0 -13  -5 36.5135 3.16058   2
   0 -13   5 35.8139 2.17126   9
   0  13   5 38.1570 2.48790   7
   0  13  -5 36.9488 2.27676   7
   0  13  -5 37.2942 1.87909   4
   1 -13   5 53.5432 2.72687   9
  -1 -13  -5 50.8850 3.75904   2
   1 -13   5 53.8502 2.75646  10
   1  13   5 47.6705 2.96264   7
  -1  13  -5 52.6542 2.97169   7
  -2 -13  -5 21.6845 2.30835   2
   2 -13   5 20.3889 1.45052   8
   2  13   5 18.9819 1.54544   7
  -2  13  -5 20.4772 1.66783   7
  -3 -13  -5 81.0028 4.49513   2
   3 -13   5 71.6766 3.34097   8
  -3  13  -5 69.4698 2.92564   1
   3  13   5 63.2585 3.56471   7
   4 -13   5 81.0586 3.76360   8
  -4 -13  -5 82.9634 4.62968   2
   4  13   5 70.2814 3.85414   7
  -4  13  -5 87.1796 3.28245   1
   5 -13   5 94.7214 4.29400   8
  -5  13  -5 92.8518 3.62359   1
  -5  13  -5 92.3562 3.48889   6
   6 -13   5 54.5624 2.95683   8
  -6  13  -5 53.0101 2.27408   6
  -6  13  -5 55.9602 2.42467   1
   7 -13   5 351.281 12.9344   8
  -7  13  -5 346.400 11.2002   1
   8 -13   5 6.79203 1.01024   8
  -8  13  -5 5.81834 0.71913   1
   9 -13   5 293.759 10.5092   8
  -9  13  -5 279.740 9.19042   1
  -8 -14   5 10.8975 0.96393  10
  -8 -14   5 11.8618 1.32885   2
   8 -14  -5 12.4419 1.00627   8
  -8  14   5 13.6019 1.05053   6
  -7 -14   5 67.3337 2.90268  10
   7 -14  -5 67.8814 2.93135   8
  -7 -14   5 67.0981 3.73231   2
  -7  14   5 64.5575 2.78787   6
   6 -14  -5 98.6748 3.99089   8
  -6 -14   5 99.5214 5.20175   2
  -6 -14   5 101.348 4.03696  10
  -6  14   5 92.7470 3.79927   6
  -5 -14   5 311.069 10.8383  10
   5 -14  -5 294.089 13.8770   2
  -5 -14   5 305.021 13.6035   2
  -5  14   5 304.563 10.0400   6
  -4 -14   5 135.903 5.28571  10
  -4 -14   5 136.491 6.81368   2
   4 -14  -5 126.599 7.05817   2
   4  14  -5 132.814 6.10446   7
  -4  14   5 130.665 4.94821   6
  -3 -14   5 13.2199 1.84676   2
  -3 -14   5 15.5336 1.36025  10
   3 -14  -5 12.5551 2.01361   2
   3  14  -5 14.8399 1.23811   7
  -3  14   5 13.7803 1.26846   6
  -3  14   5 15.5380 1.75743   7
  -2 -14   5 73.9715 3.27321  10
  -2 -14   5 70.2327 4.20927   2
   2 -14  -5 66.7088 4.51061   2
   2  14  -5 70.2116 3.56497   7
  -2  14   5 67.2285 4.01787   7
  -2  14   5 63.3743 2.94075   6
   1 -14  -5 579.743 26.0821   2
  -1 -14   5 610.809 20.6351  10
  -1 -14   5 592.759 25.6632   2
  -1  14   5 599.516 26.1267   7
   1  14  -5 616.550 25.7590   7
   0 -14   5 403.067 14.0896  10
   0 -14   5 372.196 17.3980   2
   0 -14  -5 412.851 18.0167   2
   0  14   5 395.655 17.6224   7
   0  14  -5 410.308 17.4350   7
  -1 -14  -5 393.606 17.0249   2
  -1  14  -5 383.626 16.5432   7
   1  14   5 354.278 16.5491   7
  -2 -14  -5 214.274 9.54965   2
   2  14   5 172.263 8.78769   7
  -2  14  -5 190.973 8.91838   7
  -2  14  -5 200.060 6.63664   1
   3 -14   5 187.440 6.77621   8
  -3 -14  -5 188.127 8.67167   2
  -3  14  -5 181.314 6.13533   1
   3  14   5 153.243 7.99319   7
   4 -14   5 517.655 18.3541   8
  -4 -14  -5 525.442 22.1773   2
  -4  14  -5 509.464 16.3583   1
   5 -14   5 17.9351 1.39100   8
  -5  14  -5 16.7919 1.13209   6
  -5  14  -5 16.7882 1.20350   1
   6 -14   5 192.189 7.36899   8
  -6  14  -5 191.256 6.28632   6
  -6  14  -5 190.598 6.44358   1
   7 -14   5 154.628 5.99804   8
  -7  14  -5 152.451 5.22194   1
  -8  14  -5 19.1034 1.04497   1
  -7 -15   5 224.301 9.73212   2
  -7 -15   5 218.789 7.76416  10
  -7  15   5 220.148 7.23242   6
  -6 -15   5 268.749 11.8616   2
  -6 -15   5 275.093 9.47891  10
  -6  15   5 265.641 8.78579   6
  -5 -15   5 68.5157 3.84444   2
   5 -15  -5 66.3210 3.98090   2
  -5 -15   5 67.8114 2.94725  10
  -5  15   5 66.2812 2.82091   6
   4 -15  -5 80.0785 4.80459   2
  -4 -15   5 89.1279 3.60216  10
  -4 -15   5 83.0325 4.59201   2
  -4  15   5 82.5323 3.35517   6
   3 -15  -5 379.789 17.3038   2
  -3 -15   5 402.304 17.0024   2
  -3 -15   5 408.751 13.5943  10
  -3  15   5 363.721 12.3973   6
   2 -15  -5 695.671 30.9221   2
  -2 -15   5 781.985 24.6260  10
  -2 -15   5 739.182 30.5726   2
  -2  15   5 684.584 22.3879   6
   1 -15  -5 35.3503 2.93514   2
  -1 -15   5 39.6745 2.11891  10
  -1 -15   5 33.3762 2.59823   2
   0 -15  -5 25.6837 2.40590   2
   0 -15   5 24.5379 2.14039   2
  -1 -15  -5 75.2947 4.50384   2
  -1  15  -5 76.6861 3.01589   1
  -2 -15  -5 73.6165 4.32848   2
  -2  15  -5 75.1371 2.97228   1
  -3 -15  -5 134.043 6.63148   2
  -3  15  -5 134.270 4.76523   1
  -4 -15  -5 190.654 8.85041   2
  -4  15  -5 189.453 6.38257   6
  -4  15  -5 201.093 6.54902   1
   5 -15   5 40.7348 1.99502   8
  -5  15  -5 41.0089 1.79134   6
  -5  15  -5 41.1862 1.86199   1
   6 -15   5 131.803 4.91187   8
  -6  15  -5 126.967 4.44611   1
  -6 -16   5 25.5144 1.74837   2
  -5 -16   5 51.3615 2.21399  10
  -5 -16   5 50.8797 2.90188   2
  -5  16   5 49.0777 2.12041   6
   4 -16  -5 102.248 5.37815   2
  -4 -16   5 108.137 5.23695   2
  -4 -16   5 108.794 4.08618  10
  -4  16   5 102.005 3.80903   6
  -3 -16   5 29.6756 1.61987  10
   3 -16  -5 25.3190 2.21399   2
  -3 -16   5 29.0478 2.13989   2
  -3  16   5 27.5029 1.48438   6
  -2 -16   5 111.625 5.63489   2
  -2 -16   5 118.651 4.46438  10
   2 -16  -5 110.665 5.89271   2
  -1 -16   5 400.991 17.6586   2
   1 -16  -5 424.626 18.0593   2
   0 -16  -5 13.5400 1.68100   2
   0 -16   5 13.3567 1.44733   2
   0  16  -5 11.8328 0.99479   1
  -1 -16  -5 691.164 29.7637   2
  -1  16  -5 726.388 21.9745   1
  -2 -16  -5 102.335 5.26348   2
  -2  16  -5 106.101 3.78128   1
  -3 -16  -5 288.684 13.0027   2
  -3  16  -5 302.096 9.63090   1
  -3  16  -5 308.517 9.51245   6
  -4 -16  -5 30.5135 2.06756   2
  -4  16  -5 33.0838 1.49997   6
  -4  16  -5 33.4131 1.54115   1
  -5  16  -5 274.619 8.75702   1
  -3 -17   5 32.9889 2.08422   2
   3 -17  -5 33.2446 2.21371   2
   2 -17  -5 255.247 11.4779   2
  -2 -17   5 259.961 11.2867   2
   2  17  -5 264.771 8.26234   1
  -1 -17   5 19.0205 1.53926   2
   1 -17  -5 19.8611 1.71459   2
   1  17  -5 20.3631 1.07857   1
   0 -17  -5 131.759 6.44652   2
   0  17  -5 140.928 4.61324   1
  -1 -17  -5 10.5610 1.28591   2
  -1  17  -5 13.5140 0.86031   1
  -2 -17  -5 23.4836 1.75490   2
  -2  17  -5 26.1382 1.23321   1
  -2  17  -5 24.8537 1.23834   6
 -14   0   6 126.543 4.34003   1
 -13   0   6 0.57405 0.46229   1
 -13   0   6 0.50621 0.47533   6
 -12   0   6 768.936 23.8695   1
 -12   0   6 762.049 23.5462   6
 -11   0   6 1.67687 0.66583   6
 -11   0   6 1.12037 0.60798   1
 -10   0   6 222.203 7.55287   1
 -10   0   6 218.130 7.77327   4
 -10   0   6 226.831 7.51495   6
  -9   0   6 0.91667 0.50854   6
  -9   0   6 1.33712 0.53033   1
   9   0  -6 0.54606 0.80657   7
  -9   0   6 0.91289 0.51986   4
  -8   0   6 376.605 12.2731   4
  -8   0   6 386.036 11.7976   6
  -8   0   6 400.366 11.9268   1
   8   0  -6 359.498 16.5610   7
   8   0  -6 332.370 20.2143   3
   7   0  -6 1.30457 1.13498   3
   7   0  -6 0.78204 0.61709   7
   6   0  -6 582.299 24.6437   7
   6   0  -6 563.804 29.5358   3
   5   0  -6 2.85547 1.14994   3
   4   0  -6 128.579 7.35720   3
   4   0  -6 123.366 5.74472   7
   3   0  -6 1.17705 0.81332   3
   2   0  -6 643.439 32.0468   3
   1   0  -6 -1.1204 0.68619   3
   0   0  -6 378.278 18.9919   3
  -1   0  -6 -1.7014 0.54295   3
   2   0   6 697.003 31.6426   7
  -2   0  -6 804.497 36.8551   3
   3   0   6 3.00509 0.53998   7
  -3   0  -6 2.82531 0.58644   3
   4   0   6 777.987 32.9372   7
   5   0   6 2.46490 0.59610   7
   6   0   6 27.4109 3.57669   3
   6   0   6 28.3789 1.91199   7
  -7   0  -6 5.72644 0.69598   4
   7   0   6 4.28562 1.32898  11
   8   0   6 77.8013 5.18022  11
   8   0   6 89.3658 4.86529   7
  -8   0  -6 103.569 4.38302   5
  -8   0  -6 90.7518 3.49514   4
  -9   0  -6 2.26034 0.69024  10
  -9   0  -6 2.17187 0.77760   5
   9   0   6 0.87994 0.98322  11
  -9   0  -6 3.93943 0.67231   4
   9   0   6 1.72695 0.86216   7
  10   0   6 780.419 34.0065   7
 -10   0  -6 780.879 25.0656   4
 -10   0  -6 811.956 30.2949   5
 -10   0  -6 772.275 26.5518  10
 -11   0  -6 1.55017 0.62497  10
 -11   0  -6 0.27871 0.62499   5
 -11   0  -6 0.78329 0.49132   4
 -12   0  -6 221.600 8.92233   5
 -12   0  -6 220.624 7.40617   4
 -12   0  -6 212.819 7.85733  10
 -13   0  -6 0.83113 0.45248  10
 -13   0  -6 0.65327 0.38530   4
 -14  -1   6 109.291 3.81969   1
 -14   1   6 108.926 3.81539   1
 -13  -1   6 53.4841 2.30473   1
 -13  -1   6 51.5920 2.23585   6
 -13   1   6 54.4965 2.25430   6
 -13   1   6 53.5476 2.30239   1
 -12  -1   6 23.3653 1.46945   1
 -12  -1   6 22.1483 1.43059   6
 -12   1   6 20.9365 1.41019   6
 -12   1   6 22.4389 1.44987   1
 -11  -1   6 574.595 18.5815   1
 -11  -1   6 591.043 18.3665   6
 -11   1   6 598.005 18.3877   6
 -11   1   6 590.392 18.5871   1
 -10  -1   6 892.144 28.1246   1
 -10  -1   6 895.777 28.8775   4
 -10  -1   6 889.886 27.7966   6
  10   1  -6 922.724 39.1765   7
 -10   1   6 917.374 27.8168   6
 -10   1   6 921.386 28.1350   1
  -9  -1   6 327.752 10.4624   6
  -9  -1   6 317.898 10.5302   1
  -9  -1   6 319.082 10.8524   4
  -9   1   6 327.941 10.4426   6
   9   1  -6 316.584 14.7267   7
  -9   1   6 332.017 10.5522   1
  -8  -1   6 51.4801 2.21844   6
  -8  -1   6 51.7801 2.33688   4
  -8  -1   6 53.3253 2.21227   1
   8  -1  -6 43.0484 4.46189   3
  -8   1   6 49.7568 2.19470   6
   8   1  -6 46.4528 3.12355   7
  -8   1   6 51.4950 2.19362   1
   7  -1  -6 1424.88 73.5046   3
   7  -1  -6 1530.28 62.2803   7
   7   1  -6 1437.65 73.2561   3
   7   1  -6 1497.92 62.2641   7
   6  -1  -6 283.900 12.6529   7
   6  -1  -6 277.973 15.6929   3
   6   1  -6 287.721 12.6572   7
   6   1  -6 291.579 15.5869   3
   5  -1  -6 526.793 22.4991   7
   5  -1  -6 543.351 27.0668   3
   5   1  -6 517.472 22.4784   7
   5   1  -6 513.695 26.8477   3
   4  -1  -6 36.2284 3.00651   3
   4   1  -6 34.5030 2.02522   7
   4   1  -6 38.1644 2.97650   3
   3  -1  -6 153.961 8.41587   3
   3   1  -6 140.050 6.70103   7
   3   1  -6 161.017 8.43316   3
   2  -1  -6 348.230 17.6156   3
   2   1  -6 343.257 17.6155   3
   1  -1  -6 27.4202 2.11872   3
   1   1  -6 25.4474 2.12950   3
   0  -1  -6 963.189 48.2357   3
   0   1  -6 1006.04 48.3478   3
  -1  -1  -6 380.501 18.5656   3
  -1   1  -6 362.759 18.6698   3
  -2  -1  -6 10.8771 1.05111   3
   2   1   6 10.2549 0.93628   7
  -2   1  -6 11.1787 1.20732   3
  -3  -1  -6 496.625 23.5507   3
   3  -1   6 466.966 20.4289   7
   3   1   6 463.543 20.4074   7
  -3   1  -6 489.215 23.7325   3
   4  -1   6 14.2601 1.14466   7
   4   1   6 14.4027 1.11671   7
   5  -1   6 1172.77 50.1247   7
   5  -1   6 1196.64 59.9798   3
   5   1   6 1195.06 50.0846   7
   6  -1   6 250.674 11.7776   7
   6  -1   6 273.930 15.7594   3
   6   1   6 271.178 11.7885   7
   7  -1   6 172.373 8.14626   7
   7  -1   6 156.382 11.3124   3
  -7  -1  -6 175.067 5.94797   4
  -7  -1  -6 183.566 7.26172   5
   7   1   6 148.548 8.22517  11
  -7   1  -6 178.493 7.26481   5
  -7   1  -6 181.760 5.98920   4
   7   1   6 179.306 8.14160   7
  -8  -1  -6 47.6700 2.27814  10
   8  -1   6 49.9343 2.96997   7
  -8  -1  -6 40.8986 1.99144   4
  -8  -1  -6 42.7822 2.52743   5
   8  -1   6 38.2653 3.36874  11
  -8   1  -6 41.8662 2.00211   4
  -8   1  -6 47.1113 2.54752   5
   8   1   6 42.2308 2.86833   7
   8   1   6 38.9867 3.26333  11
  -9  -1  -6 667.702 22.0824   4
  -9  -1  -6 627.197 26.6229   5
   9  -1   6 707.788 30.0061   7
  -9  -1  -6 737.934 23.4773  10
   9  -1   6 656.932 27.9560  11
   9   1   6 725.088 30.0573   7
  -9   1  -6 762.963 26.8113   5
  -9   1  -6 735.194 23.4731  10
  -9   1  -6 671.624 22.0946   4
   9   1   6 617.543 27.6457  11
 -10  -1  -6 272.630 10.5148   5
 -10  -1  -6 247.669 8.62590   4
 -10  -1  -6 247.315 9.19778  10
  10   1   6 265.992 11.9048   7
 -10   1  -6 256.250 9.23594  10
 -10   1  -6 249.517 8.64483   4
 -10   1  -6 241.509 10.4497   5
 -11  -1  -6 168.954 6.27734  10
 -11  -1  -6 161.364 7.07221   5
 -11  -1  -6 163.438 5.84703   4
 -11   1  -6 157.513 5.84451   4
 -11   1  -6 173.675 6.30596  10
 -11   1  -6 167.287 7.11031   5
 -12  -1  -6 1.35110 0.64738   5
 -12  -1  -6 1.57335 0.50574   4
 -12  -1  -6 1.77679 0.58206  10
 -12   1  -6 0.49269 0.61783   5
 -12   1  -6 2.49125 0.64818  10
 -12   1  -6 2.56465 0.58488   4
 -13  -1  -6 69.4071 2.86086  10
 -13  -1  -6 71.5079 2.64558   4
 -13   1  -6 69.8725 2.86672  10
 -13   1  -6 68.8206 2.65450   4
 -14  -2   6 439.330 13.7482   1
 -14   2   6 440.778 13.7514   1
 -13  -2   6 132.935 4.72057   6
 -13  -2   6 136.888 4.80022   1
 -13   2   6 138.123 4.72799   6
 -13   2   6 138.019 4.81896   1
 -12  -2   6 33.3044 1.76534   6
 -12  -2   6 32.6072 1.76967   1
 -12   2   6 33.6132 1.78759   1
 -12   2   6 31.8379 1.73809   6
 -11  -2   6 179.459 6.20399   6
 -11  -2   6 178.254 6.25754   1
  11   2  -6 185.286 8.90244   7
 -11   2   6 171.845 6.15225   6
 -11   2   6 179.254 6.25620   1
 -10  -2   6 500.145 15.6782   6
 -10  -2   6 487.085 15.8374   1
 -10   2   6 497.879 15.6555   6
  10   2  -6 502.724 22.0747   7
 -10   2   6 499.478 15.8381   1
  -9  -2   6 161.078 5.49337   6
  -9  -2   6 161.151 5.72335   4
  -9  -2   6 151.985 5.49451   1
   9   2  -6 154.395 7.71893   7
  -9   2   6 153.687 5.46587   6
  -9   2   6 154.706 5.49619   1
  -8  -2   6 0.68133 0.45055   6
  -8  -2   6 4.33462 0.68275   1
   8  -2  -6 0.33638 1.17951   3
   8   2  -6 0.69843 0.70614   7
  -8   2   6 0.55098 0.41097   6
   7  -2  -6 127.306 8.66805   3
   7   2  -6 139.729 6.53018   7
   6  -2  -6 183.508 11.1973   3
   6   2  -6 197.996 10.9443   3
   6   2  -6 191.563 8.73507   7
   5  -2  -6 1530.09 75.7663   3
   5   2  -6 1514.10 64.3605   7
   5   2  -6 1550.92 75.5413   3
   4  -2  -6 914.742 44.7410   3
   4   2  -6 924.357 44.5836   3
   4   2  -6 850.241 37.7791   7
   3  -2  -6 74.7188 4.56195   3
   3   2  -6 67.0523 3.34721   7
   2  -2  -6 1199.84 57.6755   3
   2   2  -6 1236.76 57.7347   3
   2   2  -6 1087.24 49.2694   7
   1  -2  -6 3263.64 157.929   3
   1   2  -6 3225.67 157.659   3
   0  -2  -6 2055.56 97.8111   3
   0   2  -6 1964.92 97.9362   3
  -1  -2  -6 49.6899 2.82957   3
   1   2   6 45.4117 2.35781   7
  -1   2  -6 48.9559 3.07800   3
  -2  -2  -6 1615.13 74.8382   3
  -2   2  -6 1553.95 75.1543   3
   2   2   6 1452.54 64.4791   7
   3  -2   6 638.951 29.0755   7
  -3   2  -6 744.268 33.9117   3
   3   2   6 678.212 29.0525   7
   4  -2   6 147.682 6.84073   7
   4   2   6 153.392 6.79388   7
   5  -2   6 45.4113 2.56733   7
   5  -2   6 41.5091 4.29388   3
   5   2   6 47.6118 2.51713   7
   6  -2   6 32.2092 2.11454   7
   6  -2   6 34.6039 4.03926   3
   6   2   6 31.3483 2.02542   7
   7  -2   6 91.1656 5.41736  11
  -7  -2  -6 91.7452 3.41658   4
   7  -2   6 94.8539 4.74501   7
  -7  -2  -6 90.5908 4.18056   5
  -7  -2  -6 85.0317 3.65750  10
   7  -2   6 87.2861 7.38376   3
  -7   2  -6 94.3022 3.46315   4
  -7   2  -6 93.0155 4.21715   5
   7   2   6 91.7314 4.68783   7
  -8  -2  -6 365.054 12.4317  10
   8  -2   6 336.500 15.4761  11
  -8  -2  -6 363.935 14.1596   5
  -8  -2  -6 360.363 11.6914   4
   8   2   6 358.176 15.9028   7
  -8   2  -6 353.587 11.7065   4
  -8   2  -6 350.886 14.1406   5
  -9  -2  -6 206.058 7.14138   4
  -9  -2  -6 212.651 7.66398  10
  -9  -2  -6 209.554 8.69401   5
   9  -2   6 198.698 9.79629  11
  -9   2  -6 209.946 7.18399   4
  -9   2  -6 209.143 8.72503   5
   9   2   6 200.646 9.80197   7
 -10  -2  -6 114.193 4.60062  10
 -10  -2  -6 113.787 4.24446   4
 -10  -2  -6 110.846 5.16519   5
 -10   2  -6 102.632 4.52485  10
  10   2   6 121.051 5.99647   7
 -10   2  -6 109.382 5.18113   5
 -10   2  -6 113.939 4.26876   4
 -11  -2  -6 213.754 7.60095   4
 -11  -2  -6 234.425 8.17428  10
 -11  -2  -6 212.136 9.18978   5
 -11   2  -6 226.943 7.69160   4
 -11   2  -6 223.350 8.16918  10
 -11   2  -6 230.272 9.27321   5
 -12  -2  -6 699.108 26.7167   5
 -12  -2  -6 705.759 22.1369   4
 -12  -2  -6 721.340 23.5083  10
 -12   2  -6 685.678 23.5000  10
 -12   2  -6 698.357 26.7272   5
 -12   2  -6 677.350 22.1744   4
 -13  -2  -6 75.2916 2.82194   4
 -13  -2  -6 74.4503 3.04436  10
 -13   2  -6 79.6728 2.89052   4
 -13   2  -6 77.3764 3.07994  10
 -14  -3   6 54.7400 2.15357   1
 -13  -3   6 264.535 8.60432   6
 -13  -3   6 272.883 8.73672   1
 -13   3   6 271.844 8.73751   1
 -13   3   6 259.571 8.56761   6
 -12  -3   6 415.318 13.1725   6
 -12  -3   6 422.146 13.3318   1
 -12   3   6 417.639 13.3117   1
 -12   3   6 407.605 13.1388   6
 -11  -3   6 9.64206 1.08130   1
 -11  -3   6 10.0992 1.07458   6
 -11  -3   6 10.6963 1.20587  10
  11   3  -6 12.2673 1.74843   7
 -11   3   6 14.0239 1.15637   1
 -11   3   6 10.2116 1.08650   6
 -10  -3   6 387.210 12.4215   6
 -10  -3   6 371.622 13.5728  10
 -10  -3   6 380.496 12.5304   1
 -10   3   6 397.009 12.4351   6
  10   3  -6 396.635 17.4380   7
 -10   3   6 392.036 12.5396   1
  -9  -3   6 738.412 31.6009   2
  -9  -3   6 744.883 25.4701  10
  -9  -3   6 757.368 23.4658   1
  -9  -3   6 784.613 23.2655   6
  -9   3   6 758.587 23.2058   6
   9   3  -6 746.228 32.4896   7
  -9   3   6 736.686 23.4223   1
  -8  -3   6 350.926 12.4342  10
  -8  -3   6 355.943 15.4671   2
  -8  -3   6 380.439 11.3681   6
   8  -3  -6 299.180 19.6726   3
  -8  -3   6 364.602 11.4418   1
   8   3  -6 357.511 15.7987   7
  -8   3   6 362.439 11.3105   6
  -8   3   6 357.572 11.3947   1
   7  -3  -6 208.467 12.9435   3
   7   3  -6 226.985 10.0151   7
   6  -3  -6 1255.62 63.9257   3
   6   3  -6 1298.36 53.9139   7
   5  -3  -6 806.628 39.7912   3
   5   3  -6 794.560 39.3883   3
   5   3  -6 755.460 33.2650   7
   4  -3  -6 724.851 34.7122   3
   4   3  -6 664.514 34.3571   3
   4   3  -6 670.876 29.0714   7
   3  -3  -6 66.4552 4.27337   3
   3   3  -6 60.7474 3.09118   7
   3   3  -6 67.4520 4.19186   3
   2  -3  -6 1417.89 67.2757   3
   2   3  -6 1398.88 67.3124   3
  -2   3   6 1391.79 57.5465   7
   2   3  -6 1279.05 57.4605   7
   1  -3  -6 7.55030 1.12122   3
  -1   3   6 5.83189 0.66682   7
   1   3  -6 8.69924 0.67953   7
   0  -3  -6 3267.01 149.682   3
   0   3   6 2839.52 128.259   7
   0   3  -6 3113.91 149.459   3
  -1  -3  -6 144.258 7.03854   3
  -1   3  -6 128.948 7.38102   3
  -2  -3  -6 56.5989 2.87871   3
   2   3   6 52.6270 2.64392   7
  -2   3  -6 55.0308 3.40378   3
  -3   3  -6 957.328 45.5611   3
   3   3   6 896.869 38.9770   7
   4  -3   6 2640.16 128.443   3
   4   3   6 2579.07 109.085   7
   5  -3   6 22.0499 3.11298   3
   5   3   6 18.9699 1.36926   7
   6  -3   6 591.731 32.2606   3
   6   3   6 612.441 25.8092   7
  -7  -3  -6 581.917 22.0910   5
   7  -3   6 561.142 23.5318  11
  -7  -3  -6 602.251 19.4023  10
   7  -3   6 527.661 31.0387   3
  -7  -3  -6 584.864 18.2535   4
  -7   3  -6 557.074 22.0898   5
  -7   3  -6 571.556 18.2963   4
   7   3   6 578.629 24.6654   7
  -8  -3  -6 3001.47 89.9233   4
  -8  -3  -6 2932.04 95.1305  10
  -8  -3  -6 2619.77 108.488   5
   8  -3   6 3018.86 110.507  11
   8   3   6 3014.24 121.544   7
  -8   3  -6 2814.48 89.9380   4
  -8   3  -6 2860.48 108.592   5
  -9  -3  -6 25.4493 1.49945   4
  -9  -3  -6 26.3932 1.95993   5
   9  -3   6 26.0954 2.71493  11
  -9  -3  -6 25.7022 1.71736  10
  -9   3  -6 27.7660 2.01725   5
  -9   3  -6 25.9811 1.54510   4
   9   3   6 25.6078 2.22524   7
 -10  -3  -6 25.2665 1.60832  10
 -10  -3  -6 17.3812 1.26526   4
 -10  -3  -6 18.0333 1.71775   5
 -10   3  -6 18.5798 1.75338   5
  10   3   6 22.9255 2.04541   7
 -10   3  -6 18.3991 1.34576   4
 -11  -3  -6 372.286 12.5049  10
 -11  -3  -6 358.111 14.1570   5
 -11  -3  -6 347.159 11.6765   4
 -11   3  -6 352.892 11.7921   4
 -11   3  -6 352.903 12.4775  10
 -11   3  -6 356.977 14.1817   5
 -12  -3  -6 367.252 12.4310  10
 -12  -3  -6 365.408 11.6599   4
 -12   3  -6 347.725 11.7132   4
 -12   3  -6 354.091 12.4422  10
 -12   3  -6 361.013 14.0775   5
 -13  -3  -6 11.1898 0.91069  10
 -13   3  -6 9.73985 0.82700   4
 -13   3  -6 11.6285 0.93453  10
 -13  -4   6 1347.43 41.2499   1
 -13  -4   6 1334.89 40.8120   6
 -13   4   6 1343.83 40.7096   6
 -13   4   6 1375.72 41.2591   1
 -12  -4   6 154.734 5.88611  10
 -12  -4   6 155.728 5.46193   1
 -12  -4   6 154.604 5.42186   6
 -12   4   6 153.394 5.37372   6
 -12   4   6 154.958 5.43822   1
 -11  -4   6 48.2594 2.34991   6
 -11  -4   6 50.5176 2.36246   1
 -11  -4   6 47.2356 2.53370  10
 -11   4   6 52.8336 2.38481   1
  11   4  -6 51.9038 3.37434   7
 -11   4   6 56.1846 2.41464   6
 -10  -4   6 10.7752 1.12249   6
 -10  -4   6 9.06652 1.02520   1
 -10  -4   6 8.63549 1.07928  10
 -10   4   6 9.51953 1.05601   1
 -10   4   6 8.32051 0.95947   6
  10   4  -6 10.4335 1.53848   7
  -9  -4   6 15.3927 1.28531   6
  -9  -4   6 18.2487 1.94211   2
  -9  -4   6 15.8565 1.37437  10
  -9  -4   6 16.3127 1.25663   1
  -9   4   6 16.0956 1.25420   6
  -9   4   6 17.8087 1.30213   1
   9   4  -6 15.6100 1.80306   7
  -8  -4   6 1.89970 0.61460  10
  -8  -4   6 1.70121 0.86841   2
  -8  -4   6 2.34811 0.61363   6
   8  -4  -6 0.69260 0.67807   8
  -8  -4   6 2.40103 0.57120   1
   8  -4  -6 2.42339 1.63391   3
   8   4  -6 2.39060 0.84957   7
  -8   4   6 1.79544 0.53946   6
  -8   4   6 2.15924 0.56510   1
  -7  -4   6 488.277 21.4858   2
  -7  -4   6 521.707 15.9409   1
  -7  -4   6 530.291 15.8034   6
   7  -4  -6 446.988 26.8400   3
  -7   4   6 529.922 15.7582   6
   7   4  -6 509.381 21.8942   7
   6  -4  -6 5.44114 1.69983   3
   6   4  -6 3.19595 0.73508   7
   5  -4  -6 14.6622 2.21284   3
   5   4  -6 14.3527 1.25591   7
   4  -4  -6 47.6027 3.69986   3
   4   4  -6 48.6630 3.48942   3
   4   4  -6 47.1018 2.52034   7
   3  -4  -6 3265.66 150.666   3
  -3   4   6 3167.11 129.156   7
   3   4  -6 2974.85 129.053   7
   3   4  -6 2957.31 150.463   3
   2  -4  -6 220.694 11.2417   3
  -2   4   6 217.342 9.33185   7
   2   4  -6 212.177 11.2723   3
   2   4  -6 197.061 9.22523   7
   1  -4  -6 1573.45 74.7709   3
  -1   4   6 1501.13 64.1456   7
   1   4  -6 1520.70 74.9691   3
   0  -4  -6 1.88922 0.76319   3
  -1  -4  -6 324.544 14.2819   3
   1   4   6 282.090 12.3872   7
  -1   4  -6 295.228 14.8812   3
  -1   4  -6 256.816 12.3667   7
  -2   4  -6 40.3759 2.80813   3
   2   4   6 40.4234 2.05851   7
   3  -4   6 494.025 25.6552   3
   3   4   6 477.744 20.7661   7
  -3   4  -6 498.549 24.5287   3
   4  -4   6 5.96204 1.85880   3
   4   4   6 3.50102 0.56568   7
   5  -4   6 683.358 36.2703   3
   5   4   6 702.595 29.4422   7
   6  -4   6 27.3825 2.63292  11
   6  -4   6 23.9547 3.61027   3
  -6   4  -6 24.5540 1.38529   4
   6   4   6 29.4638 1.82137   7
  -7  -4  -6 6.41029 0.91153   5
  -7  -4  -6 6.68752 0.81838  10
   7  -4   6 6.93482 1.60316  11
   7  -4   6 6.33753 2.47096   3
   7   4   6 4.86266 0.87278   7
  -7   4  -6 5.27083 0.64358   1
  -7   4  -6 9.30421 0.88046   4
  -7   4  -6 5.05616 0.86372   5
   8  -4   6 7.20955 1.64939  11
  -8  -4  -6 8.95883 1.06206  10
  -8  -4  -6 11.8706 1.26568   5
   8   4   6 8.60080 1.31466   7
  -8   4  -6 7.58537 0.81928   1
  -8   4  -6 7.07212 0.84260   4
  -8   4  -6 7.04127 1.12126   5
  -9  -4  -6 306.125 10.4559   4
  -9  -4  -6 336.705 11.2280  10
  -9  -4  -6 331.601 12.7446   5
  -9   4  -6 313.556 12.7652   5
  -9   4  -6 294.328 10.1573   1
   9   4   6 318.802 14.3356   7
  -9   4  -6 310.989 10.5471   4
 -10  -4  -6 218.598 9.07401   5
 -10  -4  -6 207.398 7.41883   4
 -10  -4  -6 212.970 7.98523  10
 -10   4  -6 219.356 7.33807   1
  10   4   6 222.377 10.2584   7
 -10   4  -6 222.251 8.03360  10
 -10   4  -6 224.071 9.14372   5
 -10   4  -6 221.107 7.58286   4
 -11  -4  -6 38.1015 1.79481   4
 -11  -4  -6 35.7249 2.21414   5
 -11  -4  -6 37.2516 2.01564  10
 -11   4  -6 35.8073 2.25691   5
 -11   4  -6 36.8127 2.04212  10
 -11   4  -6 36.1792 1.86037   4
 -12  -4  -6 113.041 4.10381   4
 -12  -4  -6 121.266 4.46322  10
 -12   4  -6 117.413 4.50371  10
 -12   4  -6 112.995 4.21391   4
 -13  -5   6 12.5160 1.01345  10
 -13   5   6 9.84663 0.92908   6
 -13   5   6 12.5308 0.97832   1
 -12  -5   6 446.636 15.3537  10
 -12  -5   6 439.911 14.1908   1
 -12  -5   6 448.801 14.0428   6
 -12   5   6 447.785 14.1858   1
 -12   5   6 447.501 14.0250   6
 -11  -5   6 307.486 10.8786  10
 -11  -5   6 301.323 10.0198   1
 -11  -5   6 302.674 9.95906   6
 -11   5   6 302.544 9.99632   1
 -11   5   6 299.107 9.89793   6
  11   5  -6 310.158 13.7869   7
 -10  -5   6 721.108 23.6239   1
 -10  -5   6 783.917 23.4761   6
 -10  -5   6 755.345 25.6643  10
 -10   5   6 733.813 23.6030   1
  10   5  -6 779.682 32.6551   7
 -10   5   6 764.715 23.3952   6
  -9  -5   6 12.1853 1.29578  10
  -9  -5   6 13.2649 1.18386   1
  -9  -5   6 11.0946 1.18119   6
   9  -5  -6 13.7798 1.87559   8
  -9   5   6 13.0303 1.19038   6
  -9   5   6 13.9875 1.16370   1
   9   5  -6 15.6496 1.71327   7
  -8  -5   6 522.287 22.2478   2
  -8  -5   6 520.776 16.4554   1
   8  -5  -6 474.901 19.1659   8
  -8  -5   6 525.642 16.3201   6
  -8  -5   6 545.885 17.9371  10
   8   5  -6 517.365 22.5664   7
  -8   5   6 530.937 16.2901   6
  -8   5   6 513.981 16.3805   1
   7  -5  -6 284.446 17.2399   3
  -7  -5   6 312.849 10.8223  10
  -7  -5   6 309.484 13.4601   2
  -7  -5   6 302.594 9.89907   1
   7  -5  -6 284.424 11.7548   8
  -7  -5   6 314.279 9.85256   6
  -7   5   6 312.901 9.80019   6
   7   5  -6 302.938 13.4654   7
   6  -5  -6 111.943 7.51718   3
   6   5  -6 111.203 5.36318   7
   5  -5  -6 11.8017 2.02426   3
   5   5  -6 10.1189 1.09962   7
   4  -5  -6 1445.08 71.5849   3
  -4   5   6 1474.28 60.9631   7
   4   5  -6 1430.03 60.8505   7
   3  -5  -6 591.719 28.9874   3
   3   5  -6 558.417 24.3423   7
   3   5  -6 555.775 28.8558   3
  -3   5   6 588.437 24.4701   7
   2  -5  -6 309.656 15.1325   3
   2   5  -6 279.278 15.1702   3
   2   5  -6 283.197 12.6039   7
  -2   5   6 302.148 12.7223   7
   1  -5  -6 73.2663 4.12279   3
   1   5  -6 67.3328 4.36521   3
  -1   5   6 68.7512 3.38637   7
   1   5  -6 66.4177 3.32022   7
   0  -5  -6 4.97906 0.68322   3
   0   5  -6 5.05775 1.01431   3
   1  -5   6 0.24857 0.93622   3
  -1   5  -6 1.79425 0.46131   7
  -1   5  -6 0.36627 0.68036   3
   1   5   6 1.23560 0.40470   7
   2  -5   6 2375.26 111.458   3
  -2   5  -6 2366.60 110.635   3
  -2   5  -6 2057.24 94.7785   7
   2   5   6 2277.64 94.7389   7
   3  -5   6 3.66128 1.45964   3
  -3   5  -6 5.11867 0.98204   3
   4  -5   6 86.6298 6.35885   3
   4   5   6 85.6619 4.01326   7
   5  -5   6 19.6107 3.02099   3
   5   5   6 16.3221 1.24594   7
  -6  -5  -6 2665.39 102.538   5
   6  -5   6 2669.02 94.2205   8
   6  -5   6 2777.12 104.214  11
   6  -5   6 2749.93 135.686   3
  -6   5  -6 2714.76 82.8413   1
  -6   5  -6 2754.56 102.641   5
  -6   5  -6 2764.31 85.0400   4
   6   5   6 2800.06 114.590   7
   7  -5   6 72.7250 4.46580  11
  -7  -5  -6 74.5024 3.12124  10
  -7  -5  -6 74.7449 3.52652   5
   7   5   6 70.6928 3.80385   7
  -7   5  -6 75.5909 2.84169   1
  -7   5  -6 73.6066 2.97156   4
  -7   5  -6 65.8457 3.53404   5
  -8  -5  -6 146.628 6.14583   5
   8  -5   6 145.184 7.21416  11
  -8  -5  -6 134.405 5.36707  10
  -8   5  -6 137.890 6.16112   5
   8   5   6 140.118 6.80443   7
  -8   5  -6 143.521 5.13649   4
  -8   5  -6 134.857 4.89443   1
  -9  -5  -6 194.058 8.34101   5
  -9  -5  -6 193.620 7.35957  10
   9   5   6 201.977 9.41757   7
  -9   5  -6 201.123 7.00706   4
  -9   5  -6 207.178 6.75233   1
 -10  -5  -6 655.979 25.9132   5
 -10  -5  -6 685.212 22.8184  10
 -10   5  -6 680.867 21.6066   4
  10   5   6 665.074 29.0767   7
 -10   5  -6 680.099 20.9396   1
 -11  -5  -6 17.2553 1.33042  10
 -11   5  -6 21.3306 1.34069   4
 -11   5  -6 17.9558 1.42251  10
 -11   5  -6 18.5465 1.20089   1
 -12  -5  -6 5.13768 0.72481  10
 -12   5  -6 6.82217 0.76093   4
 -12   5  -6 5.48746 0.77811  10
 -13  -6   6 255.285 8.98521  10
 -13   6   6 257.818 8.24516   6
 -13   6   6 262.249 8.34640   1
 -12  -6   6 165.265 5.71799   6
 -12  -6   6 167.381 6.21437  10
 -12   6   6 166.236 5.69824   6
 -12   6   6 168.936 5.74755   1
 -11  -6   6 299.098 9.94341   1
 -11  -6   6 310.456 10.7991  10
 -11  -6   6 302.907 9.87655   6
  11   6  -6 300.339 13.5744   7
 -11   6   6 304.788 9.85986   6
 -11   6   6 294.172 9.90043   1
 -10  -6   6 3.17140 0.73949   6
 -10  -6   6 2.56057 0.74352  10
  10  -6  -6 3.97448 1.17658   8
 -10  -6   6 3.09145 0.74358   1
 -10   6   6 4.07629 0.77951   6
  10   6  -6 3.19053 0.95656   7
 -10   6   6 5.14191 0.81134   1
  -9  -6   6 2.32508 0.68769   6
  -9  -6   6 1.59913 0.66998  10
   9  -6  -6 1.58372 0.92407   8
  -9  -6   6 3.81262 1.09657   2
  -9  -6   6 2.91829 0.67704   1
   9   6  -6 4.44363 1.06598   7
  -9   6   6 2.61860 0.64386   1
  -9   6   6 2.11442 0.63306   6
  -8  -6   6 3.45848 0.70611   1
   8  -6  -6 4.05010 1.13194   8
  -8  -6   6 4.43882 1.11673   2
  -8  -6   6 3.50467 0.78239  10
  -8  -6   6 5.22974 0.82063   6
  -8   6   6 6.06168 0.79259   1
   8   6  -6 4.42130 0.98665   7
  -8   6   6 4.04157 0.69976   6
  -7  -6   6 339.604 14.8492   2
   7  -6  -6 315.710 18.8199   3
  -7  -6   6 349.798 11.9721  10
  -7  -6   6 339.161 10.9580   1
   7  -6  -6 309.976 12.9504   8
  -7  -6   6 345.716 10.9231   6
  -7   6   6 335.653 10.8022   6
   7   6  -6 349.395 14.8541   7
  -6  -6   6 72.9669 3.03584   1
   6  -6  -6 76.1101 3.94757   8
  -6  -6   6 75.1256 4.20865   2
   6  -6  -6 75.2508 5.73682   3
  -6  -6   6 80.4333 3.11452   6
  -6  -6   6 77.9763 3.39111  10
   6   6  -6 76.8653 3.92858   7
  -6   6   6 76.0240 2.98610   6
   5  -6  -6 20.9946 2.46550   3
   5   6  -6 14.1498 1.29930   7
   4  -6  -6 161.632 9.33198   3
  -4   6   6 165.949 7.45006   7
   4   6  -6 159.162 7.28335   7
   3  -6  -6 2819.76 136.450   3
  -3   6   6 2906.90 117.085   7
   3   6  -6 2667.44 116.890   7
   2  -6  -6 962.581 45.4698   3
   2   6  -6 901.185 38.8023   7
   2   6  -6 856.333 45.5785   3
  -2   6   6 967.069 38.9483   7
  -1  -6   6 994.897 48.6632   3
   1   6  -6 948.409 48.6592   3
  -1   6   6 1016.98 41.5484   7
   1   6  -6 984.927 41.4715   7
   0  -6   6 245.365 13.0131   3
   0   6  -6 248.775 10.5856   7
   0   6   6 245.955 10.5933   7
   0   6  -6 236.371 12.7655   3
   1  -6   6 2111.37 100.329   3
   1   6   6 2052.03 85.4464   7
  -1   6  -6 2038.82 99.7897   3
  -1   6  -6 1975.34 85.4897   7
   2  -6   6 663.055 32.4850   3
  -2   6  -6 618.338 26.8599   7
  -2   6  -6 636.690 31.6570   3
   2   6   6 621.169 26.7479   7
   3  -6   6 56.7570 4.54740   3
   3   6   6 52.7973 2.64457   7
  -3   6  -6 57.7206 3.65187   3
   4  -6   6 84.9081 6.29620   3
   5  -6   6 1479.71 72.5678   3
   5  -6   6 1438.04 55.4675  11
   5   6   6 1422.68 60.4328   7
  -5   6  -6 1458.55 45.0447   4
  -5   6  -6 1401.69 43.8419   1
  -6  -6  -6 245.699 10.0368   5
   6  -6   6 247.407 15.1903   3
   6  -6   6 265.161 11.1867  11
  -6   6  -6 251.260 8.45003   4
   6   6   6 244.036 11.0736   7
  -6   6  -6 250.237 8.17693   1
   7  -6   6 801.144 32.1511  11
  -7  -6  -6 782.952 27.3563  10
  -7  -6  -6 866.490 31.0441   5
   7  -6   6 768.476 29.3153   8
  -7   6  -6 837.657 25.8235   4
   7   6   6 788.398 34.5333   7
  -7   6  -6 829.039 25.1051   1
  -8  -6  -6 76.3037 3.35659  10
  -8  -6  -6 75.3631 3.76808   5
  -8   6  -6 82.1182 3.25460   4
   8   6   6 77.4147 4.14636   7
  -8   6  -6 79.3988 3.07392   1
  -9  -6  -6 57.3381 2.76248  10
  -9  -6  -6 62.9844 3.13981   5
   9   6   6 58.6619 3.45892   7
  -9   6  -6 59.1944 2.48369   1
  -9   6  -6 59.0290 2.65039   4
 -10  -6  -6 65.8904 2.91169  10
 -10   6  -6 64.5625 2.64442   1
  10   6   6 67.3580 3.69572   7
 -10   6  -6 64.6557 2.80995   4
 -11  -6  -6 507.165 17.5791  10
 -11   6  -6 538.584 16.2178   1
 -11   6  -6 522.318 17.7067  10
 -11   6  -6 508.178 16.7172   4
 -12  -6  -6 299.187 10.2112  10
 -12   6  -6 306.299 9.74469   4
 -12   6  -6 285.377 10.2686  10
 -12  -7   6 85.2261 3.50153  10
 -12  -7   6 85.2672 3.23600   6
 -12   7   6 85.1126 3.22038   6
 -12   7   6 85.3907 3.22822   1
 -11  -7   6 162.714 6.15211  10
 -11  -7   6 161.424 5.67649   6
  11  -7  -6 161.932 7.15573   8
 -11   7   6 165.796 5.66881   6
 -11   7   6 155.765 5.63417   1
 -10  -7   6 259.285 9.22711  10
  10  -7  -6 239.365 10.3476   8
 -10  -7   6 256.046 8.49098   6
 -10  -7   6 266.195 11.6635   2
 -10   7   6 250.388 8.40763   6
  10   7  -6 251.967 11.4459   7
 -10   7   6 238.613 8.41315   1
  -9  -7   6 1796.38 55.5828   1
   9  -7  -6 1735.84 63.4069   8
  -9  -7   6 1865.42 74.7226   2
  -9  -7   6 1802.01 60.2747  10
  -9  -7   6 1845.23 55.0049   6
  -9   7   6 1794.55 55.5135   1
  -9   7   6 1849.67 54.9536   6
   9   7  -6 1850.88 76.6105   7
   8  -7  -6 6.76690 1.41247   8
  -8  -7   6 10.3843 1.14018   1
  -8  -7   6 9.56890 1.49642   2
  -8  -7   6 7.42398 1.03319  10
  -8  -7   6 10.5037 1.15472   6
   8   7  -6 9.92904 1.39465   7
  -8   7   6 8.77617 1.01515   6
   7  -7  -6 389.499 15.8156   8
  -7  -7   6 417.070 13.3832   6
  -7  -7   6 432.229 14.6554  10
  -7  -7   6 422.354 18.2312   2
  -7   7   6 415.286 13.2698   6
   7   7  -6 425.775 18.2021   7
   6  -7  -6 315.533 12.7432   8
   6  -7  -6 338.723 18.2806   3
  -6  -7   6 344.275 10.8067   6
  -6  -7   6 317.351 14.6038   2
  -6  -7   6 329.757 11.7552  10
  -6   7   6 326.686 10.6353   6
   6   7  -6 344.602 14.5423   7
   5  -7  -6 1754.91 61.8191   8
  -5  -7   6 1720.47 59.1207  10
   5  -7  -6 1804.74 88.2864   3
  -5  -7   6 1854.67 53.9870   6
  -5  -7   6 1720.04 73.1819   2
   5  -7  -6 1837.49 73.3933   2
  -5   7   6 1771.72 53.7766   6
   5   7  -6 1833.55 75.0233   7
   4  -7  -6 323.192 17.2145   3
  -4   7   6 334.026 14.3672   7
   4   7  -6 321.159 14.1275   7
   3  -7  -6 197.682 10.4882   3
   3   7  -6 189.266 8.55274   7
  -3   7   6 194.522 8.77168   7
  -2   7   6 249.318 10.7610   7
   2   7  -6 237.421 10.5817   7
   1   7  -6 9.37163 1.42156   3
  -1   7   6 9.96371 0.93116   7
   1   7  -6 7.45086 0.80413   7
   0  -7   6 92.1273 5.53609   3
   0   7  -6 94.9904 4.29046   7
   0   7  -6 86.3540 5.37838   3
   0   7   6 91.9568 4.30798   7
   1  -7   6 802.295 40.1230   3
  -1   7  -6 806.258 33.8175   7
   1   7   6 814.078 33.7635   7
  -1   7  -6 778.953 39.7521   3
   2  -7   6 60.7528 4.50591   3
  -2   7  -6 61.4954 3.05791   7
  -2   7  -6 59.3273 3.92590   3
   2   7   6 61.1766 2.92350   7
   3  -7   6 343.261 18.4515   3
  -3   7  -6 340.684 17.5128   3
   3   7   6 334.688 14.5010   7
   4  -7   6 139.006 5.87852   8
   4  -7   6 137.491 8.66251   3
  -4   7  -6 124.015 4.50832   1
   4   7   6 130.556 5.85463   7
  -4   7  -6 126.715 4.65393   4
   5  -7   6 787.229 31.6222  11
   5  -7   6 842.948 29.0372   8
   5  -7   6 815.754 41.8509   3
   5   7   6 790.534 34.0836   7
  -5   7  -6 801.096 24.8984   1
  -5   7  -6 806.668 25.5947   4
   6  -7   6 552.838 19.8101   8
   6  -7   6 528.622 21.3756  11
   6   7   6 508.727 22.6544   7
  -6   7  -6 529.766 17.0942   4
  -6   7  -6 527.521 16.6053   1
  -7  -7  -6 933.443 36.3274   5
   7  -7   6 985.589 34.3822   8
  -7   7  -6 977.493 29.4859   1
   7   7   6 937.231 40.5134   7
  -7   7  -6 944.111 30.2756   4
  -8  -7  -6 533.044 20.2440   5
   8  -7   6 505.927 19.6599   8
  -8   7  -6 536.302 16.4653   1
  -8   7  -6 517.185 16.9375   4
   8   7   6 512.419 22.5337   7
   9  -7   6 132.631 6.28084   8
  -9  -7  -6 129.942 5.01201  10
   9   7   6 128.473 6.28092   7
  -9   7  -6 133.791 4.86321   4
  -9   7  -6 123.994 4.60963   1
 -10  -7  -6 3.68135 0.68697  10
 -10   7  -6 3.02465 0.64278   4
 -10   7  -6 3.06531 0.60090   1
 -11  -7  -6 285.822 9.99586  10
 -11   7  -6 279.479 9.54500   4
 -11   7  -6 287.322 9.22167   1
 -11   7  -6 300.467 10.1531  10
 -12   7  -6 2.00296 0.47705   4
 -12  -8   6 18.5290 1.28780  10
  12  -8  -6 23.8342 1.87984   8
 -12   8   6 18.8393 1.15768   1
 -12   8   6 17.5665 1.17176   6
  11  -8  -6 3.59303 1.05249   8
 -11  -8   6 3.33749 0.70295  10
 -11  -8   6 4.15824 0.74315   6
 -11   8   6 3.80005 0.71155   6
 -11   8   6 4.34273 0.71016   1
 -10  -8   6 579.385 20.4953  10
  10  -8  -6 600.533 22.2484   8
 -10  -8   6 638.536 25.5853   2
 -10  -8   6 611.276 18.8325   6
 -10   8   6 574.615 18.8762   1
  10   8  -6 592.333 25.8191   7
 -10   8   6 606.753 18.7682   6
   9  -8  -6 44.1818 3.27466   8
  -9  -8   6 50.8226 2.60301  10
  -9  -8   6 50.9483 3.45004   2
  -9  -8   6 53.2980 2.51558   6
  -9   8   6 45.4514 2.33761   6
   9   8  -6 46.1764 2.88104   7
  -8  -8   6 349.632 12.2890  10
  -8  -8   6 348.714 11.3259   6
   8  -8  -6 323.682 13.4962   8
  -8  -8   6 346.582 15.3803   2
   8   8  -6 347.078 15.1762   7
  -8   8   6 346.573 11.2105   6
   7  -8  -6 216.527 9.80278   8
  -7  -8   6 243.974 8.90879  10
  -7  -8   6 245.849 8.25470   6
  -7  -8   6 249.016 11.2141   2
   7   8  -6 243.391 10.8256   7
  -7   8   6 244.890 8.11292   6
   6  -8  -6 7.23349 1.29785   8
   6  -8  -6 6.06613 1.24355   2
  -6  -8   6 8.52211 1.41733   2
  -6  -8   6 6.08633 0.92123   6
  -6  -8   6 4.92992 0.85081  10
   6   8  -6 5.82428 0.91860   7
  -6   8   6 6.19767 0.82473   6
   5  -8  -6 0.84232 0.71034   2
   5  -8  -6 1.31106 0.95504   3
  -5  -8   6 3.60280 0.72470  10
  -5  -8   6 1.35966 0.58261   6
   5  -8  -6 0.56826 0.59163   8
  -5  -8   6 2.70426 0.92722   2
  -5  -8   6 0.50485 0.52444   9
   5   8  -6 1.77357 0.54483   7
  -4  -8   6 1815.16 53.4670   6
  -4  -8   6 1807.57 55.0099   9
  -4  -8   6 1569.62 58.4439  10
  -4  -8   6 1716.77 72.4054   2
   4  -8  -6 1775.47 60.9682   8
   4  -8  -6 1825.97 72.6745   2
  -4   8   6 1883.98 74.4806   7
  -4   8   6 1692.60 53.1609   6
   4   8  -6 1812.62 74.1262   7
   3   8  -6 54.3358 2.75663   7
  -3   8   6 51.3016 2.95203   7
   2   8  -6 204.495 9.18459   7
  -2   8   6 212.228 9.40199   7
   1   8  -6 814.308 35.0968   7
  -1   8   6 848.267 35.2551   7
   0   8  -6 1422.27 59.5203   7
   0   8   6 1413.23 59.5840   7
   1   8   6 924.776 37.9781   7
  -1   8  -6 955.550 38.0405   7
  -1   8  -6 818.083 44.5088   3
   2  -8   6 305.164 16.6042   3
   2   8   6 309.666 13.3859   7
  -2   8  -6 322.652 13.5585   7
  -2   8  -6 304.402 16.1271   3
   3  -8   6 573.499 29.3482   3
   3  -8   6 588.003 20.5068   8
  -3   8  -6 552.640 18.1123   4
   3   8   6 552.058 23.9837   7
   4  -8   6 380.371 14.0733   8
   4  -8   6 379.178 20.2413   3
   4   8   6 352.711 15.8503   7
  -4   8  -6 390.560 12.1777   4
  -4   8  -6 353.335 11.7639   1
   5  -8   6 2.07233 0.89300   8
  -5   8  -6 1.99434 0.53541   4
  -5   8  -6 2.80879 0.56403   1
   5   8   6 2.49311 0.54687   7
   6  -8   6 33.8912 2.68266   8
  -6   8  -6 36.3557 1.76598   1
   6   8   6 32.3261 2.06572   7
  -6   8  -6 36.5677 1.86011   4
   7  -8   6 153.061 7.08026   8
  -7   8  -6 156.009 5.62205   4
   7   8   6 152.092 7.15125   7
  -7   8  -6 156.126 5.43150   1
   8  -8   6 247.006 10.1826   8
  -8   8  -6 246.536 8.34145   4
   8   8   6 231.276 10.7959   7
  -8   8  -6 243.569 8.07168   1
   9  -8   6 198.398 8.24576   8
  -9   8  -6 181.807 6.59357   4
  -9   8  -6 189.425 6.38781   1
   9   8   6 182.492 8.56002   7
  10  -8   6 36.7766 2.65777   8
 -10   8  -6 38.4543 1.75983   1
 -10   8  -6 35.5154 1.83375   4
 -11   8  -6 120.826 4.37711   4
 -11   8  -6 125.108 4.20867   1
 -11   8  -6 121.847 4.65483  10
 -12  -9   6 29.0514 1.52352  10
  12  -9  -6 31.9029 2.05549   8
 -12   9   6 28.3444 1.44684   6
 -11  -9   6 361.174 13.3218  10
  11  -9  -6 408.939 14.6815   8
 -11   9   6 390.776 12.2566   6
 -10  -9   6 4.13576 0.80252  10
 -10  -9   6 4.26918 1.07786   2
  10  -9  -6 4.20326 1.15779   8
 -10   9   6 3.28568 0.72593   6
  -9  -9   6 520.116 18.4053  10
   9  -9  -6 536.780 20.0670   8
  -9  -9   6 553.143 23.0087   2
  -9  -9   6 530.549 16.9079   6
   9   9  -6 526.117 23.0099   7
  -9   9   6 540.358 16.8772   6
   8  -9  -6 169.969 7.78008   8
  -8  -9   6 178.437 6.35751   6
  -8  -9   6 195.920 8.75854   2
  -8  -9   6 167.700 6.76847  10
  -8   9   6 174.837 6.24750   6
   8   9  -6 172.917 8.12682   7
  -7  -9   6 1274.81 42.1761  10
   7  -9  -6 1201.74 44.3996   8
  -7  -9   6 1301.72 38.6138   6
  -7  -9   6 1292.45 52.3712   2
  -7   9   6 1246.90 38.4310   6
   7   9  -6 1244.24 53.2040   7
  -6  -9   6 70.4543 4.36576   2
  -6  -9   6 74.9312 3.44487  10
   6  -9  -6 69.5198 4.48818   2
  -6  -9   6 75.2863 3.26876   6
   6  -9  -6 74.7399 4.01007   8
   6   9  -6 77.5706 3.81838   7
  -6   9   6 71.1881 3.09376   6
   5  -9  -6 432.406 18.9482   2
  -5  -9   6 426.635 13.8090   6
  -5  -9   6 425.323 15.0118  10
  -5  -9   6 448.933 14.0938   9
   5  -9  -6 427.068 15.9212   8
  -5  -9   6 408.099 18.6333   2
   5   9  -6 432.405 18.4707   7
  -5   9   6 419.490 13.5985   6
  -4  -9   6 1.52464 0.57359  10
  -4  -9   6 2.21647 0.92993   2
   4  -9  -6 2.31118 0.94633   2
  -4  -9   6 1.32266 0.60441   9
   4  -9  -6 3.00674 0.82545   8
   4   9  -6 3.60126 0.65482   7
  -4   9   6 2.52153 0.58970   6
  -4   9   6 2.52042 0.75658   7
  -3  -9   6 132.852 5.06069   9
   3  -9  -6 139.122 5.64172   8
   3  -9  -6 145.714 7.10910   2
  -3  -9   6 134.645 6.85653   2
  -3  -9   6 128.668 5.37150  10
  -3   9   6 126.061 4.77311   6
   3   9  -6 138.229 6.27159   7
  -3   9   6 145.494 6.64392   7
   2  -9  -6 328.112 14.3782   2
   2  -9  -6 334.501 11.7655   8
  -2  -9   6 298.374 11.2472  10
  -2  -9   6 298.320 14.0402   2
  -2  -9   6 315.145 10.6021   9
  -2   9   6 316.087 14.0161   7
   2   9  -6 324.154 13.7702   7
  -1  -9   6 47.8238 2.36425  10
  -1  -9   6 37.7074 2.13448   9
   1  -9  -6 42.2369 3.11662   2
   1   9  -6 46.0755 2.37621   7
  -1   9   6 43.2584 2.54285   7
   0  -9   6 422.893 14.8917  10
   0  -9   6 425.174 14.0032   9
   0  -9  -6 438.645 18.7555   2
   0   9   6 405.278 18.3996   7
   0   9  -6 439.474 18.3452   7
   1  -9   6 155.906 6.04071   9
   1  -9   6 166.864 6.46751  10
   1  -9   6 166.375 6.62943   8
  -1  -9  -6 172.457 8.20524   2
  -1   9  -6 172.697 7.58877   7
   1   9   6 166.121 7.56106   7
   2  -9   6 421.298 14.3898  10
   2  -9   6 400.446 14.8580   8
  -2  -9  -6 430.656 17.8669   2
   2  -9   6 395.342 13.4348   9
  -2   9  -6 390.739 13.1720   4
   2   9   6 391.072 17.4061   7
  -2   9  -6 409.514 17.5637   7
   3  -9   6 298.552 11.1273   8
   3   9   6 280.581 12.5030   7
  -3   9  -6 287.245 9.62060   4
   4  -9   6 35.9761 2.45158   8
   4   9   6 32.0656 1.87747   7
  -4   9  -6 32.9444 1.72645   4
  -4   9  -6 35.1273 1.69970   1
   5  -9   6 812.306 27.9864   8
   5   9   6 711.090 32.7559   7
  -5   9  -6 788.344 24.0886   1
  -5   9  -6 791.912 24.7395   4
   6  -9   6 209.382 8.85444   8
  -6   9  -6 207.637 7.31735   4
  -6   9  -6 211.617 7.11666   1
   7  -9   6 238.710 9.82549   8
  -7   9  -6 237.513 8.09694   4
  -7   9  -6 235.088 7.85358   1
   7   9   6 225.742 10.3915   7
   8  -9   6 40.9172 2.94438   8
  -8   9  -6 39.5517 1.93619   1
   8   9   6 37.2401 2.25907   7
  -8   9  -6 39.5138 2.00870   4
   9  -9   6 548.003 20.2426   8
  -9   9  -6 553.378 17.1692   1
  -9   9  -6 538.680 17.6372   4
  10  -9   6 301.307 11.2184   8
 -10   9  -6 282.444 9.51269   4
 -10   9  -6 278.266 9.21290   1
 -11   9  -6 210.319 6.96932   4
 -11   9  -6 207.220 6.76153   1
  11 -10  -6 12.0488 1.47376   8
 -11 -10   6 12.1223 1.04271  10
 -11  10   6 12.0617 1.02575   6
 -10 -10   6 32.2380 2.37859   2
  10 -10  -6 32.2849 2.45490   8
 -10 -10   6 33.4238 1.88789  10
 -10  10   6 32.3617 1.76684   6
   9 -10  -6 80.3321 4.30941   8
  -9 -10   6 76.9149 3.51336  10
  -9 -10   6 82.4433 4.54558   2
  -9  10   6 77.5350 3.27691   6
  -8 -10   6 461.342 19.6148   2
   8 -10  -6 452.192 17.0391   8
  -8 -10   6 440.913 15.6877  10
  -8  10   6 452.170 14.3904   6
   8  10  -6 439.914 19.3903   7
   7 -10  -6 445.814 17.2129   8
  -7 -10   6 466.759 20.0285   2
  -7 -10   6 465.665 16.0473  10
  -7  10   6 450.235 14.6524   6
   7  10  -6 459.775 19.7663   7
   6 -10  -6 938.622 32.9404   8
   6 -10  -6 880.418 39.0578   2
  -6 -10   6 938.893 31.2841  10
  -6 -10   6 944.575 38.8679   2
  -6  10   6 926.686 28.5261   6
   6  10  -6 920.915 39.1930   7
  -5 -10   6 146.089 5.66503  10
  -5 -10   6 141.663 5.29424   9
  -5 -10   6 133.580 7.09800   2
   5 -10  -6 143.449 6.13633   8
   5 -10  -6 134.084 7.35305   2
   5  10  -6 140.931 6.50755   7
  -5  10   6 138.715 5.13594   6
   4 -10  -6 65.2161 4.36001   2
   4 -10  -6 68.7502 3.44712   8
  -4 -10   6 65.7669 3.03453   9
  -4 -10   6 67.7230 4.19284   2
  -4 -10   6 63.0194 3.19531  10
   4  10  -6 70.4636 3.52648   7
  -4  10   6 64.3253 2.90639   6
  -4  10   6 82.0928 4.12058   7
   3 -10  -6 934.398 39.1435   2
  -3 -10   6 929.504 29.3513   9
   3 -10  -6 975.882 32.3965   8
  -3 -10   6 897.473 31.2046  10
  -3 -10   6 904.840 38.7661   2
  -3  10   6 843.246 28.3043   6
   3  10  -6 937.708 39.1600   7
  -3  10   6 981.193 39.6669   7
   2 -10  -6 1548.53 50.5051   8
  -2 -10   6 1380.96 45.8938   9
   2 -10  -6 1501.21 60.9917   2
  -2 -10   6 1429.03 48.8879  10
  -2 -10   6 1412.43 60.5608   2
   2  10  -6 1506.24 61.7258   7
  -2  10   6 1496.25 62.1113   7
   1 -10  -6 135.048 7.08308   2
  -1 -10   6 130.915 5.08106   9
  -1 -10   6 122.875 6.71379   2
  -1 -10   6 133.034 5.38618  10
   1  10  -6 143.511 6.22247   7
  -1  10   6 134.407 6.46777   7
   0 -10   6 448.861 14.7602   9
   0 -10   6 453.166 15.6892  10
   0 -10   6 441.635 15.9892   8
   0 -10  -6 493.204 19.9486   2
   0 -10   6 392.219 19.2902   2
   0  10   6 446.022 19.4475   7
   0  10  -6 458.298 19.2869   7
  -1 -10  -6 818.631 33.7923   2
   1 -10   6 819.666 27.1169  10
   1 -10   6 804.602 27.9444   8
   1 -10   6 800.855 25.4716   9
  -1  10  -6 750.460 25.2317   4
  -1  10  -6 794.394 33.8330   7
   1  10   6 785.696 33.8714   7
   2 -10   6 1380.72 47.1573   8
  -2 -10  -6 1392.34 56.4420   2
   2 -10   6 1399.43 45.5662  10
   2 -10   6 1308.56 42.7255   9
   2  10   6 1327.83 57.2433   7
  -2  10  -6 1345.30 42.6539   4
  -2  10  -6 1364.51 57.3525   7
   3 -10   6 444.287 15.5269   9
  -3 -10  -6 528.305 20.7220   2
   3 -10   6 479.785 17.2820   8
  -3  10  -6 466.929 15.3116   4
   3  10   6 441.838 20.2005   7
   4 -10   6 298.903 11.3073   8
  -4  10  -6 305.959 9.78071   4
  -4  10  -6 297.424 9.51219   1
   4  10   6 258.868 12.5621   7
   5 -10   6 16.6348 1.78347   8
  -5  10  -6 16.6477 1.25861   4
   5  10   6 14.8405 1.25497   7
  -5  10  -6 12.6651 1.12180   1
   6 -10   6 5.87817 1.22507   8
   6  10   6 4.25585 0.73903   7
  -6  10  -6 5.57678 0.79491   1
  -6  10  -6 6.60793 0.89062   4
   7 -10   6 0.79413 0.82961   8
  -7  10  -6 0.73751 0.50474   4
  -7  10  -6 1.28313 0.50348   1
   8 -10   6 3.05172 1.04654   8
  -8  10  -6 1.63212 0.55533   1
  -8  10  -6 5.20683 0.80089   4
   9 -10   6 5.88242 1.19718   8
  -9  10  -6 3.73463 0.63539   1
  -9  10  -6 2.85990 0.59746   4
  10 -10   6 486.426 16.7925   8
 -10  10  -6 438.629 15.5031  10
 -10  10  -6 447.748 14.6819   4
 -10  10  -6 461.147 14.3188   1
 -11 -11   6 259.938 9.21732  10
  11 -11  -6 277.541 10.0609   8
 -11  11   6 262.217 8.50608   6
 -10 -11   6 157.019 5.86114  10
  10 -11  -6 162.946 6.64733   8
 -10 -11   6 154.769 7.27549   2
 -10  11   6 156.857 5.45051   6
  -9 -11   6 35.2787 2.01181  10
  -9 -11   6 38.4914 2.69142   2
   9 -11  -6 38.7532 2.59748   8
  -9  11   6 35.9761 1.94915   6
  -8 -11   6 962.504 39.6725   2
   8 -11  -6 944.221 33.6952   8
  -8 -11   6 960.391 31.9231  10
  -8  11   6 968.197 29.2419   6
   8  11  -6 913.434 40.1175   7
  -7 -11   6 1089.93 44.1294   2
   7 -11  -6 1054.89 37.2989   8
  -7 -11   6 1048.97 35.4747  10
  -7  11   6 1039.27 32.4519   6
   7  11  -6 1051.16 44.6403   7
  -6 -11   6 733.688 31.0217   2
  -6 -11   6 722.326 24.9062  10
   6 -11  -6 693.890 31.2887   2
   6 -11  -6 730.453 26.1805   8
  -6  11   6 748.003 22.8433   6
   6  11  -6 755.503 31.1116   7
  -5 -11   6 20.7949 2.26382   2
  -5 -11   6 20.7203 1.58240   9
  -5 -11   6 19.8464 1.63268  10
   5 -11  -6 19.6518 1.74098   8
   5 -11  -6 22.2305 2.45329   2
   5  11  -6 21.1251 1.53638   7
  -5  11   6 19.4240 1.51218   6
  -4 -11   6 71.2192 3.28536  10
  -4 -11   6 61.7371 4.14142   2
  -4 -11   6 67.4267 3.07773   9
   4 -11  -6 63.0423 4.41950   2
   4 -11  -6 73.0547 3.41251   8
  -4  11   6 63.8877 2.94553   6
   4  11  -6 67.9640 3.48349   7
  -4  11   6 68.5939 4.05416   7
   3 -11  -6 262.344 9.62319   8
   3 -11  -6 250.394 12.2568   2
  -3 -11   6 256.991 11.9006   2
  -3 -11   6 250.288 8.88014   9
  -3 -11   6 249.296 9.44164  10
   3  11  -6 261.500 11.3176   7
  -3  11   6 243.730 8.53710   6
  -3  11   6 269.746 11.9285   7
  -2 -11   6 131.159 5.43750  10
   2 -11  -6 139.570 7.33178   2
  -2 -11   6 134.090 5.18046   9
  -2 -11   6 134.122 6.95725   2
  -2  11   6 125.522 4.93031   6
  -2  11   6 139.985 6.74676   7
   2  11  -6 136.173 6.25199   7
  -1 -11   6 12.3365 1.32289   9
   1 -11  -6 16.0717 2.10789   2
  -1 -11   6 11.1502 1.25742  10
  -1 -11   6 13.1354 1.79336   2
   1  11  -6 15.8362 1.26963   7
  -1  11   6 12.9912 1.49975   7
   0 -11   6 4.75322 0.76216   8
   0 -11   6 2.68625 0.97847   2
   0 -11  -6 5.69052 1.37997   2
   0 -11   6 3.28544 0.77473  10
   0 -11   6 3.46056 0.80937   9
   0  11  -6 4.83656 0.78548   7
   0  11   6 5.35738 0.96485   7
   1 -11   6 3.90122 0.75135   8
   1 -11   6 2.74770 0.79259   9
   1 -11   6 5.32172 0.92545  10
  -1 -11  -6 5.25787 1.31690   2
   1  11   6 4.49410 0.87273   7
  -1  11  -6 3.72925 0.62555   4
  -1  11  -6 3.80813 0.74445   7
   2 -11   6 528.450 17.5849   9
  -2 -11  -6 583.683 23.4847   2
   2 -11   6 544.345 19.2723   8
  -2  11  -6 514.111 17.2912   4
  -2  11  -6 544.661 23.1695   7
   2  11   6 504.535 23.0490   7
  -3 -11  -6 23.3295 2.26882   2
   3 -11   6 19.6325 1.63732   9
   3 -11   6 18.9797 1.71482   8
   3  11   6 20.1576 1.54139   7
  -3  11  -6 20.6367 1.35442   4
  -3  11  -6 24.5786 1.41908   1
   4 -11   6 1127.31 37.8893   8
  -4  11  -6 1097.17 34.0233   4
  -4  11  -6 1110.87 33.2270   1
   4  11   6 973.184 45.3741   7
   5 -11   6 1182.35 41.1562   8
  -5  11  -6 1163.53 36.0363   1
  -5  11  -6 1165.17 36.9366   4
   6 -11   6 210.411 8.73499   8
  -6  11  -6 214.000 7.38479   4
  -6  11  -6 211.241 7.22289   1
   7 -11   6 32.8821 2.43288   8
  -7  11  -6 31.6128 1.72396   1
  -7  11  -6 32.7897 1.75524   4
   8 -11   6 729.270 25.9156   8
  -8  11  -6 696.058 22.9489   4
  -8  11  -6 740.796 22.4473   1
   9 -11   6 288.089 10.6890   8
  -9  11  -6 280.124 8.96307   1
  -9  11  -6 265.551 9.13396   4
  10 -11   6 337.168 12.0184   8
 -10  11  -6 314.336 10.2463   1
 -10 -12   6 48.0117 2.21900  10
  10 -12  -6 52.0444 2.61741   8
 -10  12   6 50.1364 2.14745   6
   9 -12  -6 29.0625 1.98768   8
  -9 -12   6 24.9112 1.57557  10
  -9 -12   6 28.0042 2.12853   2
  -9  12   6 27.2145 1.59137   6
   8 -12  -6 13.5498 1.50576   8
  -8 -12   6 15.7035 1.31242  10
  -8 -12   6 14.6407 1.77771   2
  -8  12   6 16.4599 1.32535   6
  -7 -12   6 4.27113 1.17732   2
   7 -12  -6 4.65982 1.00914   8
  -7 -12   6 4.30932 0.81144  10
  -7  12   6 3.78407 0.77561   6
   7  12  -6 3.30893 0.66114   7
   6 -12  -6 15.6351 1.55043   8
  -6 -12   6 19.9740 1.56859  10
  -6 -12   6 16.6754 2.07132   2
   6  12  -6 16.7728 1.33899   7
  -6  12   6 15.8612 1.46774   6
  -5 -12   6 1169.51 49.2557   2
   5 -12  -6 1190.10 41.1469   8
  -5 -12   6 1200.53 37.2619   9
  -5 -12   6 1178.87 39.6780  10
   5 -12  -6 1164.83 49.6972   2
  -5  12   6 1183.50 36.2656   6
   5  12  -6 1196.02 49.9060   7
  -4 -12   6 161.947 7.98075   2
  -4 -12   6 151.045 5.84790   9
  -4 -12   6 158.008 6.26107  10
   4 -12  -6 156.057 8.33467   2
   4 -12  -6 156.425 6.29764   8
  -4  12   6 149.874 5.71204   6
   4  12  -6 166.332 7.26148   7
  -4  12   6 159.053 7.92716   7
  -3 -12   6 343.653 12.3218  10
  -3 -12   6 348.391 11.6159   9
   3 -12  -6 326.890 15.8674   2
   3 -12  -6 344.127 12.6381   8
  -3 -12   6 345.984 15.4764   2
  -3  12   6 324.806 11.2154   6
   3  12  -6 343.576 14.9545   7
  -3  12   6 366.876 15.7216   7
  -2 -12   6 136.461 5.62523  10
   2 -12  -6 147.185 7.67857   2
  -2 -12   6 136.481 7.17913   2
  -2 -12   6 145.813 5.40507   9
  -2  12   6 142.174 7.05915   7
  -2  12   6 125.622 5.11652   6
   2  12  -6 141.161 6.51667   7
   1 -12  -6 1159.45 49.0808   2
  -1 -12   6 1093.17 48.4767   2
  -1 -12   6 1143.95 39.1655  10
  -1 -12   6 1205.47 36.8937   9
  -1  12   6 1194.45 49.7390   7
   1  12  -6 1199.57 49.2976   7
   0 -12   6 186.458 10.0054   2
   0 -12   6 219.305 7.75980   9
   0 -12  -6 222.592 10.6745   2
   0 -12   6 215.002 8.16734  10
   0  12  -6 222.405 9.76815   7
   0  12  -6 217.646 7.43533   4
   0  12   6 221.615 10.0411   7
   1 -12   6 851.490 28.8024  10
  -1 -12  -6 897.414 36.1163   2
   1 -12   6 804.472 29.4256   8
   1 -12   6 863.233 27.1229   9
  -1  12  -6 853.882 36.0319   7
  -1  12  -6 829.813 26.8590   4
   1  12   6 820.187 36.1296   7
   2 -12   6 18.3322 1.61606   9
   2 -12   6 19.9589 1.55210   8
  -2 -12  -6 21.6940 2.35679   2
  -2  12  -6 18.5837 1.59577   7
   2  12   6 20.5656 1.63326   7
  -2  12  -6 17.9974 1.27605   4
  -3 -12  -6 1398.17 52.3695   2
   3 -12   6 1267.02 43.5767   8
   3 -12   6 1174.56 39.4904   9
  -3  12  -6 1244.47 38.4906   1
   3  12   6 1167.00 52.8925   7
  -3  12  -6 1271.31 39.4614   4
   4 -12   6 131.919 5.46383   8
  -4  12  -6 123.041 4.57033   4
   4  12   6 109.494 5.68250   7
  -4  12  -6 125.738 4.52137   1
   5 -12   6 18.0417 1.73712   8
  -5  12  -6 18.3712 1.31883   4
  -5  12  -6 17.7280 1.31366   1
   5  12   6 19.0753 1.43956   7
   6 -12   6 53.3107 3.02234   8
  -6  12  -6 52.6627 2.35727   1
  -6  12  -6 49.6055 2.31426   4
   7 -12   6 9.17863 1.32108   8
  -7  12  -6 8.10930 0.91051   1
  -7  12  -6 7.85037 0.87587   4
   8 -12   6 12.2432 1.36848   8
  -8  12  -6 10.2667 0.93390   4
  -8  12  -6 11.2560 0.93731   1
   9 -12   6 54.2372 2.76996   8
  -9  12  -6 53.1763 2.12245   1
  -9 -13   6 11.3075 1.30078   2
  -9 -13   6 12.5308 1.02978  10
   9 -13  -6 13.0242 1.16594   8
  -9  13   6 11.8583 1.01003   6
   8 -13  -6 175.251 6.77417   8
  -8 -13   6 168.658 8.00147   2
  -8 -13   6 176.034 6.42015  10
  -8  13   6 173.125 5.99517   6
  -7 -13   6 134.353 6.53498   2
  -7 -13   6 132.268 5.13687  10
   7 -13  -6 128.346 5.34597   8
  -7  13   6 126.862 4.80734   6
  -6 -13   6 1083.48 45.9768   2
   6 -13  -6 1102.76 38.3715   8
  -6 -13   6 1132.23 37.0790  10
  -6  13   6 1110.74 33.9415   6
  -5 -13   6 115.274 4.74122  10
   5 -13  -6 115.036 4.70793   8
   5 -13  -6 110.522 6.36738   2
  -5 -13   6 113.425 4.42196   9
  -5 -13   6 110.254 6.02686   2
   5  13  -6 115.614 5.34669   7
  -5  13   6 116.265 4.46971   6
   4 -13  -6 12.0277 1.97186   2
  -4 -13   6 15.6706 1.37988   9
  -4 -13   6 13.6718 1.39537  10
  -4 -13   6 15.4476 2.01152   2
  -4  13   6 13.6530 1.32509   6
   4  13  -6 15.1872 1.25002   7
  -4  13   6 16.0387 1.85431   7
  -3 -13   6 217.123 10.2804   2
   3 -13  -6 210.395 10.7060   2
  -3 -13   6 212.867 7.65788   9
  -3 -13   6 217.630 8.12496  10
  -3  13   6 220.732 10.3981   7
   3  13  -6 224.792 9.70100   7
  -3  13   6 204.366 7.43757   6
  -2 -13   6 547.098 19.5571  10
  -2 -13   6 591.369 18.5081   9
   2 -13  -6 550.383 24.8855   2
  -2 -13   6 548.422 24.3442   2
   2  13  -6 577.277 24.3091   7
  -2  13   6 581.212 24.9430   7
  -1 -13   6 137.962 5.62002  10
  -1 -13   6 132.120 7.05588   2
  -1 -13   6 149.868 5.44789   9
   1 -13  -6 142.810 7.55890   2
  -1  13   6 136.091 6.94165   7
   1  13  -6 138.718 6.52565   7
   1  13  -6 131.439 5.01736   4
   0 -13   6 123.480 5.00255  10
   0 -13   6 122.305 4.76966   9
   0 -13  -6 121.774 6.67809   2
   0 -13   6 104.126 6.03357   2
   0  13  -6 115.958 4.40516   4
   0  13  -6 119.754 5.72705   7
   0  13   6 116.990 5.98726   7
   1 -13   6 8.39130 1.15145   9
  -1 -13  -6 7.20492 1.54206   2
  -1  13  -6 9.29955 1.13544   7
  -1  13  -6 9.24172 0.95354   4
   1  13   6 8.04633 1.20712   7
   2 -13   6 45.0666 2.41579   9
   2 -13   6 44.8411 2.33329   8
  -2 -13  -6 45.2248 3.35569   2
  -2  13  -6 45.0909 2.89804   7
   2  13   6 40.6718 2.64391   7
  -2  13  -6 43.9883 2.08125   4
   3 -13   6 7.25848 1.05964   8
  -3 -13  -6 8.88385 1.53552   2
  -3  13  -6 7.88531 0.88254   4
   3  13   6 8.15418 1.04281   7
  -3  13  -6 9.56555 1.02629   1
   4 -13   6 1125.41 38.7271   8
  -4  13  -6 1079.27 35.0451   4
  -4  13  -6 1133.21 34.2971   1
   5 -13   6 229.260 8.64277   8
  -5  13  -6 214.727 7.51163   4
  -5  13  -6 222.948 7.45173   1
  -5  13  -6 216.427 7.22583   6
   6 -13   6 402.017 14.6740   8
  -6  13  -6 398.427 12.7908   1
   7 -13   6 124.602 5.19812   8
  -7  13  -6 121.384 4.34988   1
   8 -13   6 552.923 19.2077   8
  -8  13  -6 528.211 16.7804   1
   8 -14  -6 68.3299 2.73999   8
  -8 -14   6 62.4766 3.41925   2
  -8 -14   6 63.7493 2.70495  10
  -8  14   6 64.5043 2.60620   6
  -7 -14   6 2.43058 0.89844   2
   7 -14  -6 2.73943 0.54012   8
  -7 -14   6 4.21619 0.68718  10
  -7  14   6 4.05419 0.71231   6
   6 -14  -6 5.54793 0.71409   8
  -6 -14   6 5.14353 1.14084   2
  -6 -14   6 5.90869 0.83219  10
  -6  14   6 6.44358 0.90751   6
  -5 -14   6 194.342 7.08420  10
   5 -14  -6 176.923 9.20614   2
  -5 -14   6 192.921 8.93482   2
  -5  14   6 191.900 6.62317   6
  -4 -14   6 297.886 13.1995   2
  -4 -14   6 301.885 10.5437  10
   4 -14  -6 284.201 13.5982   2
  -4  14   6 286.101 9.68666   6
  -3 -14   6 147.753 5.52329   9
  -3 -14   6 148.563 7.43931   2
   3 -14  -6 141.716 7.77082   2
  -3 -14   6 157.520 5.89742  10
   3  14  -6 151.152 6.86133   7
  -3  14   6 151.412 7.51570   7
  -3  14   6 138.464 5.35276   6
  -2 -14   6 105.672 4.22280   9
   2 -14  -6 98.9957 5.98047   2
  -2 -14   6 109.092 4.43649  10
  -2 -14   6 98.4257 5.52512   2
  -2  14   6 100.410 5.54154   7
   2  14  -6 102.502 3.91896   4
   2  14  -6 107.627 5.06270   7
  -1 -14   6 432.371 13.7143   9
  -1 -14   6 387.614 17.8848   2
  -1 -14   6 412.898 14.4560  10
   1 -14  -6 401.086 18.4157   2
   1  14  -6 413.077 17.8601   7
  -1  14   6 401.858 18.2688   7
   1  14  -6 421.867 13.4240   4
   0 -14  -6 533.607 22.5516   2
   0 -14   6 460.640 21.8572   2
   0 -14   6 533.153 16.8390   9
   0 -14   6 530.935 17.8441  10
   0  14   6 499.991 22.4267   7
   0  14  -6 516.714 22.1687   7
   0  14  -6 514.479 16.5783   4
  -1 -14  -6 423.736 17.6335   2
   1  14   6 374.278 17.2688   7
  -1  14  -6 378.981 17.1170   7
  -2 -14  -6 51.5152 3.44574   2
  -2  14  -6 52.9750 2.25828   1
   2  14   6 42.2335 2.77716   7
   3 -14   6 141.595 5.65455   8
  -3 -14  -6 147.170 7.24995   2
  -3  14  -6 146.509 5.14953   1
  -4 -14  -6 314.758 14.5636   2
   4 -14   6 324.853 11.8361   8
  -4  14  -6 334.938 10.5764   1
   5 -14   6 5.86262 0.85949   8
  -5  14  -6 5.28125 0.65009   6
  -5  14  -6 4.20390 0.67843   1
   6 -14   6 14.9287 1.25020   8
  -6  14  -6 14.3684 1.08128   1
   7 -14   6 13.2432 1.12567   8
  -7  14  -6 12.9514 0.91649   1
  -7 -15   6 39.7061 1.85728  10
  -7 -15   6 40.5785 2.40017   2
  -7  15   6 39.7004 1.79449   6
  -6 -15   6 27.8133 2.05409   2
  -6 -15   6 26.8349 1.53216  10
  -6  15   6 27.4019 1.50864   6
  -5 -15   6 520.922 22.1084   2
  -5 -15   6 539.553 17.7896  10
  -5  15   6 504.871 16.2921   6
   4 -15  -6 372.051 16.6861   2
  -4 -15   6 398.333 13.1191  10
  -4 -15   6 381.330 16.3442   2
  -4  15   6 351.334 11.9704   6
   3 -15  -6 113.564 6.10197   2
  -3 -15   6 117.382 4.54731  10
  -3 -15   6 114.676 5.76285   2
  -3  15   6 102.890 4.11086   6
   2 -15  -6 3.73302 1.14430   2
  -2 -15   6 4.34250 1.04561   2
  -2 -15   6 3.40857 0.74909  10
  -1 -15   6 85.6897 3.64832  10
  -1 -15   6 76.1137 4.44808   2
   1 -15  -6 87.9823 4.99048   2
   0 -15  -6 56.6433 3.75585   2
  -1 -15  -6 430.234 18.9893   2
  -1  15  -6 440.182 13.8188   1
  -2 -15  -6 219.956 10.2865   2
  -2  15  -6 227.010 7.45740   1
  -3 -15  -6 14.1873 1.58002   2
  -3  15  -6 14.6247 1.07401   1
  -4  15  -6 81.7951 3.08496   1
  -4  15  -6 79.2825 2.98024   6
  -5  15  -6 426.710 13.4393   1
  -6  15  -6 469.304 14.6244   1
  -5 -16   6 129.963 4.76879  10
  -5 -16   6 120.355 5.83160   2
  -4 -16   6 116.712 4.25078  10
  -4 -16   6 111.182 5.35512   2
  -4  16   6 102.198 3.85548   6
   3 -16  -6 178.276 8.58841   2
  -3 -16   6 180.475 8.29845   2
  -3 -16   6 187.321 6.64880  10
   2 -16  -6 1148.58 46.8637   2
  -2 -16   6 1110.62 46.4680   2
   1 -16  -6 65.4237 3.72879   2
  -1 -16   6 55.0691 3.29242   2
   0 -16  -6 280.224 12.7462   2
   0  16  -6 290.142 9.20335   1
  -1 -16  -6 233.033 10.8279   2
  -1  16  -6 248.350 7.88085   1
  -2 -16  -6 667.498 28.4689   2
  -2  16  -6 695.331 21.1113   1
  -3 -16  -6 46.6231 2.79595   2
  -3  16  -6 49.4492 2.04107   1
  -3  16  -6 49.2765 1.97319   6
  -4  16  -6 246.994 7.96326   1
   2 -17  -6 5.21930 0.92320   2
   1 -17  -6 119.492 5.88741   2
   1  17  -6 126.509 4.18028   1
   0 -17  -6 2.60354 0.73751   2
   0  17  -6 3.83528 0.52203   1
  -1 -17  -6 18.6326 1.53745   2
  -1  17  -6 19.1558 1.03816   1
 -14   0   7 1.32394 0.43556   1
 -13   0   7 59.1185 2.44107   1
 -13   0   7 57.1438 2.38980   6
 -12   0   7 0.42503 0.51874   6
 -12   0   7 1.55576 0.60157   1
 -11   0   7 1.67068 0.65940   6
 -11   0   7 1.32750 0.66147   1
 -10   0   7 1.05492 0.56566   1
 -10   0   7 0.96043 0.62998   6
  -9   0   7 622.572 19.6266   1
  -9   0   7 627.482 19.4337   6
   8   0  -7 0.87791 1.09917   3
  -8   0   7 3.96334 0.65172   1
  -8   0   7 1.38627 0.52802   6
   8   0  -7 3.46941 1.00983   7
   7   0  -7 605.433 24.9773   7
   7   0  -7 543.239 29.9602   3
   6   0  -7 0.73547 0.57421   7
   6   0  -7 1.27044 1.03392   3
   5   0  -7 1995.87 84.4781   7
   5   0  -7 2032.47 99.0804   3
   4   0  -7 3.19977 0.67309   7
   4   0  -7 0.93777 0.99057   3
   3   0  -7 669.192 33.5610   3
   2   0  -7 2.26697 0.89986   3
   1   0  -7 3633.28 176.661   3
   0   0  -7 1.27275 0.65894   3
  -1   0  -7 101.246 5.39307   3
   1   0   7 90.1490 4.45005   7
   2   0   7 1.85550 0.54895   7
   3   0   7 1414.59 60.0273   7
  -3   0  -7 1442.95 69.6104   3
   4   0   7 -0.1851 0.62081   7
   5   0   7 125.653 5.94942   7
   6   0   7 0.21115 1.35631   3
   6   0   7 2.61510 0.70736   7
  -6   0  -7 4.14601 0.75654   5
  -7   0  -7 21.3387 1.62370   5
   7   0   7 22.4933 1.85899   7
   7   0   7 20.9245 2.50326  11
  -7   0  -7 24.3065 1.32075   4
  -8   0  -7 0.75246 0.44402   4
  -8   0  -7 0.32664 0.59409   5
   8   0   7 1.09262 1.07554  11
  -9   0  -7 905.509 34.8297   5
  -9   0  -7 927.085 30.5764  10
   9   0   7 857.412 36.1050  11
  -9   0  -7 946.224 28.8528   4
  10   0   7 0.51223 0.92475  11
 -10   0  -7 1.05952 0.60580  10
 -10   0  -7 0.86533 0.71417   5
 -10   0  -7 0.06323 0.44763   4
 -11   0  -7 556.844 17.9823   4
 -11   0  -7 550.243 21.7172   5
 -11   0  -7 572.551 19.1203  10
 -12   0  -7 1.44778 0.56185  10
 -12   0  -7 1.73235 0.63351   5
 -12   0  -7 0.58407 0.42670   4
 -13   0  -7 334.929 11.5348  10
 -14  -1   7 41.8774 1.75996   1
 -14   1   7 40.8220 1.74068   1
 -13  -1   7 36.4247 1.77858   6
 -13  -1   7 39.6326 1.82358   1
 -13   1   7 40.4005 1.83955   1
 -13   1   7 34.9291 1.75327   6
 -12  -1   7 382.658 12.3810   1
 -12  -1   7 391.370 12.2516   6
 -12   1   7 385.319 12.3938   1
 -12   1   7 377.813 12.2189   6
 -11  -1   7 1149.39 35.3765   6
 -11  -1   7 1173.64 35.8103   1
 -11   1   7 1161.92 35.7994   1
 -11   1   7 1159.36 35.3868   6
 -10  -1   7 747.551 23.6786   1
 -10  -1   7 760.543 23.4228   6
  10   1  -7 767.327 33.0113   7
 -10   1   7 750.227 23.4069   6
 -10   1   7 762.912 23.6682   1
  -9  -1   7 382.582 12.1092   6
  -9  -1   7 379.442 12.2001   1
  -9   1   7 369.400 12.1650   1
   9   1  -7 382.323 17.0484   7
  -9   1   7 373.709 12.0722   6
  -8  -1   7 976.275 29.3425   1
  -8  -1   7 983.976 29.0319   6
   8  -1  -7 830.661 48.3953   3
  -8   1   7 989.921 29.3247   1
  -8   1   7 985.696 29.0351   6
   8   1  -7 929.651 40.6732   7
  -7  -1   7 855.099 25.3486   6
   7  -1  -7 790.222 42.0556   3
   7   1  -7 828.571 35.1746   7
   7   1  -7 810.479 41.8814   3
   6  -1  -7 223.799 13.3470   3
   6   1  -7 245.812 13.3927   3
   6   1  -7 240.722 10.6972   7
   5  -1  -7 502.369 26.2087   3
   5   1  -7 501.858 26.1075   3
   5   1  -7 514.014 21.7811   7
   4  -1  -7 4.78751 1.35694   3
   4   1  -7 6.13649 0.81594   7
   4   1  -7 7.04158 1.49358   3
   3  -1  -7 58.3701 3.93577   3
   3   1  -7 52.4303 2.81251   7
   3   1  -7 63.7038 4.00417   3
   2  -1  -7 1.68496 0.91600   3
   2   1  -7 1.79072 0.91220   3
   1  -1  -7 1340.86 65.1860   3
   1   1  -7 1319.30 65.2232   3
   0  -1  -7 1975.23 95.9473   3
   0   1   7 1935.81 82.3980   7
   0   1  -7 1995.69 96.0358   3
  -1  -1  -7 120.451 6.31338   3
  -1   1  -7 117.519 6.43980   3
   1   1   7 110.239 5.32263   7
  -2  -1  -7 1786.44 84.7526   3
   2  -1   7 1635.11 72.9686   7
   2   1   7 1705.44 72.9975   7
  -2   1  -7 1841.28 84.9547   3
   3  -1   7 246.021 11.2731   7
  -3  -1  -7 267.422 12.9266   3
   3   1   7 252.523 11.2762   7
  -3   1  -7 262.584 13.1143   3
   4  -1   7 2079.91 85.9495   7
   4   1   7 2018.71 85.9145   7
   5  -1   7 443.346 19.1495   7
   5   1   7 440.599 19.1052   7
   6  -1   7 457.311 25.9488   3
  -6  -1  -7 456.137 18.3608   5
   6  -1   7 463.842 20.5677   7
  -6   1  -7 495.122 18.4127   5
   6   1   7 493.298 20.5845   7
   7  -1   7 103.393 6.01884  11
   7  -1   7 96.1554 8.27685   3
  -7  -1  -7 109.732 3.89887   4
  -7  -1  -7 109.206 4.78647   5
   7  -1   7 107.148 5.39423   7
   7   1   7 109.731 5.39054   7
  -7   1  -7 99.7624 4.73386   5
   7   1   7 94.5308 5.85002  11
  -7   1  -7 111.565 3.92923   4
  -8  -1  -7 1161.86 38.1342  10
   8  -1   7 1161.10 48.7415   7
  -8  -1  -7 1165.84 35.9878   4
  -8  -1  -7 1129.42 43.4752   5
   8  -1   7 1148.58 45.1893  11
  -8   1  -7 1172.14 35.9991   4
   8   1   7 1049.37 44.8723  11
  -8   1  -7 1126.74 43.4539   5
   8   1   7 1173.75 48.8072   7
  -9  -1  -7 359.001 12.3117  10
   9  -1   7 357.283 15.3416  11
  -9  -1  -7 360.724 14.0197   5
  -9  -1  -7 340.509 11.5487   4
   9   1   7 318.256 14.9622  11
  -9   1  -7 340.440 12.2747  10
   9   1   7 357.833 15.8149   7
  -9   1  -7 369.808 14.0731   5
  -9   1  -7 339.453 11.5590   4
  10  -1   7 7.35038 1.54187  11
 -10  -1  -7 6.86076 0.84288   4
 -10  -1  -7 5.90250 0.88522  10
 -10  -1  -7 4.35994 0.96321   5
  10   1   7 6.42028 1.41513  11
 -10   1  -7 6.62840 1.11925   5
  10   1   7 8.47304 1.35948   7
 -10   1  -7 5.95228 0.81033   4
 -10   1  -7 4.44581 0.83681  10
 -11  -1  -7 13.3053 1.42532   5
 -11  -1  -7 12.8713 1.06178   4
 -11  -1  -7 14.3043 1.25821  10
 -11   1  -7 15.4769 1.15201   4
 -11   1  -7 14.5933 1.46508   5
 -11   1  -7 14.6156 1.29180  10
 -12  -1  -7 15.4587 1.33256   5
 -12  -1  -7 13.6304 1.00289   4
 -12  -1  -7 15.6352 1.21476  10
 -12   1  -7 14.0054 1.03523   4
 -12   1  -7 15.7851 1.21007  10
 -12   1  -7 15.7705 1.37234   5
 -14  -2   7 7.59661 0.72240   1
 -13  -2   7 85.3737 3.24306   6
 -13  -2   7 90.0417 3.31205   1
 -13   2   7 84.0838 3.23297   6
 -13   2   7 87.0526 3.28072   1
 -12  -2   7 144.647 5.06821   6
 -12  -2   7 140.811 5.10462   1
 -12   2   7 141.520 5.06355   6
 -12   2   7 144.922 5.12270   1
 -11  -2   7 59.7001 2.69249   1
 -11  -2   7 58.4393 2.68041   6
  11   2  -7 63.3914 3.97094   7
 -11   2   7 63.7083 2.70847   6
 -11   2   7 58.7440 2.67026   1
 -10  -2   7 201.061 6.93425   1
 -10  -2   7 198.722 6.89122   6
 -10   2   7 204.232 6.89928   6
  10   2  -7 204.252 9.74371   7
 -10   2   7 195.894 6.90000   1
  -9  -2   7 120.563 4.33669   6
  -9  -2   7 113.934 4.30412   1
   9   2  -7 118.890 6.09927   7
  -9   2   7 108.245 4.24993   1
  -9   2   7 116.098 4.30311   6
  -8  -2   7 81.2969 3.16514   1
  -8  -2   7 85.6507 3.20527   6
   8  -2  -7 68.6668 6.12144   3
   8   2  -7 76.0470 4.38936   7
  -8   2   7 79.3189 3.13086   6
  -8   2   7 82.3657 3.13572   1
   7  -2  -7 766.760 44.2075   3
  -7  -2   7 922.642 26.5394   6
  -7   2   7 908.067 26.5026   6
   7   2  -7 868.518 37.0733   7
   6  -2  -7 2094.97 108.402   3
   6   2  -7 2272.25 92.3799   7
   6   2  -7 2229.69 108.204   3
   5  -2  -7 294.877 16.4878   3
   5   2  -7 310.280 13.4303   7
   5   2  -7 312.848 16.4173   3
   4  -2  -7 50.8237 3.92291   3
   4   2  -7 54.6057 2.80236   7
   4   2  -7 55.5096 3.92679   3
   3  -2  -7 569.818 28.2764   3
   3   2  -7 583.433 28.2975   3
   3   2  -7 527.086 23.7290   7
   2  -2  -7 921.817 43.4358   3
   2   2  -7 875.411 43.4616   3
   2   2  -7 834.772 36.8773   7
   1  -2  -7 678.120 32.9937   3
   1   2  -7 648.819 33.0992   3
  -1   2   7 666.539 28.1293   7
   0  -2  -7 558.433 26.5948   3
   0   2  -7 537.911 26.7603   3
   0   2   7 507.557 22.6801   7
  -1  -2  -7 815.393 38.0760   3
   1   2   7 738.519 32.7006   7
  -1   2  -7 771.154 38.3010   3
  -2  -2  -7 435.108 21.0058   3
  -2   2  -7 424.760 21.3353   3
   2   2   7 415.990 18.2109   7
   3  -2   7 10.6047 1.00607   7
  -3   2  -7 13.2686 1.30320   3
   4  -2   7 276.907 12.3102   7
   4   2   7 283.571 12.2851   7
   5  -2   7 90.7258 6.87894   3
   5  -2   7 91.5711 4.53116   7
   5   2   7 90.1374 4.47957   7
   6  -2   7 369.494 22.6387   3
   6  -2   7 400.997 17.8029   7
  -6  -2  -7 407.669 15.8726   5
  -6   2  -7 419.119 13.1586   4
  -6   2  -7 424.043 15.9224   5
   6   2   7 413.665 17.7618   7
   7  -2   7 13.6540 3.32053   3
  -7  -2  -7 16.4085 1.08325   4
  -7  -2  -7 18.3692 1.44979   5
  -7  -2  -7 17.2593 1.28738  10
   7  -2   7 16.9140 2.30730  11
  -7   2  -7 18.0557 1.49071   5
   7   2   7 19.0089 1.66023   7
  -7   2  -7 19.8262 1.19398   4
  -8  -2  -7 422.919 14.0640  10
  -8  -2  -7 388.128 15.9513   5
  -8  -2  -7 409.505 13.2106   4
   8  -2   7 403.815 17.5059  11
  -8   2  -7 391.448 15.9875   5
  -8   2  -7 401.569 13.2339   4
   8   2   7 416.017 18.0184   7
  -9  -2  -7 514.324 16.8870   4
   9  -2   7 504.466 21.7561  11
  -9  -2  -7 536.083 17.9798  10
  -9  -2  -7 505.423 20.4228   5
  -9   2  -7 521.714 20.5023   5
   9   2   7 529.267 23.0578   7
  -9   2  -7 551.735 16.9870   4
 -10  -2  -7 779.355 24.5348   4
 -10  -2  -7 690.553 29.5506   5
 -10  -2  -7 797.072 26.0680  10
  10   2   7 816.229 33.4030   7
 -10   2  -7 772.752 29.6858   5
 -10   2  -7 786.404 24.5866   4
 -10   2  -7 755.654 26.0380  10
 -11  -2  -7 245.326 8.90496  10
 -11  -2  -7 257.417 8.37834   4
 -11  -2  -7 247.058 10.1035   5
 -11   2  -7 251.907 8.42057   4
 -11   2  -7 255.485 10.1599   5
 -11   2  -7 233.209 8.89935  10
 -12  -2  -7 103.294 4.60464   5
 -12  -2  -7 106.827 3.79664   4
 -12  -2  -7 106.326 4.11245  10
 -12   2  -7 107.554 4.64877   5
 -12   2  -7 104.163 4.13419  10
 -12   2  -7 101.892 3.83983   4
 -13  -3   7 482.604 14.9786   6
 -13  -3   7 480.131 15.1537   1
 -13   3   7 481.570 14.9534   6
 -13   3   7 483.412 15.1474   1
 -12  -3   7 29.4957 1.67897   6
 -12  -3   7 30.5813 1.67687   1
 -12   3   7 32.8761 1.71073   1
 -12   3   7 28.0253 1.63752   6
 -11  -3   7 148.536 5.31009   6
 -11  -3   7 146.884 5.34339   1
 -11   3   7 148.349 5.30786   6
 -11   3   7 145.098 5.29749   1
  11   3  -7 153.581 7.50570   7
 -10  -3   7 83.1485 3.51815   1
 -10  -3   7 88.8699 3.54937   6
 -10   3   7 85.1310 3.51304   6
 -10   3   7 94.6889 3.56008   1
  10   3  -7 91.3485 5.01587   7
  -9  -3   7 829.378 34.2149   2
  -9  -3   7 779.663 25.3332   1
  -9  -3   7 836.116 25.1319   6
  -9   3   7 826.374 25.1018   6
   9   3  -7 815.806 35.1289   7
  -9   3   7 800.722 25.3144   1
  -8  -3   7 196.667 6.51006   1
  -8  -3   7 191.244 6.46140   6
   8  -3  -7 171.688 12.4379   3
  -8   3   7 184.612 6.41187   1
   8   3  -7 190.664 8.96532   7
  -8   3   7 193.780 6.44881   6
  -7  -3   7 356.469 10.9809   1
  -7  -3   7 352.419 10.8731   6
   7  -3  -7 299.857 18.7418   3
  -7   3   7 364.382 10.8724   6
   7   3  -7 321.410 15.0373   7
   6  -3  -7 5.21997 1.62485   3
   6   3  -7 4.18856 0.84851   7
   5  -3  -7 290.342 16.0318   3
   5   3  -7 297.746 12.9633   7
   5   3  -7 295.983 15.8069   3
   4  -3  -7 261.541 13.6961   3
   4   3  -7 250.305 11.0214   7
   4   3  -7 241.952 13.4588   3
   3  -3  -7 208.524 11.1802   3
   3   3  -7 207.088 11.1674   3
   3   3  -7 200.528 9.03392   7
   2  -3  -7 7.44424 1.30528   3
   2   3  -7 6.96180 1.31116   3
   2   3  -7 6.94263 0.72152   7
  -2   3   7 7.81664 0.82449   7
   1  -3  -7 424.376 20.0366   3
   1   3  -7 364.333 16.8443   7
   1   3  -7 401.674 20.1983   3
   0  -3  -7 89.4382 4.76507   3
   0   3  -7 81.2896 4.97825   3
   0   3   7 80.9745 3.94788   7
  -1  -3  -7 187.647 9.13330   3
  -1   3  -7 179.666 9.53737   3
   1   3   7 168.317 7.87631   7
  -2  -3  -7 905.045 42.6481   3
  -2   3  -7 877.660 43.1879   3
   2   3   7 844.125 36.9187   7
  -3   3  -7 2606.34 126.861   3
   3   3   7 2608.16 109.060   7
   4  -3   7 89.9900 6.65755   3
   4   3   7 89.2524 4.43224   7
  -4   3  -7 96.5223 5.27611   3
   5  -3   7 1156.56 58.7673   3
   5   3   7 1153.95 48.7797   7
   6  -3   7 643.133 35.3029   3
  -6  -3  -7 733.197 25.4555   5
   6  -3   7 663.932 26.9408  11
  -6   3  -7 623.448 25.4150   5
   6   3   7 675.490 28.4064   7
  -6   3  -7 634.649 21.0338   4
   7  -3   7 785.514 41.5818   3
  -7  -3  -7 713.841 28.8149   5
  -7  -3  -7 729.822 25.2687  10
   7  -3   7 751.394 30.4677  11
  -7   3  -7 770.645 28.9154   5
  -7   3  -7 760.820 23.9285   4
   7   3   7 762.061 32.3034   7
  -8  -3  -7 7.72576 0.86408   4
  -8  -3  -7 6.63484 0.90628  10
  -8  -3  -7 6.42896 0.99070   5
   8  -3   7 5.03956 1.52245  11
  -8   3  -7 8.90581 0.95161   4
  -8   3  -7 5.87934 1.00270   5
   8   3   7 9.19697 1.38296   7
  -9  -3  -7 16.3037 1.18498   4
   9  -3   7 15.9974 2.38026  11
  -9  -3  -7 15.1208 1.60822   5
  -9  -3  -7 14.7658 1.36072  10
   9   3   7 19.0449 1.90634   7
  -9   3  -7 19.3560 1.71507   5
  -9   3  -7 14.8729 1.19604   4
 -10  -3  -7 185.631 6.61146   4
 -10  -3  -7 186.534 7.08598  10
 -10  -3  -7 187.632 8.05398   5
 -10   3  -7 199.116 6.74427   4
  10   3   7 186.202 9.13199   7
 -10   3  -7 198.249 8.14405   5
 -10   3  -7 197.326 7.17411  10
 -11  -3  -7 343.744 14.0755   5
 -11  -3  -7 365.488 12.4402  10
 -11  -3  -7 351.477 11.6295   4
 -11   3  -7 354.149 12.4469  10
 -11   3  -7 371.982 14.1655   5
 -11   3  -7 353.200 11.7452   4
 -12  -3  -7 53.8960 2.16037   4
 -12  -3  -7 53.1384 2.39999  10
 -12   3  -7 53.1122 2.24913   4
 -12   3  -7 52.4593 2.67776   5
 -12   3  -7 53.6334 2.44072  10
 -13  -4   7 32.1780 1.63714   6
 -13  -4   7 34.2389 1.67399   1
 -13   4   7 36.1220 1.67734   1
 -13   4   7 34.3609 1.64665   6
 -12  -4   7 119.636 4.40539   6
 -12  -4   7 119.193 4.41159   1
 -12   4   7 122.015 4.40471   1
 -12   4   7 122.043 4.37201   6
 -11  -4   7 172.489 6.04964   6
 -11  -4   7 177.477 6.57393  10
 -11  -4   7 167.584 6.05485   1
 -11   4   7 171.489 6.00705   6
 -11   4   7 169.697 6.02664   1
  11   4  -7 175.788 8.38715   7
 -10  -4   7 45.7302 2.27519   1
 -10  -4   7 44.3681 2.47174  10
 -10  -4   7 46.2609 2.30755   6
 -10  -4   7 49.3602 3.28128   2
 -10   4   7 50.0848 2.30193   1
 -10   4   7 51.9314 2.37470   6
  10   4  -7 46.1864 3.19354   7
  -9  -4   7 15.2955 1.38594  10
  -9  -4   7 15.5198 1.26171   1
  -9  -4   7 15.5292 1.31462   6
  -9  -4   7 16.7105 1.96489   2
   9   4  -7 18.0618 1.90497   7
  -9   4   7 18.0493 1.29485   1
  -9   4   7 14.0169 1.24431   6
  -8  -4   7 247.936 8.14997   1
  -8  -4   7 238.599 11.1014   2
  -8  -4   7 240.555 8.86985  10
   8  -4  -7 232.783 9.76280   8
  -8  -4   7 251.219 8.11196   6
   8   4  -7 244.992 11.1685   7
  -8   4   7 236.248 8.05486   1
  -8   4   7 247.566 8.06493   6
  -7  -4   7 4.76266 0.79641  10
  -7  -4   7 5.24010 0.73307   6
  -7  -4   7 5.41890 1.20087   2
  -7  -4   7 4.65956 0.70879   1
   7  -4  -7 4.99673 1.86915   3
   7  -4  -7 4.52203 0.99922   8
   7   4  -7 5.19942 1.00145   7
  -7   4   7 4.38054 0.66971   6
   6  -4  -7 111.621 7.54043   3
   6   4  -7 112.202 5.46273   7
   5  -4  -7 132.228 8.31304   3
   5   4  -7 137.774 6.32494   7
   4  -4  -7 2969.68 143.677   3
   4   4  -7 2867.64 143.480   3
   4   4  -7 2980.49 122.921   7
   3  -4  -7 234.424 12.3503   3
   3   4  -7 219.275 10.0218   7
   3   4  -7 231.940 12.3636   3
   2  -4  -7 283.142 14.3367   3
   2   4  -7 259.171 14.4210   3
  -2   4   7 284.715 12.0193   7
   2   4  -7 272.895 11.9055   7
   1  -4  -7 18.0214 1.74109   3
   1   4  -7 17.7577 1.20181   7
  -1   4   7 21.3231 1.33883   7
   1   4  -7 19.2419 1.95187   3
   0  -4  -7 1013.93 45.9260   3
   0   4  -7 848.249 39.3483   7
   0   4  -7 954.188 46.3201   3
   0   4   7 932.450 39.4658   7
  -1   4  -7 433.316 19.2749   7
  -1   4  -7 473.500 22.9278   3
  -2   4  -7 1762.70 83.2173   3
   2   4   7 1640.35 71.2727   7
   3  -4   7 568.065 29.8101   3
   3   4   7 566.407 24.3537   7
  -3   4  -7 580.133 28.6026   3
   4  -4   7 73.2454 5.84768   3
   4   4   7 76.8031 3.76395   7
   5  -4   7 532.113 28.5901   3
   5   4   7 528.959 22.7808   7
   6  -4   7 348.046 20.2942   3
  -6  -4  -7 348.380 13.8467   5
   6  -4   7 346.755 15.2272  11
   6   4   7 354.746 15.4662   7
  -6   4  -7 354.356 11.5256   4
  -6   4  -7 357.468 13.9384   5
  -7  -4  -7 104.811 4.76133   5
   7  -4   7 103.219 5.95761  11
  -7  -4  -7 105.599 4.19202  10
   7   4   7 105.167 5.31268   7
  -7   4  -7 104.314 4.81429   5
  -7   4  -7 108.946 4.00144   4
  -8  -4  -7 829.390 30.5086   5
   8  -4   7 789.086 31.9041  11
  -8  -4  -7 812.945 26.7380  10
  -8   4  -7 784.453 25.2921   4
  -8   4  -7 775.478 30.5371   5
   8   4   7 775.085 34.1371   7
  -9  -4  -7 54.1936 2.60764  10
  -9  -4  -7 53.5769 2.95299   5
   9  -4   7 52.3277 3.76123  11
   9   4   7 54.4310 3.42432   7
  -9   4  -7 54.4929 2.45305   4
  -9   4  -7 53.7977 3.03923   5
 -10  -4  -7 141.034 5.94881   5
 -10  -4  -7 131.214 5.21466  10
 -10   4  -7 127.565 5.93054   5
  10   4   7 139.116 6.77178   7
 -10   4  -7 137.778 4.97300   4
 -10   4  -7 130.570 5.24941  10
 -11  -4  -7 189.953 7.08559  10
 -11  -4  -7 201.708 8.05308   5
 -11   4  -7 191.045 7.14867  10
 -11   4  -7 193.760 6.73447   4
 -11   4  -7 197.119 8.06835   5
 -12  -4  -7 1114.78 36.3034  10
 -12   4  -7 1125.08 34.3815   4
 -12   4  -7 1048.28 36.3394  10
 -13  -5   7 578.662 17.8702   6
 -13   5   7 575.546 17.8792   6
 -13   5   7 592.449 18.0966   1
 -12  -5   7 108.463 4.01682   6
 -12  -5   7 110.586 4.06038   1
 -12  -5   7 109.845 4.32078  10
 -12   5   7 108.740 4.00829   1
 -12   5   7 107.383 3.98291   6
 -11  -5   7 244.710 8.25753   6
 -11  -5   7 248.246 8.95887  10
 -11  -5   7 248.470 8.29739   1
  11   5  -7 251.477 11.3535   7
 -11   5   7 239.863 8.21916   1
 -11   5   7 245.716 8.21084   6
 -10  -5   7 6.66093 0.95483   6
 -10  -5   7 7.26725 0.97928   1
 -10  -5   7 8.60333 1.49837   2
 -10  -5   7 7.30256 1.02281  10
  10   5  -7 6.21646 1.24188   7
 -10   5   7 6.30466 0.90081   6
 -10   5   7 7.46381 0.93986   1
  -9  -5   7 671.865 27.6335   2
  -9  -5   7 673.573 20.3144   6
  -9  -5   7 654.464 22.2270  10
   9  -5  -7 584.595 23.6322   8
  -9  -5   7 639.837 20.4465   1
   9   5  -7 676.750 28.1784   7
  -9   5   7 660.859 20.2443   6
  -9   5   7 630.692 20.3589   1
  -8  -5   7 262.009 9.76106  10
  -8  -5   7 273.699 8.93434   6
  -8  -5   7 271.303 8.97798   1
  -8  -5   7 268.095 12.2089   2
   8  -5  -7 250.891 10.7228   8
  -8   5   7 276.717 8.89526   6
   8   5  -7 276.333 12.2382   7
  -7  -5   7 569.941 19.1548  10
  -7  -5   7 582.404 17.6198   1
  -7  -5   7 546.691 23.7059   2
   7  -5  -7 520.543 29.5389   3
   7  -5  -7 515.377 20.3552   8
  -7  -5   7 568.049 17.4275   6
  -7   5   7 580.136 17.3841   6
   7   5  -7 567.330 24.1058   7
  -6  -5   7 3.24506 0.96618   2
   6  -5  -7 3.25726 1.46120   3
  -6  -5   7 2.83066 0.60066   1
  -6  -5   7 2.97772 0.60291   6
   6  -5  -7 2.86419 0.85893   8
  -6   5   7 2.10315 0.51566   6
   6   5  -7 2.74969 0.74227   7
   5  -5  -7 605.904 31.0904   3
   5   5  -7 599.290 25.7523   7
   4  -5  -7 74.2211 5.03968   3
   4   5  -7 73.6994 3.66820   7
   3  -5  -7 787.377 39.6532   3
   3   5  -7 780.359 33.5858   7
  -3   5   7 829.463 33.7392   7
   3   5  -7 781.959 39.6989   3
   2  -5  -7 344.064 17.2115   3
   2   5  -7 323.428 14.4068   7
  -2   5   7 346.374 14.5574   7
   2   5  -7 323.954 17.3656   3
   1  -5  -7 94.9241 5.15436   3
   1   5  -7 90.8619 5.47424   3
  -1   5   7 91.4587 4.31776   7
   1   5  -7 84.5174 4.19243   7
   0   5  -7 151.569 6.75130   7
   0   5   7 152.817 6.84539   7
   0   5  -7 152.294 8.40314   3
   1   5   7 535.862 22.0729   7
  -1   5  -7 518.500 26.0820   3
  -1   5  -7 500.972 21.9923   7
   2  -5   7 332.074 18.0110   3
  -2   5  -7 348.150 17.1972   3
   2   5   7 320.551 14.3501   7
   3  -5   7 801.064 41.4434   3
  -3   5  -7 803.697 40.2334   3
   3   5   7 829.353 34.3182   7
   4  -5   7 216.336 13.1272   3
   4   5   7 224.210 9.78903   7
   5  -5   7 965.967 50.8175   3
   5  -5   7 1005.99 38.9313  11
   5   5   7 993.237 41.9044   7
  -5   5  -7 993.076 31.1560   4
  -6  -5  -7 103.141 4.54936   5
   6  -5   7 99.8554 7.91351   3
   6  -5   7 99.1807 5.60142  11
   6  -5   7 95.5733 5.00053   8
   6   5   7 105.352 5.04159   7
  -6   5  -7 102.002 4.64587   5
  -6   5  -7 100.346 3.64827   1
  -6   5  -7 103.774 3.83893   4
   7  -5   7 459.658 19.0528  11
  -7  -5  -7 471.316 17.7479   5
  -7   5  -7 456.854 17.8161   5
  -7   5  -7 442.730 14.2861   1
   7   5   7 434.794 19.7616   7
  -7   5  -7 456.360 14.7693   4
  -8  -5  -7 113.466 4.94711   5
  -8  -5  -7 111.800 4.34826  10
   8  -5   7 110.996 5.96888  11
  -8   5  -7 108.504 4.13541   4
  -8   5  -7 105.563 3.92215   1
  -8   5  -7 98.7110 4.94100   5
   8   5   7 106.861 5.51400   7
  -9  -5  -7 262.613 9.25940  10
  -9  -5  -7 268.891 10.5276   5
   9   5   7 264.952 11.8834   7
  -9   5  -7 242.155 10.5283   5
  -9   5  -7 249.583 8.76492   4
 -10  -5  -7 1.33356 0.58583  10
 -10  -5  -7 1.96930 0.71327   5
  10   5   7 1.92328 0.81909   7
 -10   5  -7 3.87959 0.69223   4
 -11  -5  -7 130.106 4.92488  10
 -11   5  -7 132.464 5.04607  10
 -11   5  -7 127.748 4.70607   4
 -12  -5  -7 64.2526 2.67038  10
 -12   5  -7 66.8393 2.76270  10
 -12   5  -7 64.8192 2.57223   4
 -13   6   7 7.38012 0.79534   6
 -12   6   7 13.6825 1.05158   1
 -12   6   7 14.4285 1.10737   6
 -11  -6   7 4.93826 0.83223   6
 -11  -6   7 6.11767 0.91951  10
  11  -6  -7 4.55372 1.13936   8
 -11   6   7 4.83389 0.74493   1
 -11   6   7 5.00287 0.80630   6
  10  -6  -7 6.17156 1.30008   8
 -10  -6   7 8.61304 1.06811   6
 -10  -6   7 8.55698 1.47323   2
 -10  -6   7 8.38558 1.02213   1
 -10   6   7 8.66670 1.01848   6
 -10   6   7 7.54289 0.92910   1
  10   6  -7 8.42497 1.31727   7
  -9  -6   7 152.729 5.98412  10
   9  -6  -7 144.717 6.85507   8
  -9  -6   7 153.415 5.53882   6
  -9  -6   7 156.397 7.60952   2
  -9  -6   7 146.671 5.47051   1
   9   6  -7 154.907 7.36766   7
  -9   6   7 148.688 5.43169   6
  -8  -6   7 20.4857 1.62923  10
   8  -6  -7 20.3428 2.09003   8
  -8  -6   7 21.7099 1.52508   6
  -8  -6   7 22.2985 2.19441   2
  -8  -6   7 19.6692 1.43466   1
  -8   6   7 20.8921 1.44485   6
   8   6  -7 22.6062 1.92700   7
  -7  -6   7 191.958 6.62151   1
  -7  -6   7 181.581 8.95698   2
   7  -6  -7 180.003 8.02711   8
  -7  -6   7 194.023 6.62030   6
  -7  -6   7 196.354 7.23475  10
  -7   6   7 195.272 6.52969   6
   7   6  -7 191.787 8.83351   7
  -6  -6   7 274.421 12.1618   2
  -6  -6   7 270.955 9.76147  10
   6  -6  -7 250.211 10.5485   8
  -6  -6   7 272.686 8.92302   6
   6  -6  -7 259.333 15.2428   3
  -6  -6   7 274.853 8.97581   1
  -6   6   7 272.257 8.80036   6
   6   6  -7 280.121 12.0458   7
  -5  -6   7 161.036 5.64750   6
   5  -6  -7 159.091 9.57830   3
   5   6  -7 160.417 7.36421   7
   4  -6  -7 1675.27 83.8447   3
   4   6  -7 1725.76 71.4761   7
  -4   6   7 1705.77 71.6177   7
   3  -6  -7 1678.06 82.2020   3
   3   6  -7 1656.08 70.2479   7
  -3   6   7 1691.11 70.4250   7
   2  -6  -7 115.423 6.35015   3
   2   6  -7 107.947 6.58275   3
   2   6  -7 109.932 5.14612   7
  -2   6   7 114.170 5.31215   7
  -1  -6   7 31.6042 2.51135   3
   1   6  -7 27.0677 1.59649   7
   1   6  -7 22.3432 2.21793   3
   0  -6   7 832.944 41.4807   3
   0   6  -7 836.285 41.2023   3
   0   6   7 832.048 35.0432   7
   0   6  -7 814.167 34.9473   7
   1  -6   7 1394.19 65.6738   3
  -1   6  -7 1272.72 64.9552   3
  -1   6  -7 1304.55 55.4975   7
   1   6   7 1318.29 55.5423   7
   2  -6   7 114.959 7.33101   3
  -2   6  -7 110.942 6.50993   3
   2   6   7 113.834 5.22462   7
   3  -6   7 35.1037 3.59160   3
  -3   6  -7 34.6480 2.67102   3
   4  -6   7 114.317 7.82050   3
  -4   6  -7 102.438 3.99302   4
   4   6   7 116.689 5.24165   7
   5  -6   7 317.807 18.1950   3
   5  -6   7 322.705 13.5641  11
   5  -6   7 332.056 12.3678   8
  -5   6  -7 306.501 10.0628   1
  -5   6  -7 306.998 10.3915   4
  -5   6  -7 306.315 12.5110   5
   5   6   7 316.231 13.8214   7
   6  -6   7 789.694 28.4595   8
  -6  -6  -7 838.554 30.2200   5
   6  -6   7 821.719 31.3541  11
  -6   6  -7 743.319 30.1109   5
  -6   6  -7 737.692 24.9670   4
  -6   6  -7 794.141 24.3136   1
   6   6   7 781.774 33.5299   7
   7  -6   7 715.662 26.1970   8
  -7  -6  -7 688.001 27.4351   5
   7  -6   7 731.560 28.7086  11
  -7   6  -7 734.900 22.2423   1
  -7   6  -7 733.303 22.9053   4
  -7   6  -7 713.336 27.6936   5
   7   6   7 695.064 30.6681   7
  -8  -6  -7 71.0479 3.48304   5
  -8   6  -7 65.9442 2.76770   1
  -8   6  -7 70.1549 2.96566   4
   8   6   7 71.1856 3.87732   7
  -9  -6  -7 11.1309 1.31003   5
  -9  -6  -7 10.5513 1.12795  10
   9   6   7 13.4133 1.52050   7
  -9   6  -7 11.5424 1.09959   4
  -9   6  -7 10.3372 0.96267   1
 -10  -6  -7 420.357 16.5425   5
 -10  -6  -7 418.513 14.5355  10
 -10   6  -7 412.694 13.8430   4
 -10   6  -7 444.757 13.5772   1
 -11  -6  -7 536.740 17.8830  10
 -11   6  -7 537.581 17.0168   4
 -11   6  -7 514.922 17.9853  10
 -12   6  -7 231.538 7.96882  10
 -12   6  -7 223.201 7.50863   4
 -12  -7   7 143.472 5.42975  10
 -12  -7   7 146.346 5.01627   6
  12  -7  -7 148.095 6.23835   8
 -12   7   7 144.317 5.01689   6
  11  -7  -7 33.9421 2.53292   8
 -11  -7   7 33.9862 1.95324  10
 -11  -7   7 34.6923 1.86215   6
 -11   7   7 33.8798 1.81936   6
 -10  -7   7 541.703 18.4694  10
  10  -7  -7 516.390 19.9885   8
 -10  -7   7 536.877 16.9302   6
 -10  -7   7 558.891 23.0268   2
  10   7  -7 527.133 23.2366   7
 -10   7   7 533.731 16.8644   6
   9  -7  -7 118.029 6.03680   8
  -9  -7   7 129.347 5.19570  10
  -9  -7   7 126.500 4.80253   6
  -9  -7   7 130.820 6.63181   2
  -9   7   7 125.108 4.73861   6
   9   7  -7 130.668 6.28670   7
   8  -7  -7 226.781 9.94009   8
  -8  -7   7 245.749 8.92370  10
  -8  -7   7 244.499 11.2019   2
  -8  -7   7 240.544 8.18936   6
   8   7  -7 244.190 10.9614   7
  -8   7   7 239.318 8.10322   6
   7  -7  -7 381.252 15.6589   8
  -7  -7   7 398.544 14.4888  10
  -7  -7   7 433.592 18.1656   2
  -7  -7   7 414.957 13.3051   6
   7   7  -7 428.990 18.1088   7
  -7   7   7 419.824 13.2080   6
   6  -7  -7 512.067 28.3201   3
  -6  -7   7 537.639 17.0723   6
   6  -7  -7 524.853 19.9218   8
  -6  -7   7 554.805 18.7085  10
  -6  -7   7 528.541 23.2005   2
   6   7  -7 568.330 23.3736   7
  -6   7   7 563.252 16.9758   6
  -5  -7   7 448.441 14.8409   9
   5  -7  -7 447.689 23.9059   3
  -5  -7   7 477.608 19.7764   2
  -5  -7   7 454.332 14.5166   6
   5  -7  -7 461.413 19.8858   2
   5  -7  -7 450.329 16.8707   8
  -5  -7   7 454.461 15.8831  10
  -5   7   7 450.975 14.3398   6
   5   7  -7 465.067 19.7366   7
   4  -7  -7 53.1587 3.36263   2
   4  -7  -7 57.8931 3.99303   3
  -4  -7   7 51.0916 3.28508   2
  -4  -7   7 51.9531 2.39655   6
   4  -7  -7 49.4243 2.84223   8
  -4  -7   7 51.1396 2.69556  10
  -4   7   7 51.1425 2.98777   7
   4   7  -7 51.9194 2.80346   7
   3  -7  -7 352.200 18.9474   3
   3   7  -7 377.563 15.9705   7
  -3   7   7 378.037 16.1873   7
  -2   7   7 277.116 12.1924   7
   2   7  -7 273.158 11.9969   7
  -1   7   7 27.8807 1.79146   7
   1   7  -7 28.2058 2.42434   3
   1   7  -7 26.0240 1.61734   7
   0  -7   7 58.0002 4.01428   3
   0   7  -7 52.0785 3.73118   3
   0   7  -7 57.0887 2.83714   7
   0   7   7 56.5727 2.95205   7
   1  -7   7 49.8535 3.86154   3
  -1   7  -7 48.5498 2.55081   7
   1   7   7 48.2341 2.60149   7
  -1   7  -7 47.9430 3.42208   3
   2  -7   7 1838.83 89.5408   3
  -2   7  -7 1746.92 88.6974   3
   2   7   7 1848.87 75.9616   7
   3  -7   7 435.402 16.0578   8
   3  -7   7 435.490 23.2593   3
  -3   7  -7 450.020 22.2931   3
   3   7   7 434.033 18.6751   7
  -3   7  -7 422.073 14.0581   4
   4  -7   7 565.518 29.0186   3
   4  -7   7 536.002 21.8324  11
   4  -7   7 555.559 19.9636   8
  -4   7  -7 536.525 17.4757   4
  -4   7  -7 524.643 16.9618   1
   4   7   7 551.892 23.2923   7
   5  -7   7 592.835 23.4841  11
   5  -7   7 609.666 21.5642   8
  -5   7  -7 567.162 18.2261   1
  -5   7  -7 580.804 18.7800   4
   5   7   7 576.097 25.0294   7
   6  -7   7 1677.27 63.1476  11
   6  -7   7 1659.22 57.4705   8
  -6   7  -7 1630.37 50.1215   1
  -6   7  -7 1678.18 51.5062   4
   6   7   7 1576.36 69.1863   7
   7  -7   7 42.5688 3.13301   8
   7  -7   7 45.2408 3.12908  11
   7   7   7 46.6181 2.74556   7
  -7   7  -7 42.8664 2.15794   4
  -7   7  -7 45.5195 2.05856   1
  -8  -7  -7 24.0108 1.71625   5
   8  -7   7 24.9145 2.37818   8
   8   7   7 21.9961 1.81875   7
  -8   7  -7 24.6368 1.53777   4
  -8   7  -7 23.5664 1.38199   1
   9  -7   7 4.41699 1.20683   8
  -9  -7  -7 3.21118 0.72991   5
   9   7   7 3.76980 0.90477   7
  -9   7  -7 3.38254 0.60758   1
  -9   7  -7 3.49981 0.68077   4
 -10   7  -7 309.035 10.0623   1
 -10   7  -7 320.422 10.4683   4
 -11   7  -7 79.0745 3.04985   4
 -11   7  -7 78.0391 3.24669  10
  12  -8  -7 5.30945 1.04925   8
 -12  -8   7 3.58068 0.62102  10
 -12   8   7 3.49296 0.60904   6
  11  -8  -7 14.9392 1.85080   8
 -11  -8   7 13.6412 1.21031  10
 -11  -8   7 13.7424 1.15971   6
 -11   8   7 13.0331 1.14392   6
 -10  -8   7 15.7830 1.33981   6
 -10  -8   7 15.0458 1.37731  10
 -10  -8   7 14.9854 1.86758   2
  10  -8  -7 16.3597 2.08615   8
 -10   8   7 14.2744 1.26961   6
  -9  -8   7 520.357 21.2987   2
  -9  -8   7 495.184 15.6346   6
   9  -8  -7 473.500 18.4786   8
  -9  -8   7 485.273 16.9985  10
   9   8  -7 488.632 21.2703   7
  -9   8   7 474.684 15.5222   6
  -8  -8   7 45.3422 2.35555   6
   8  -8  -7 41.9853 3.06273   8
  -8  -8   7 42.9335 2.45660  10
  -8  -8   7 43.0881 3.19467   2
   8   8  -7 44.6384 2.72302   7
  -8   8   7 43.2907 2.23841   6
  -7  -8   7 179.341 7.03881  10
  -7  -8   7 185.961 8.89976   2
  -7  -8   7 189.890 6.58622   6
   7  -8  -7 168.883 7.85868   8
   7   8  -7 188.809 8.50368   7
  -7   8   7 184.663 6.41815   6
  -6  -8   7 7.72957 1.07694  10
  -6  -8   7 7.68578 1.35088   2
  -6  -8   7 6.63240 0.99418   6
   6  -8  -7 5.51452 1.18286   8
  -6   8   7 7.50852 0.93980   6
   6   8  -7 8.60274 1.15491   7
  -5  -8   7 1762.84 52.8709   6
   5  -8  -7 1724.53 60.4432   8
  -5  -8   7 1852.79 54.3764   9
  -5  -8   7 1708.69 71.6338   2
  -5  -8   7 1701.85 57.9031  10
   5  -8  -7 1789.99 71.9556   2
  -5   8   7 1642.93 52.6001   6
   5   8  -7 1772.39 73.3431   7
  -4  -8   7 131.592 6.68107   2
   4  -8  -7 138.452 5.77225   8
  -4  -8   7 130.284 5.33193  10
  -4  -8   7 127.880 4.97428   9
  -4  -8   7 136.309 5.00410   6
   4  -8  -7 138.113 6.91307   2
   4   8  -7 137.687 6.26222   7
  -4   8   7 126.557 4.71849   6
  -4   8   7 137.867 6.55139   7
  -3  -8   7 1008.50 33.8492  10
  -3  -8   7 987.442 41.8816   2
  -3  -8   7 968.778 30.9020   6
   3  -8  -7 1037.50 35.1879   8
   3  -8  -7 1024.39 42.1357   2
  -3  -8   7 969.423 31.7265   9
  -3   8   7 1049.87 42.8913   7
   3   8  -7 1016.77 42.5764   7
  -2  -8   7 65.0596 3.02456   9
   2  -8  -7 71.5927 4.14080   2
  -2  -8   7 64.1208 3.13812  10
  -2   8   7 68.8540 3.70554   7
   2   8  -7 76.4899 3.52538   7
  -1   8   7 1534.44 63.9782   7
   1   8  -7 1501.71 63.7430   7
   0   8  -7 388.483 21.5906   3
   0   8   7 438.366 18.3692   7
   0   8  -7 441.985 18.2219   7
   1  -8   7 737.598 23.9172  10
  -1   8  -7 644.357 34.9556   3
   1   8   7 707.437 29.8135   7
  -1   8  -7 710.571 29.7447   7
[truncated: 420,685 more chars]
