# Supplementary material for: Crystal structure of bis­[μ-1,2-bis­(di­phenyl­phosphan­yl)ethane-κ2 P:P′]bis[(N,N′-di­ethyl­thio­urea-κS)iodidocopper(I)]
Source: Acta Crystallogr E Crystallogr Commun. 2015 Aug 6;71(Pt 9):m154–5. doi: 10.1107/S2056989015014176 (PMC4555430; doi:10.1107/S2056989015014176)
Supplement: Supplementary file 2 [file e-71-0m154-Isup2.hkl]

data_I                                                                          
_shelx_title ' 14AN029_0m in P2(1)/n'                                           
_shelx_refln_list_code          4                                               
_shelx_F_calc_maximum      365.12                                               
_exptl_crystal_F_000      1456.00                                               
_reflns_d_resolution_high  0.8374                                               
                                                                                
loop_                                                                           
 _space_group_symop_operation_xyz                                               
 'x, y, z'                                                                      
 '-x+1/2, y+1/2, -z+1/2'                                                        
 '-x, -y, -z'                                                                   
 'x-1/2, -y-1/2, z-1/2'                                                         
                                                                                
_cell_length_a    12.2150                                                       
_cell_length_b    15.1836                                                       
_cell_length_c    17.1801                                                       
_cell_angle_alpha  90.000                                                       
_cell_angle_beta   96.414                                                       
_cell_angle_gamma  90.000                                                       
                                                                                
_shelx_F_squared_multiplier     1.000                                           
                                                                                
loop_                                                                           
 _refln_index_h                                                                 
 _refln_index_k                                                                 
 _refln_index_l                                                                 
 _refln_F_squared_calc                                                          
 _refln_F_squared_meas                                                          
 _refln_F_squared_sigma                                                         
 _refln_observed_status                                                         
   2   0   0       1884.79       1877.99       101.29 o                         
   4   0   0      56711.80      49894.53      2426.05 o                         
   6   0   0       1052.27        889.66        36.86 o                         
   8   0   0       2582.48       2300.13       108.25 o                         
  10   0   0      30727.01      31933.30       487.20 o                         
  12   0   0       6556.25       6622.27       125.13 o                         
  14   0   0       1530.65       1563.10        32.14 o                         
   1   1   0      22313.42      21259.88      1033.18 o                         
   2   1   0      12867.81      11774.28       407.05 o                         
   3   1   0       9502.53       8528.25       299.24 o                         
   4   1   0       2393.42       2214.06        85.63 o                         
   5   1   0      28781.92      23432.53       924.56 o                         
   6   1   0      12828.09      10810.60       335.71 o                         
   7   1   0       5871.29       5173.60       138.74 o                         
   8   1   0        447.24        464.72        20.26 o                         
   9   1   0      31772.30      32981.62       418.80 o                         
  10   1   0       6948.21       7258.51        81.59 o                         
  11   1   0       4814.53       4944.78        64.96 o                         
  12   1   0         50.38         59.32         3.97 o                         
  13   1   0         78.32        100.03         4.67 o                         
  14   1   0        691.55        671.16        11.37 o                         
   0   2   0        696.73        854.30        30.65 o                         
   1   2   0       4993.47       5278.19       261.14 o                         
   2   2   0      10572.20      10601.67       522.47 o                         
   3   2   0       5096.68       4458.57       159.44 o                         
   4   2   0        333.51        297.05        19.71 o                         
   5   2   0      10334.52       8363.51       251.95 o                         
   6   2   0      12916.86      11184.96       342.50 o                         
   7   2   0       4203.55       3708.30       101.70 o                         
   8   2   0        256.36        246.43        14.75 o                         
   9   2   0       3052.72       3343.77        40.34 o                         
  10   2   0         91.09        123.42         5.01 o                         
  11   2   0       9563.69      10164.92       163.06 o                         
  12   2   0       4551.69       4847.10        69.87 o                         
  13   2   0        825.44        790.84        13.98 o                         
  14   2   0        749.49        689.04        14.18 o                         
   1   3   0       1059.82       1011.34        58.10 o                         
   2   3   0      17492.04      18213.07       891.29 o                         
   3   3   0      16899.37      15805.66       946.43 o                         
   4   3   0       5055.75       4436.34       233.95 o                         
   5   3   0      28070.17      27364.97      1347.93 o                         
   6   3   0      28797.02      24632.10       627.93 o                         
   7   3   0      17805.29      16830.47       542.17 o                         
   8   3   0      14168.69      14664.84       296.13 o                         
   9   3   0        877.49        917.52        15.48 o                         
  10   3   0      11964.95      12698.00       158.78 o                         
  11   3   0       1372.20       1433.49        23.35 o                         
  12   3   0        232.13        258.39         9.44 o                         
  13   3   0        268.04        274.67         7.64 o                         
  14   3   0        823.13        751.43        17.42 o                         
   0   4   0        495.22        516.61        20.36 o                         
   1   4   0      76026.07      78476.44      2698.49 o                         
   2   4   0        215.04        291.14        27.23 o                         
   3   4   0      25041.17      25405.87      1244.61 o                         
   4   4   0       4480.09       4867.24       256.20 o                         
   5   4   0        843.31        845.17        65.34 o                         
   6   4   0        198.62        138.88        32.25 o                         
   7   4   0         49.47         43.12         8.15 o                         
   8   4   0          2.40         18.83         2.52 o                         
   9   4   0       4325.85       4527.16        58.94 o                         
  10   4   0         27.98         40.20         3.41 o                         
  11   4   0       2027.88       2037.30        29.22 o                         
  12   4   0       1369.35       1374.34        23.51 o                         
  13   4   0      12646.50      12077.00       190.36 o                         
  14   4   0        960.70        938.93        29.23 o                         
   1   5   0       1878.32       2097.33       118.38 o                         
   2   5   0       1592.81       2055.70       112.39 o                         
   3   5   0       7331.73       7379.20       244.13 o                         
   4   5   0      47697.76      47570.05      2321.29 o                         
   5   5   0       2550.15       2582.51       151.80 o                         
   6   5   0       8166.35       7833.04       412.51 o                         
   7   5   0       1698.44       1433.10       106.21 o                         
   8   5   0      21780.93      22277.97       271.71 o                         
   9   5   0        656.99        652.75        11.64 o                         
  10   5   0        252.90        304.08         8.24 o                         
  11   5   0        787.37        811.06        15.14 o                         
  12   5   0      17376.77      17556.60       275.53 o                         
  13   5   0        634.72        679.17        17.03 o                         
   1   6   0       3431.14       3496.48       287.56 o                         
   2   6   0      21439.88      22651.07       890.34 o                         
   3   6   0       5355.44       4947.57       163.05 o                         
   4   6   0       1878.92       2051.02        72.65 o                         
   5   6   0       4379.11       4732.79       256.29 o                         
   6   6   0       1030.26        915.19        74.28 o                         
   7   6   0          3.13         22.73         3.86 o                         
   8   6   0        177.34        212.57         6.02 o                         
   9   6   0       1014.71       1065.32        16.02 o                         
  10   6   0       1153.18       1088.81        18.78 o                         
  11   6   0        314.84        339.18        10.13 o                         
  12   6   0        719.85        786.94        20.20 o                         
  13   6   0       6072.73       5864.41       135.10 o                         
   1   7   0       1612.20       1700.40       114.53 o                         
   2   7   0         89.70        110.17         9.11 o                         
   3   7   0       3473.90       3261.71       109.99 o                         
   4   7   0         70.70         96.28        11.90 o                         
   5   7   0       2840.33       2604.80       152.42 o                         
   6   7   0       5780.20       5439.90       232.76 o                         
   7   7   0      19653.97      19629.90       271.68 o                         
   8   7   0        117.50        185.86        12.23 o                         
   9   7   0       7381.61       7426.58       103.15 o                         
  10   7   0       2360.95       2518.44        43.05 o                         
  11   7   0       7998.17       7956.07       161.94 o                         
  12   7   0         17.91         42.99         6.10 o                         
  13   7   0        182.00        185.69         9.23 o                         
   0   8   0       4823.73       4546.19       193.16 o                         
   1   8   0        344.94        319.03        18.70 o                         
   2   8   0      48203.69      49280.15      1563.48 o                         
   3   8   0         47.55         60.53         7.81 o                         
   4   8   0       2165.91       2186.36        77.45 o                         
   5   8   0       1610.59       1590.19       102.11 o                         
   6   8   0       6538.76       6233.26       145.69 o                         
   7   8   0       1704.61       1835.56        35.12 o                         
   8   8   0        682.97        695.60        15.45 o                         
   9   8   0        181.61        250.31         8.65 o                         
  10   8   0       1024.24       1042.01        20.87 o                         
  11   8   0          2.09         16.59         4.84 o                         
  12   8   0       3844.07       3758.13        89.17 o                         
   1   9   0        625.50        623.88        40.22 o                         
   2   9   0       3671.16       3592.50       156.62 o                         
   3   9   0      18487.46      19128.30       804.56 o                         
   4   9   0        321.99        323.51        14.94 o                         
   5   9   0       5274.38       5490.06        93.52 o                         
   6   9   0        125.26        162.26         7.11 o                         
   7   9   0      22821.05      23050.75       368.35 o                         
   8   9   0       5245.93       5250.85        89.73 o                         
   9   9   0       6839.63       6918.47       107.26 o                         
  10   9   0        767.97        832.55        19.28 o                         
  11   9   0       2979.57       3157.74        66.04 o                         
  12   9   0         10.12         16.38         5.73 o                         
   0  10   0      27240.75      25740.31      1077.26 o                         
   1  10   0       8992.12       8525.53       255.04 o                         
   2  10   0       1432.16       1456.61        51.73 o                         
   3  10   0       4596.20       4480.98       119.04 o                         
   4  10   0       7981.79       8081.29       133.22 o                         
   5  10   0         88.86        114.32         7.39 o                         
   6  10   0       1163.08       1222.23        29.92 o                         
   7  10   0       1107.08       1171.04        35.05 o                         
   8  10   0        771.42        762.98        18.59 o                         
   9  10   0       1022.04       1045.24        22.98 o                         
  10  10   0       4229.65       4358.18        74.77 o                         
  11  10   0       2069.56       2006.32        55.28 o                         
  12  10   0       2142.23       1950.21        65.97 o                         
   1  11   0       9184.47       8332.68       177.91 o                         
   2  11   0        523.16        510.49        13.98 o                         
   3  11   0       2556.14       2464.55        47.91 o                         
   4  11   0       2570.97       2692.85        48.27 o                         
   5  11   0       2414.93       2496.78        56.75 o                         
   6  11   0       1514.29       1596.97        29.70 o                         
   7  11   0        145.66        187.08         8.22 o                         
   8  11   0      12926.33      13560.64       219.94 o                         
   9  11   0       7123.51       7296.54       120.98 o                         
  10  11   0       1652.78       1678.70        31.85 o                         
  11  11   0         44.96         75.41         5.79 o                         
   0  12   0       3742.87       3547.61       113.96 o                         
   1  12   0      10019.65       9451.91       201.47 o                         
   2  12   0        729.30        705.81        24.67 o                         
   3  12   0       2524.12       2506.12        43.42 o                         
   4  12   0          4.98         39.08        12.77 o                         
   5  12   0       4501.12       4315.50        69.57 o                         
   6  12   0          8.10         32.10         5.68 o                         
   7  12   0        498.36        553.58        13.90 o                         
   8  12   0        111.15        146.57         7.70 o                         
   9  12   0       1338.81       1365.36        26.95 o                         
  10  12   0       1825.08       1822.80        46.72 o                         
   1  13   0        112.26        119.72         8.25 o                         
   2  13   0       6144.10       5787.79       132.45 o                         
   3  13   0       1014.83       1050.42        27.52 o                         
   4  13   0       5022.65       4900.39       102.08 o                         
   5  13   0       3027.85       3019.21        56.59 o                         
   6  13   0      27755.98      28285.16       469.27 o                         
   7  13   0        282.28        323.51        13.16 o                         
   8  13   0       1762.07       1870.53        34.75 o                         
   9  13   0        396.05        438.91        11.27 o                         
  10  13   0      16896.65      17917.21       616.26 o                         
   0  14   0      10332.47       9355.77       282.70 o                         
   1  14   0      10717.17       9461.05       201.94 o                         
   2  14   0        436.31        429.72        12.83 o                         
   3  14   0       1262.44       1161.49        29.34 o                         
   4  14   0      13358.34      12799.09       339.82 o                         
   5  14   0       3049.38       3050.46        63.18 o                         
   6  14   0        968.43        962.95        21.59 o                         
   7  14   0        212.01        227.95         8.68 o                         
   8  14   0          7.85         29.85        10.00 o                         
   9  14   0         40.28         64.51         9.40 o                         
   1  15   0        357.21        328.61        13.10 o                         
   2  15   0        228.23        194.59         9.92 o                         
   3  15   0        160.50        165.13        15.53 o                         
   4  15   0       2558.34       2445.95        64.08 o                         
   5  15   0      11616.17      11274.58       338.72 o                         
   6  15   0         85.83        117.24         6.18 o                         
   7  15   0       3593.61       3409.16       117.46 o                         
   0  16   0       6799.95       5969.62       258.37 o                         
   1  16   0        291.13        263.84        18.50 o                         
   2  16   0       7652.17       6754.15       230.85 o                         
   3  16   0       1598.03       1448.43        56.02 o                         
   4  16   0      10146.23       9334.44       367.88 o                         
   5  16   0        390.83        418.40        16.86 o                         
   6  16   0         82.28         76.31         7.03 o                         
   1  17   0        887.30        812.77        22.77 o                         
   2  17   0         11.27         26.05         4.92 o                         
   3  17   0       3746.81       3454.25       149.29 o                         
   4  17   0        161.42        168.65        11.79 o                         
   1  18   0       1804.05       1528.50        73.48 o                         
 -13   0   1       3225.79       3104.54        61.28 o                         
 -11   0   1       1528.61       1677.08        34.21 o                         
  -9   0   1       2818.65       2944.48        49.35 o                         
  -7   0   1        228.62        264.55        36.37 o                         
  -5   0   1      24736.26      19873.52      1450.40 o                         
  -3   0   1      17706.92      16293.34       801.81 o                         
  -1   0   1      94305.62      84281.92      4094.59 o                         
   1   0   1       7079.97       8060.09       391.02 o                         
   3   0   1      51052.16      48004.95      2334.30 o                         
   5   0   1       3041.83       2709.24       133.48 o                         
   7   0   1        397.96        441.59        24.17 o                         
   9   0   1      35256.46      35672.52       541.58 o                         
  11   0   1       2233.72       2373.29        46.97 o                         
  13   0   1       6835.75       6702.97       125.59 o                         
 -14   1   1       2247.50       2093.00        35.82 o                         
 -13   1   1        127.69        110.37         4.92 o                         
 -12   1   1       6550.11       6939.06       101.62 o                         
 -11   1   1       2873.38       2997.22        41.13 o                         
 -10   1   1      27942.01      29129.76       345.34 o                         
  -9   1   1        101.70        134.21         4.92 o                         
  -8   1   1        573.96        602.91        38.41 o                         
  -7   1   1       3747.39       3491.56        96.03 o                         
  -6   1   1      24582.87      20572.26       467.14 o                         
  -5   1   1      10923.63       9380.62       419.55 o                         
  -4   1   1        637.03        605.57        30.29 o                         
  -3   1   1      18199.55      17009.04       588.42 o                         
  -2   1   1        253.84        251.67        14.93 o                         
  -1   1   1       3850.71       4265.66       148.30 o                         
   0   1   1      34315.95      36293.31      1247.22 o                         
   1   1   1      12269.44      14332.27       697.76 o                         
   2   1   1       1644.41       1704.98        92.69 o                         
   3   1   1       4031.29       3996.56       186.15 o                         
   4   1   1      36673.93      34257.39      1182.02 o                         
   5   1   1      14940.82      12331.48       281.70 o                         
   6   1   1      35467.63      30926.10       699.77 o                         
   7   1   1       4225.61       4014.81       109.45 o                         
   8   1   1       9399.00       8769.22       277.73 o                         
   9   1   1      19012.34      19705.12       212.92 o                         
  10   1   1        175.93        202.88         6.12 o                         
  11   1   1       1235.40       1262.39        18.83 o                         
  12   1   1        236.16        258.03         8.76 o                         
  13   1   1       2910.28       2942.11        41.08 o                         
  14   1   1        584.90        583.09        11.23 o                         
 -14   2   1        186.51        199.99         6.52 o                         
 -13   2   1       1701.70       1701.32        27.65 o                         
 -12   2   1       3670.89       3683.66        56.40 o                         
 -11   2   1        446.08        502.29        11.39 o                         
 -10   2   1        723.95        798.00        18.52 o                         
  -9   2   1       3743.06       3949.92        43.37 o                         
  -8   2   1       1200.95       1230.93        40.38 o                         
  -7   2   1       1973.19       1947.33       101.63 o                         
  -6   2   1      13022.45      11488.36       625.74 o                         
  -5   2   1        221.01        298.98        14.13 o                         
  -4   2   1      15766.80      14432.53       502.90 o                         
  -3   2   1      63317.25      57492.87      2798.08 o                         
  -2   2   1      35204.66      33540.62      1627.37 o                         
  -1   2   1       4672.77       4775.44       168.09 o                         
   0   2   1      17312.28      19529.60       611.13 o                         
   1   2   1       2789.80       3151.70       224.37 o                         
   2   2   1       5279.57       5060.44       255.84 o                         
   3   2   1       3963.46       3840.25       200.82 o                         
   4   2   1      22921.38      20922.91       725.79 o                         
   5   2   1       4992.64       4421.76       146.90 o                         
   6   2   1      11648.55      10010.46       259.15 o                         
   7   2   1       7480.97       6710.60       178.14 o                         
   8   2   1       2602.77       2631.88        50.64 o                         
   9   2   1       2000.58       2115.39        25.52 o                         
  10   2   1       5955.20       6196.11        72.39 o                         
  11   2   1       2152.11       2162.64        29.22 o                         
  12   2   1        187.25        219.64         6.63 o                         
  13   2   1       1466.99       1445.20        21.98 o                         
  14   2   1       7492.65       7090.64       131.02 o                         
 -14   3   1        181.82        170.72         7.06 o                         
 -13   3   1       5802.39       5578.20        80.96 o                         
 -12   3   1       4903.89       5005.87        75.71 o                         
 -11   3   1      10255.10      10832.15       136.52 o                         
 -10   3   1         66.83        106.96         4.96 o                         
  -9   3   1      14882.16      14803.72       235.89 o                         
  -8   3   1       7721.47       7534.63       101.07 o                         
  -7   3   1       8612.41       7447.69       247.69 o                         
  -6   3   1       1992.58       1757.29        80.74 o                         
  -5   3   1         98.56        104.97         7.83 o                         
  -4   3   1      29779.66      29740.40      1457.48 o                         
  -3   3   1        939.65       1220.81       169.39 o                         
  -2   3   1      70464.54      72783.32      2505.69 o                         
  -1   3   1        871.13        857.63        46.46 o                         
   0   3   1       3325.31       3743.24       106.48 o                         
   1   3   1        255.39        322.28        15.68 o                         
   2   3   1      39520.79      39274.66      1910.63 o                         
   3   3   1      17848.46      16565.50       817.29 o                         
   4   3   1       1014.38        994.60        69.09 o                         
   5   3   1       4153.65       3263.13       160.41 o                         
   6   3   1      13136.64      11787.89       304.02 o                         
   7   3   1       9936.81       9346.49       243.73 o                         
   8   3   1        743.92        786.52        18.79 o                         
   9   3   1       4144.25       4259.68        52.95 o                         
  10   3   1        578.95        630.67        11.26 o                         
  11   3   1         67.65         80.47         4.43 o                         
  12   3   1       1092.96       1156.06        20.43 o                         
  13   3   1         13.62         23.57         3.60 o                         
  14   3   1        134.21        119.70         7.72 o                         
 -14   4   1       4993.50       4619.83       106.58 o                         
 -13   4   1       5019.47       4949.02        80.68 o                         
 -12   4   1         47.59         74.76         4.58 o                         
 -11   4   1       2248.02       2457.60        37.08 o                         
 -10   4   1       2416.05       2452.73        33.63 o                         
  -9   4   1       3935.30       4138.40        53.56 o                         
  -8   4   1       4959.14       5049.81        61.86 o                         
  -7   4   1       4954.87       5362.31       296.96 o                         
  -6   4   1      17424.97      15720.58       791.85 o                         
  -5   4   1      10248.56       9531.89       486.42 o                         
  -4   4   1      35519.48      36145.55      1767.90 o                         
  -3   4   1      53751.73      56775.41      2760.82 o                         
  -2   4   1      67012.35      68628.45      5020.00 o                         
  -1   4   1       5386.10       5929.11       206.93 o                         
   0   4   1      11055.72      11985.29       413.03 o                         
   1   4   1         63.43        103.73        22.10 o                         
   2   4   1      37397.91      37960.74      1848.22 o                         
   3   4   1        374.58        412.40        37.04 o                         
   4   4   1       7179.02       7155.23       368.63 o                         
   5   4   1        494.84        437.61        45.82 o                         
   6   4   1        326.77        300.69        15.86 o                         
   7   4   1         21.27         14.56         9.18 o                         
   8   4   1      14522.33      14647.67       229.51 o                         
   9   4   1       5993.36       6235.75        80.93 o                         
  10   4   1       3514.41       3867.22        51.81 o                         
  11   4   1        518.70        571.15        11.16 o                         
  12   4   1      17832.94      17960.32       349.88 o                         
  13   4   1        961.13       1042.75        23.72 o                         
 -13   5   1       6911.46       6553.97       121.51 o                         
 -12   5   1         67.33         83.60         5.56 o                         
 -11   5   1       3793.76       4009.08        57.40 o                         
 -10   5   1       3723.01       3754.38        49.32 o                         
  -9   5   1      18873.49      19310.60       235.43 o                         
  -8   5   1       3531.32       3754.22        47.35 o                         
  -7   5   1       6423.98       5447.25       302.69 o                         
  -6   5   1        710.36        692.45        61.81 o                         
  -5   5   1      11532.00      12297.42       621.14 o                         
  -4   5   1        807.42        750.30        30.93 o                         
  -3   5   1        629.10        602.00        30.07 o                         
  -2   5   1       2866.90       3086.42       162.49 o                         
  -1   5   1        272.22        335.04        21.38 o                         
   0   5   1       5699.48       6336.74       268.74 o                         
   1   5   1       5750.75       6400.67       224.44 o                         
   2   5   1       6603.76       6884.76       346.27 o                         
   3   5   1      25530.11      24173.58       772.92 o                         
   4   5   1       1038.96       1020.18        71.15 o                         
   5   5   1      20517.13      20546.50      1022.74 o                         
   6   5   1       4446.86       3969.11       225.90 o                         
   7   5   1      25073.41      24323.11       943.01 o                         
   8   5   1         92.49        101.56         4.37 o                         
   9   5   1       3829.29       3796.32        54.18 o                         
  10   5   1       2697.10       3048.35        53.75 o                         
  11   5   1       2053.83       2153.03        33.49 o                         
  12   5   1          0.83         10.27         3.49 o                         
  13   5   1       4546.46       4506.78        85.54 o                         
 -13   6   1       4042.24       3930.48        92.55 o                         
 -12   6   1        449.96        474.92        22.46 o                         
 -11   6   1       1070.73       1054.65        28.69 o                         
 -10   6   1        158.44        199.20         7.40 o                         
  -9   6   1       1350.36       1572.88        23.55 o                         
  -8   6   1        962.36        962.67        15.67 o                         
  -7   6   1      14255.47      14554.00       207.69 o                         
  -6   6   1       6375.10       5966.47       321.70 o                         
  -5   6   1       5297.10       5404.28       288.13 o                         
  -4   6   1       3352.72       3275.51       111.92 o                         
  -3   6   1      22141.60      21866.85       799.03 o                         
  -2   6   1      14261.09      14809.30       719.17 o                         
  -1   6   1      12714.41      13602.89       950.79 o                         
   0   6   1       5200.32       4749.92       153.04 o                         
   1   6   1       9736.76       9418.09       733.78 o                         
   2   6   1      22951.88      22047.54       703.45 o                         
   3   6   1       2490.16       2716.47        92.94 o                         
   4   6   1       2069.51       1925.48        68.92 o                         
   5   6   1        844.51        918.18        70.13 o                         
   6   6   1         88.32        133.24        31.43 o                         
   7   6   1         50.98         62.81         3.44 o                         
   8   6   1       2520.33       2634.57        36.35 o                         
   9   6   1       5003.87       4954.31        77.06 o                         
  10   6   1       3569.64       3801.47        60.62 o                         
  11   6   1       1540.16       1615.06        32.34 o                         
  12   6   1       3783.47       3905.94        75.73 o                         
  13   6   1       6341.62       6271.78       143.73 o                         
 -13   7   1        180.20        218.99        10.20 o                         
 -12   7   1      10642.91      10527.67       239.08 o                         
 -11   7   1       1259.49       1345.16        27.35 o                         
 -10   7   1       2318.01       2382.12        36.71 o                         
  -9   7   1       3535.13       3521.25        51.64 o                         
  -8   7   1      17911.20      18316.48       332.29 o                         
  -7   7   1       5113.61       5011.34        82.28 o                         
  -6   7   1        216.33        279.61        38.46 o                         
  -5   7   1        444.23        350.79        38.67 o                         
  -4   7   1       3542.94       3119.14       107.07 o                         
  -3   7   1       1238.24       1496.10        54.34 o                         
  -2   7   1       3422.31       3502.05       127.80 o                         
  -1   7   1       2846.87       3053.37       131.85 o                         
   0   7   1       1760.71       1656.41        50.69 o                         
   1   7   1       2713.33       2801.41       194.88 o                         
   2   7   1      12690.98      13004.45       417.19 o                         
   3   7   1      14711.48      14027.73       450.52 o                         
   4   7   1      14739.62      14067.46       452.07 o                         
   5   7   1       2233.20       2254.35       136.18 o                         
   6   7   1       9103.22       8825.15       404.73 o                         
   7   7   1       1559.94       1520.84        24.07 o                         
   8   7   1       7664.78       7786.33       104.28 o                         
   9   7   1       1791.27       1982.39        43.15 o                         
  10   7   1        972.57        989.21        20.49 o                         
  11   7   1        130.65        137.96         8.08 o                         
  12   7   1       1560.36       1488.12        39.30 o                         
  13   7   1        293.11        292.85        11.42 o                         
 -13   8   1       4226.16       3866.22        90.34 o                         
 -12   8   1        114.18        127.55         9.00 o                         
 -11   8   1        376.16        361.80        12.03 o                         
 -10   8   1       1238.56       1201.24        23.49 o                         
  -9   8   1        641.90        656.14        15.21 o                         
  -8   8   1         21.42         49.22         6.16 o                         
  -7   8   1       2814.84       3005.20        53.81 o                         
  -6   8   1        752.83        753.27        14.17 o                         
  -5   8   1       7757.13       7164.61       371.64 o                         
  -4   8   1       1343.05       1208.10        46.75 o                         
  -3   8   1      27725.82      27474.49       873.85 o                         
  -2   8   1         37.55         43.13         8.58 o                         
  -1   8   1      15755.78      15272.93       638.86 o                         
   0   8   1       5738.40       5527.02       165.31 o                         
   1   8   1      21043.10      20549.93       860.32 o                         
   2   8   1        715.41        701.68        28.04 o                         
   3   8   1       1016.46       1006.67        39.12 o                         
   4   8   1       3510.05       3500.50       119.63 o                         
   5   8   1        937.06        866.17        31.37 o                         
   6   8   1        513.52        523.95        13.15 o                         
   7   8   1       6827.17       6769.55       112.92 o                         
   8   8   1       1449.65       1486.59        29.98 o                         
   9   8   1       5386.43       5269.29        83.36 o                         
  10   8   1       3005.11       2808.79        54.29 o                         
  11   8   1      13245.77      12892.85       246.52 o                         
  12   8   1        452.40        442.30        15.70 o                         
 -12   9   1       2206.19       2221.13        50.39 o                         
 -11   9   1       5547.43       5724.24        96.03 o                         
 -10   9   1      11366.85      11942.76       181.23 o                         
  -9   9   1        668.53        671.68        15.40 o                         
  -8   9   1       5711.14       5861.05       102.26 o                         
  -7   9   1       4997.74       5350.62        93.41 o                         
  -6   9   1       6650.34       6849.41       123.63 o                         
  -5   9   1       1294.87       1274.92        25.84 o                         
  -4   9   1       4385.30       4310.28       108.82 o                         
  -3   9   1       6089.44       6749.81       289.42 o                         
  -2   9   1         60.96         56.98         8.93 o                         
  -1   9   1       7823.69       7502.36       274.70 o                         
   0   9   1      11079.66      11315.35       336.36 o                         
   1   9   1        869.58        766.81        25.71 o                         
   2   9   1      22788.62      24098.53      1010.41 o                         
   3   9   1       6768.62       6544.08       280.76 o                         
   4   9   1       7284.75       7153.78       138.51 o                         
   5   9   1         55.47         72.42         5.57 o                         
   6   9   1      27939.31      26833.65       426.43 o                         
   7   9   1       8330.13       8270.20       136.44 o                         
   8   9   1       5309.88       5584.10        94.86 o                         
   9   9   1        268.72        297.42         9.20 o                         
  10   9   1       2049.29       2182.77        48.66 o                         
  11   9   1         33.34         43.07         5.56 o                         
  12   9   1        707.38        707.73        22.73 o                         
 -12  10   1         36.15         42.78         4.97 o                         
 -11  10   1        300.55        330.83        12.12 o                         
 -10  10   1        380.13        409.01        12.14 o                         
  -9  10   1       2999.88       2847.64        47.68 o                         
  -8  10   1       1316.33       1321.23        27.70 o                         
  -7  10   1        217.73        270.10         9.61 o                         
  -6  10   1       2771.32       2900.70        48.90 o                         
  -5  10   1       3316.96       3422.22        78.36 o                         
  -4  10   1       8718.69       9043.06       206.64 o                         
  -3  10   1      11047.73      11343.75       276.75 o                         
  -2  10   1      23492.27      23167.07       809.02 o                         
  -1  10   1       9720.20       9199.26       275.01 o                         
   0  10   1       1899.13       2072.04        65.30 o                         
   1  10   1       1947.24       1956.36       131.68 o                         
   2  10   1       3438.65       3385.41       108.39 o                         
   3  10   1       2900.90       2882.54       108.74 o                         
   4  10   1       1702.03       1732.07        48.78 o                         
   5  10   1         27.29         41.02         4.99 o                         
   6  10   1       2595.26       2559.53        69.24 o                         
   7  10   1       3532.20       3374.39        59.88 o                         
   8  10   1       6368.39       6615.31       111.05 o                         
   9  10   1       6707.84       6812.30       113.79 o                         
  10  10   1        302.97        339.05        23.85 o                         
  11  10   1       3095.67       3093.87        71.70 o                         
 -11  11   1       5147.52       5162.95       101.63 o                         
 -10  11   1       5225.80       5470.54        91.62 o                         
  -9  11   1      10580.48      10779.24       176.02 o                         
  -8  11   1        287.43        313.83        11.08 o                         
  -7  11   1        322.53        352.03        11.02 o                         
  -6  11   1       5929.68       6352.19        99.95 o                         
  -5  11   1      15220.43      15364.80       231.80 o                         
  -4  11   1       1425.64       1408.23        26.34 o                         
  -3  11   1        560.32        584.18        12.28 o                         
  -2  11   1       1003.30       1057.99        23.97 o                         
  -1  11   1        728.61        690.35        17.47 o                         
   0  11   1       6312.74       6103.37       110.70 o                         
   1  11   1      11691.26      10876.66       309.54 o                         
   2  11   1         86.92        112.05         6.59 o                         
   3  11   1        896.54        924.00        21.04 o                         
   4  11   1       7357.90       7094.58       134.09 o                         
   5  11   1      20916.07      21103.25       424.26 o                         
   6  11   1        637.56        676.29        15.80 o                         
   7  11   1       6233.70       6480.30       108.57 o                         
   8  11   1       2454.70       2533.03        46.43 o                         
   9  11   1       1461.70       1543.31        30.25 o                         
  10  11   1         22.43         38.50         5.11 o                         
  11  11   1        969.58        974.96        23.08 o                         
 -10  12   1        533.24        578.36        14.23 o                         
  -9  12   1       2570.43       2679.62        47.85 o                         
  -8  12   1       3237.00       3378.19        59.62 o                         
  -7  12   1       1603.96       1678.29        30.97 o                         
  -6  12   1       3150.92       3290.23        54.62 o                         
  -5  12   1       1059.50       1040.10        21.37 o                         
  -4  12   1      17602.04      17046.50       350.39 o                         
  -3  12   1       1150.97       1183.61        32.78 o                         
  -2  12   1       9159.06       8884.48       189.76 o                         
  -1  12   1       4275.08       4022.46        90.27 o                         
   0  12   1      27920.34      25887.80       537.43 o                         
   1  12   1       3791.79       3454.56        78.45 o                         
   2  12   1        758.74        814.31        24.41 o                         
   3  12   1        814.10        781.43        18.87 o                         
   4  12   1       5571.31       5510.29       105.75 o                         
   5  12   1       1390.92       1500.96        31.69 o                         
   6  12   1       3718.33       3739.39        68.69 o                         
   7  12   1        155.85        172.57         8.15 o                         
   8  12   1       1292.51       1358.08        27.36 o                         
   9  12   1        158.55        165.44         7.35 o                         
  10  12   1      10143.17      10124.96       309.64 o                         
 -10  13   1        554.11        560.76        29.72 o                         
  -9  13   1       2618.76       2581.46        61.22 o                         
  -8  13   1       2089.95       2184.86        46.10 o                         
  -7  13   1       6645.84       6718.17       103.94 o                         
  -6  13   1        612.66        594.73        14.42 o                         
  -5  13   1       1745.82       1782.61        32.10 o                         
  -4  13   1       5210.48       4827.70        89.11 o                         
  -3  13   1       1244.97       1238.48        30.60 o                         
  -2  13   1       1392.20       1373.88        35.73 o                         
  -1  13   1       1692.70       1593.43        40.40 o                         
   0  13   1        109.11        131.16         8.60 o                         
   1  13   1       8623.78       7959.63       180.64 o                         
   2  13   1       2576.29       2374.20        46.36 o                         
   3  13   1       4565.55       4327.24       109.42 o                         
   4  13   1       1144.14       1202.42        31.53 o                         
   5  13   1      19892.50      20295.64       337.20 o                         
   6  13   1         45.94         75.07         6.26 o                         
   7  13   1       2893.03       2995.06        60.91 o                         
   8  13   1       1550.79       1694.16        36.83 o                         
   9  13   1       9673.92       9944.22       183.75 o                         
  10  13   1       1072.97       1092.12        49.72 o                         
  -9  14   1       3250.70       3344.12       121.97 o                         
  -8  14   1        409.33        414.00        10.70 o                         
  -7  14   1        141.91        121.62         6.57 o                         
  -6  14   1       3473.92       3630.40        73.54 o                         
  -5  14   1       9975.30       9892.63       241.39 o                         
  -4  14   1       2503.43       2550.72        92.02 o                         
  -3  14   1        200.10        223.61        10.59 o                         
  -2  14   1      16253.33      14966.01       314.52 o                         
  -1  14   1      13066.45      11794.19       249.66 o                         
   0  14   1       3116.70       2856.77        66.52 o                         
   1  14   1        290.33        306.05        11.11 o                         
   2  14   1       4695.46       4193.39       110.31 o                         
   3  14   1       1481.01       1307.20        43.18 o                         
   4  14   1        187.04        203.79        12.32 o                         
   5  14   1       1130.04       1194.13        34.69 o                         
   6  14   1        274.51        350.74        11.25 o                         
   7  14   1        111.65        141.98         7.82 o                         
   8  14   1       2379.72       2512.72        50.15 o                         
   9  14   1        232.07        279.09        18.75 o                         
  -8  15   1        583.59        598.43        25.40 o                         
  -7  15   1         68.00         86.26         6.13 o                         
  -6  15   1      10194.05       9919.46       543.20 o                         
  -5  15   1        231.95        253.73        16.53 o                         
  -4  15   1       2038.91       1960.20        89.94 o                         
  -3  15   1        322.21        264.40        13.36 o                         
  -2  15   1       1531.59       1367.62        35.18 o                         
  -1  15   1         19.64         25.45         4.76 o                         
   0  15   1       5934.15       5217.48       114.48 o                         
   1  15   1        299.86        284.89         9.80 o                         
   2  15   1       4393.38       3836.13        89.24 o                         
   3  15   1       1924.86       1850.70        53.67 o                         
   4  15   1      13472.54      12872.76       319.81 o                         
   5  15   1        197.62        217.95        11.62 o                         
   6  15   1       2888.48       2873.90        51.47 o                         
   7  15   1       5338.74       5260.19        98.72 o                         
  -6  16   1        231.19        249.04        15.74 o                         
  -5  16   1       2537.00       2440.02        68.95 o                         
  -4  16   1        758.19        732.10        35.82 o                         
  -3  16   1       4736.38       4254.13       117.22 o                         
  -2  16   1         23.52         33.05         5.81 o                         
  -1  16   1       7775.65       6791.57       206.02 o                         
   0  16   1        226.22        210.83        16.90 o                         
   1  16   1       7212.80       6308.82       191.90 o                         
   2  16   1       1262.64       1095.03        42.17 o                         
   3  16   1        388.41        366.97        14.11 o                         
   4  16   1       1695.54       1581.60        45.35 o                         
   5  16   1        596.22        540.37        16.71 o                         
   6  16   1        620.44        637.58        26.29 o                         
  -4  17   1       3924.17       3546.50       149.38 o                         
  -3  17   1         94.06        113.66        14.99 o                         
  -2  17   1       2159.73       1943.92        45.79 o                         
  -1  17   1        590.74        533.37        16.86 o                         
   0  17   1        110.84        150.30        20.34 o                         
   1  17   1        994.32        892.67        34.76 o                         
   2  17   1      16917.62      14904.67       533.28 o                         
   3  17   1       1201.66       1005.50        30.50 o                         
   4  17   1       7452.94       6922.39       280.64 o                         
   0  18   1       1137.18       1025.66        53.42 o                         
   1  18   1       8925.37       7575.32       317.00 o                         
 -14   0   2        114.93        148.60        11.22 o                         
 -12   0   2        281.24        307.61        11.83 o                         
 -10   0   2       2019.15       2095.32        35.87 o                         
  -8   0   2       2630.21       2614.15        96.56 o                         
  -6   0   2      72518.98      61858.14      3083.29 o                         
  -4   0   2      26589.52      24730.14      1209.16 o                         
  -2   0   2      13087.71      13298.67       649.67 o                         
   0   0   2       6488.83       6903.23       336.79 o                         
   4   0   2        685.25        707.73        54.08 o                         
   6   0   2      34212.13      30568.37       975.06 o                         
   8   0   2       3844.99       3980.80        84.13 o                         
  10   0   2      29883.20      31132.63       476.10 o                         
  12   0   2       9866.58      10557.30       234.96 o                         
  14   0   2       3420.50       3184.35        76.10 o                         
 -14   1   2        731.19        706.32        14.47 o                         
 -13   1   2       5212.41       5135.35        75.16 o                         
 -12   1   2       5077.82       5237.29        83.94 o                         
 -11   1   2       7564.51       7903.26       109.83 o                         
 -10   1   2        586.46        629.94        10.67 o                         
  -9   1   2        564.37        618.12        10.04 o                         
  -8   1   2       3054.59       3016.22        85.64 o                         
  -7   1   2      22906.01      20361.36       520.24 o                         
  -6   1   2         75.42        116.13        11.88 o                         
  -5   1   2       1030.61        878.72        25.30 o                         
  -4   1   2        599.76        554.05        28.64 o                         
  -3   1   2        351.07        314.21        18.85 o                         
  -2   1   2       7859.30       8096.18       281.26 o                         
  -1   1   2       4145.74       4347.75       151.49 o                         
   0   1   2      22881.30      24035.93       832.46 o                         
   1   1   2       7792.25       9897.59       340.32 o                         
   2   1   2        950.08       1094.36        56.81 o                         
   3   1   2      38959.12      38615.66      1882.53 o                         
   4   1   2      30658.91      29063.24      1006.01 o                         
   5   1   2      27815.76      23909.62       541.05 o                         
   6   1   2       1407.44       1170.07        36.29 o                         
   7   1   2        258.79        280.15        14.24 o                         
   8   1   2      16051.50      16315.21       330.60 o                         
   9   1   2       1162.40       1295.87        17.30 o                         
  10   1   2      11066.18      12013.30       132.10 o                         
  11   1   2        257.24        277.70         6.77 o                         
  12   1   2         59.06         75.90         4.37 o                         
  13   1   2       5197.56       5059.75        74.89 o                         
  14   1   2       2671.49       2443.74        42.09 o                         
 -14   2   2        497.29        454.58        10.53 o                         
 -13   2   2        432.46        452.10        10.37 o                         
 -12   2   2        507.79        572.53        12.18 o                         
 -11   2   2        414.14        463.85        10.88 o                         
 -10   2   2       1823.58       2047.88        27.23 o                         
  -9   2   2       5862.74       6033.95        71.19 o                         
  -8   2   2        866.70        804.26        29.86 o                         
  -7   2   2        418.47        500.80        25.49 o                         
  -6   2   2      14181.09      12009.61       310.22 o                         
  -5   2   2      10293.43       8215.83       306.42 o                         
  -4   2   2      26031.39      24172.43       836.14 o                         
  -3   2   2       7043.13       6919.85       244.31 o                         
  -2   2   2       1551.83       1680.13        62.90 o                         
  -1   2   2      32308.45      35419.53      1222.37 o                         
   0   2   2      13553.33      15109.41       520.76 o                         
   1   2   2       2733.63       2954.80       147.85 o                         
   2   2   2        975.79       1108.78        53.46 o                         
   3   2   2       9651.49       8953.29       449.78 o                         
   4   2   2       2782.55       2600.52       147.14 o                         
   5   2   2      11046.08       9985.17       325.10 o                         
   6   2   2      12308.13      11114.01       287.58 o                         
   7   2   2       1155.53       1175.30        37.62 o                         
   8   2   2       2106.30       2055.57        33.62 o                         
   9   2   2       9886.72      10166.70       111.58 o                         
  10   2   2        871.25        957.79        14.43 o                         
  11   2   2        665.39        678.35        11.36 o                         
  12   2   2      10473.96      10370.81       136.10 o                         
  13   2   2       3615.25       3545.20        53.53 o                         
  14   2   2       1416.02       1360.92        28.44 o                         
 -14   3   2       7300.21       6981.69       128.05 o                         
 -13   3   2       6174.17       6081.01        98.43 o                         
 -12   3   2       5564.71       5628.07        81.49 o                         
 -11   3   2        209.17        276.66         7.40 o                         
 -10   3   2      19138.89      19433.96       237.57 o                         
  -9   3   2       6989.65       7245.64       105.04 o                         
  -8   3   2        114.77        178.62        10.33 o                         
  -7   3   2        105.15        154.30        13.38 o                         
  -6   3   2       1135.11        914.29        38.07 o                         
  -5   3   2        192.04        239.62        35.14 o                         
  -4   3   2       2257.67       2036.21        79.70 o                         
  -3   3   2       1704.77       1713.06        65.88 o                         
  -2   3   2       3673.06       3822.14       135.85 o                         
  -1   3   2        115.27        134.86        26.14 o                         
   0   3   2      58841.48      63772.04      1806.40 o                         
   1   3   2       6155.03       6648.15       366.18 o                         
   2   3   2      46267.64      48414.96      2025.79 o                         
   3   3   2      11644.36      10896.64       545.18 o                         
   4   3   2      15289.00      13764.64       688.05 o                         
   5   3   2       6130.70       5567.07       276.51 o                         
   6   3   2      11962.58      10410.33       269.06 o                         
   7   3   2        127.53        169.54        14.70 o                         
   8   3   2         85.32        103.66         4.73 o                         
   9   3   2        782.49        769.34        12.87 o                         
  10   3   2        601.16        644.80        13.87 o                         
  11   3   2        693.61        791.73        15.27 o                         
  12   3   2       5125.15       5188.51        77.34 o                         
  13   3   2       5095.87       5028.62        74.28 o                         
  14   3   2        273.72        238.83        15.61 o                         
 -14   4   2        202.43        222.44         9.76 o                         
 -13   4   2        107.44        140.27         9.76 o                         
 -12   4   2       3258.78       3411.37        54.57 o                         
 -11   4   2         57.42         78.48         5.13 o                         
 -10   4   2       2315.89       2525.85        34.62 o                         
  -9   4   2       9428.45       9885.07       122.17 o                         
  -8   4   2       2527.61       2617.53        44.30 o                         
  -7   4   2      14956.44      13606.68       440.23 o                         
  -6   4   2        246.95        181.12        17.60 o                         
  -5   4   2      27730.19      28767.90      1416.28 o                         
  -4   4   2       5579.11       5857.07       303.63 o                         
  -3   4   2      23910.89      24778.48       854.28 o                         
  -2   4   2      41218.14      43183.84      2841.08 o                         
  -1   4   2      23469.95      24805.41      1126.43 o                         
   0   4   2       5348.85       5790.03       164.53 o                         
   1   4   2       5298.65       5911.00       209.33 o                         
   2   4   2         51.74         78.88         9.27 o                         
   3   4   2      12639.31      11967.83       598.88 o                         
   4   4   2        301.89        212.75        31.76 o                         
   5   4   2        480.35        517.32        50.79 o                         
   6   4   2          6.78         17.13        17.47 o                         
   7   4   2      28524.53      26630.32       851.03 o                         
   8   4   2        274.68        256.04         7.83 o                         
   9   4   2      16437.21      16781.88       243.76 o                         
  10   4   2       3461.87       3697.10        50.76 o                         
  11   4   2      25581.86      26135.65       352.75 o                         
  12   4   2       2532.13       2600.55        41.02 o                         
  13   4   2        822.93        758.56        16.10 o                         
 -13   5   2        239.80        250.59         9.26 o                         
 -12   5   2      12848.20      13055.95       238.46 o                         
 -11   5   2       2931.64       3142.87        50.29 o                         
 -10   5   2       1723.31       1927.07        29.79 o                         
  -9   5   2        439.60        558.43        16.04 o                         
  -8   5   2      10669.39      10340.67       173.52 o                         
  -7   5   2        144.93        206.18        14.56 o                         
  -6   5   2       3887.90       3633.04       206.96 o                         
  -5   5   2       3525.61       4082.47       223.37 o                         
  -4   5   2       2486.32       2298.97       106.53 o                         
  -3   5   2         55.99         73.53         7.29 o                         
  -2   5   2      48543.70      49370.49      3414.50 o                         
  -1   5   2        454.34        491.77        34.16 o                         
   0   5   2       7300.58       7537.91       263.19 o                         
   1   5   2       3914.54       3968.82       142.02 o                         
   2   5   2      23439.54      22891.96       672.25 o                         
   3   5   2         70.94         77.17         7.29 o                         
   4   5   2      14946.04      14678.56       734.19 o                         
   5   5   2       2918.80       2525.67       150.48 o                         
   6   5   2      25727.64      23113.12      1154.26 o                         
   7   5   2       2872.72       3093.57        69.42 o                         
   8   5   2       3590.78       3530.38        61.82 o                         
   9   5   2         45.15         49.65         3.90 o                         
  10   5   2         46.90         65.27         4.86 o                         
  11   5   2       2099.48       2257.88        34.60 o                         
  12   5   2        248.73        277.45         8.17 o                         
  13   5   2        362.67        309.60        10.02 o                         
 -13   6   2       2744.66       2674.57        69.34 o                         
 -12   6   2       1842.38       1825.09        38.27 o                         
 -11   6   2       4286.86       4387.15        67.86 o                         
 -10   6   2        167.55        158.55         6.89 o                         
  -9   6   2       1182.14       1200.10        20.84 o                         
  -8   6   2      14016.81      14451.27       165.74 o                         
  -7   6   2      16464.93      16785.48       338.46 o                         
  -6   6   2        233.55        247.10        36.21 o                         
  -5   6   2       1484.59       1628.25       103.46 o                         
  -4   6   2      26131.08      26451.67       843.53 o                         
  -3   6   2      29328.44      28640.42       912.98 o                         
  -2   6   2       2328.80       2321.91       102.87 o                         
  -1   6   2       3569.81       3927.80       165.22 o                         
   0   6   2       2812.31       2627.83       105.51 o                         
   1   6   2       1013.76        852.86        26.52 o                         
   2   6   2        155.16        199.74        11.33 o                         
   3   6   2        809.58        695.84        28.52 o                         
   4   6   2        525.36        512.90        46.18 o                         
   5   6   2        352.24        375.38        42.70 o                         
   6   6   2       3638.95       3328.73       196.33 o                         
   7   6   2       4787.50       4845.88        89.89 o                         
   8   6   2       7892.01       8225.71       107.95 o                         
   9   6   2       7998.20       8347.08       135.15 o                         
  10   6   2       3039.24       3276.77        48.24 o                         
  11   6   2        786.40        899.69        16.32 o                         
  12   6   2       4412.94       4390.60        84.15 o                         
  13   6   2       3467.81       3489.68        66.75 o                         
 -13   7   2      16155.77      15767.51       353.54 o                         
 -12   7   2       1179.75       1221.65        33.99 o                         
 -11   7   2       2113.63       2175.51        33.89 o                         
 -10   7   2       5998.66       5834.78        82.57 o                         
  -9   7   2       9383.29       9664.00       132.70 o                         
  -8   7   2         58.34        104.85         6.25 o                         
  -7   7   2         51.68         79.85         7.99 o                         
  -6   7   2       2316.91       2414.51        55.45 o                         
  -5   7   2        515.89        679.62        55.41 o                         
  -4   7   2        521.74        625.41        27.62 o                         
  -3   7   2        137.48        140.45        13.00 o                         
  -2   7   2        391.90        438.11        28.15 o                         
  -1   7   2       8813.05       8639.55       471.96 o                         
   0   7   2      10858.78      10248.08       303.65 o                         
   1   7   2       7147.49       6648.84       252.89 o                         
   2   7   2       1737.03       1549.90        55.81 o                         
   3   7   2      31960.02      30508.97       970.51 o                         
   4   7   2        183.39        227.07        29.14 o                         
   5   7   2       2338.00       2299.54       139.46 o                         
   6   7   2        801.94        731.67        19.03 o                         
   7   7   2       9065.55       8858.86       113.57 o                         
   8   7   2        170.35        199.12         7.40 o                         
   9   7   2       1589.09       1642.50        28.87 o                         
  10   7   2          2.87         32.32         5.58 o                         
  11   7   2         21.94         40.88         5.08 o                         
  12   7   2        379.94        366.92        11.52 o                         
  13   7   2       3278.34       2931.05        69.53 o                         
 -13   8   2        539.15        550.57        17.37 o                         
 -12   8   2       1475.20       1417.32        35.26 o                         
 -11   8   2       2796.73       2811.38        50.61 o                         
 -10   8   2       2367.33       2555.02        43.68 o                         
  -9   8   2       4625.11       4880.56        77.96 o                         
  -8   8   2       8304.56       8506.62       130.42 o                         
  -7   8   2       1444.73       1606.78        26.50 o                         
  -6   8   2      16165.87      15813.01       203.68 o                         
  -5   8   2       3537.72       3441.49       190.63 o                         
  -4   8   2      11184.37      11512.74       370.78 o                         
  -3   8   2       4817.46       5128.62       168.73 o                         
  -2   8   2      14248.55      14817.07       623.07 o                         
  -1   8   2       7860.63       7562.40       225.56 o                         
   0   8   2        190.64        258.02        25.07 o                         
   1   8   2        650.86        522.62        27.81 o                         
   2   8   2       3003.82       2947.36       100.10 o                         
   3   8   2         31.67         61.15        10.61 o                         
   4   8   2       7126.34       6807.70       224.36 o                         
   5   8   2         72.40         91.75         8.05 o                         
   6   8   2       2706.72       2529.34        39.17 o                         
   7   8   2        477.01        509.81        12.04 o                         
   8   8   2      15295.91      15284.91       220.10 o                         
   9   8   2        593.80        561.85        15.27 o                         
  10   8   2       4819.53       4774.69        76.53 o                         
  11   8   2        567.34        558.88        14.42 o                         
  12   8   2       7238.93       6925.12       158.40 o                         
 -12   9   2        130.33        121.31         7.51 o                         
 -11   9   2       6071.46       6432.98       107.36 o                         
 -10   9   2        351.26        368.76        10.72 o                         
  -9   9   2       3307.18       3429.82        56.79 o                         
  -8   9   2       1016.57       1102.67        21.99 o                         
  -7   9   2       4788.17       4924.16        78.87 o                         
  -6   9   2       2747.25       2796.76        44.83 o                         
  -5   9   2         23.23         41.75         4.33 o                         
  -4   9   2         54.21         97.83        13.86 o                         
  -3   9   2       8324.34       8947.81       381.26 o                         
  -2   9   2      12888.99      12748.97       850.79 o                         
  -1   9   2      11361.42      11151.53       331.92 o                         
   0   9   2       7421.21       7281.77       217.98 o                         
   1   9   2       9679.39       9621.76       406.79 o                         
   2   9   2      12223.59      12386.81       522.97 o                         
   3   9   2      21546.45      20827.35       875.15 o                         
   4   9   2        231.88        250.59        11.73 o                         
   5   9   2      23948.74      22631.86       430.40 o                         
   6   9   2       2260.24       2215.85        43.48 o                         
   7   9   2       2829.37       2981.24        53.52 o                         
   8   9   2        885.66        883.27        21.11 o                         
   9   9   2        189.58        197.72         8.74 o                         
  10   9   2       1652.14       1714.81        39.63 o                         
  11   9   2        501.40        548.61        41.20 o                         
  12   9   2          5.81         17.87         4.02 o                         
 -12  10   2          1.15         20.73         5.81 o                         
 -11  10   2        441.41        499.02        12.88 o                         
 -10  10   2        883.78        933.06        20.84 o                         
  -9  10   2        341.92        377.10        10.86 o                         
  -8  10   2       4377.25       4563.51        69.08 o                         
  -7  10   2       3689.09       4103.52        66.93 o                         
  -6  10   2      11474.94      11540.35       175.72 o                         
  -5  10   2      16569.07      16516.28       248.49 o                         
  -4  10   2      22823.02      22452.81       342.62 o                         
  -3  10   2       4388.78       4215.29        73.34 o                         
  -2  10   2        978.18       1013.35        22.78 o                         
  -1  10   2         74.13        103.91        13.52 o                         
   0  10   2       5370.95       4944.53       150.08 o                         
   1  10   2       8490.66       8364.83       232.86 o                         
   2  10   2       2572.78       2562.43        91.85 o                         
   3  10   2       1215.15       1106.34        43.43 o                         
   4  10   2       1585.88       1703.50        71.72 o                         
   5  10   2        645.59        606.55        22.77 o                         
   6  10   2      19267.57      18775.23       301.15 o                         
   7  10   2       7034.17       6986.47       116.75 o                         
   8  10   2        201.59        252.32        11.42 o                         
   9  10   2        987.81        976.69        25.83 o                         
  10  10   2       8942.16       9387.46       181.29 o                         
  11  10   2       7606.23       7374.35       210.58 o                         
 -11  11   2       1193.33       1233.17        24.77 o                         
 -10  11   2       4605.07       4738.58        80.41 o                         
  -9  11   2        388.53        383.89        13.21 o                         
  -8  11   2        310.15        328.48        10.63 o                         
  -7  11   2       3072.75       3141.30        52.75 o                         
  -6  11   2       3233.98       3142.68        53.10 o                         
  -5  11   2       1012.25       1056.61        28.11 o                         
  -4  11   2       2928.62       3027.59        50.04 o                         
  -3  11   2       1979.49       1996.90        40.13 o                         
  -2  11   2       3615.63       3737.25        56.41 o                         
  -1  11   2        266.01        285.14         8.97 o                         
   0  11   2      12272.14      11970.48       186.68 o                         
   1  11   2       4616.34       4403.02       116.72 o                         
   2  11   2       4406.99       4145.67        98.90 o                         
   3  11   2       3342.63       3408.76        86.34 o                         
   4  11   2      29888.48      29637.25       535.60 o                         
   5  11   2       2086.09       2168.84        78.95 o                         
   6  11   2       5387.38       5394.11       104.77 o                         
   7  11   2       1108.78       1101.15        23.70 o                         
   8  11   2        378.71        407.06        12.20 o                         
   9  11   2       1034.36       1102.17        27.44 o                         
  10  11   2         88.20         74.30         9.72 o                         
  11  11   2        199.71        222.41        11.05 o                         
 -10  12   2        135.08        212.05        14.91 o                         
  -9  12   2       5817.85       5811.03       100.85 o                         
  -8  12   2       1846.98       1942.69        34.45 o                         
  -7  12   2       4099.88       4352.60        70.28 o                         
  -6  12   2       6362.09       6434.34       101.35 o                         
  -5  12   2      31903.66      32077.04       557.66 o                         
  -4  12   2       1488.61       1544.68        32.96 o                         
  -3  12   2       3848.93       4045.41        82.19 o                         
  -2  12   2       2570.12       2587.69        44.85 o                         
  -1  12   2      12760.57      12172.43       189.61 o                         
   0  12   2       2593.41       2383.40        47.70 o                         
   1  12   2         35.14         53.15         5.60 o                         
   2  12   2       5987.93       5661.19       192.76 o                         
   3  12   2       2860.79       2788.20        65.67 o                         
   4  12   2       2958.09       2973.09        67.04 o                         
   5  12   2      16659.99      17021.78       342.49 o                         
   6  12   2        434.93        499.98        14.69 o                         
   7  12   2       4476.30       4447.78        87.55 o                         
   8  12   2          9.68         33.86         8.70 o                         
   9  12   2       8898.16       9218.39       216.73 o                         
  10  12   2         18.48         38.92         5.98 o                         
 -10  13   2       2717.92       2851.40       107.13 o                         
  -9  13   2        498.13        564.21        15.71 o                         
  -8  13   2       3390.64       3387.60        54.85 o                         
  -7  13   2        138.66        132.98         6.94 o                         
  -6  13   2       1613.67       1685.34        30.68 o                         
  -5  13   2          6.74         22.10         5.19 o                         
  -4  13   2       8555.88       8396.97       127.69 o                         
  -3  13   2        895.68        849.18        20.92 o                         
  -2  13   2       4048.16       3963.25        75.58 o                         
  -1  13   2        158.94        194.52        10.33 o                         
   0  13   2      14425.60      13483.31       322.59 o                         
   1  13   2       8495.49       7409.03       233.50 o                         
   2  13   2       8934.06       8256.41       239.26 o                         
   3  13   2        208.21        199.12        13.48 o                         
   4  13   2      21530.52      21187.47       422.60 o                         
   5  13   2       1294.71       1288.81        27.64 o                         
   6  13   2       1587.87       1621.63        33.05 o                         
   7  13   2         52.74         67.05         9.42 o                         
   8  13   2       1960.60       2061.10        43.10 o                         
   9  13   2       1223.50       1222.52        34.53 o                         
  -9  14   2        543.51        568.53        18.25 o                         
  -8  14   2        295.69        327.51        10.07 o                         
  -7  14   2       3536.54       3474.98        63.59 o                         
  -6  14   2       7150.98       7243.85       127.20 o                         
  -5  14   2       3824.42       3842.23        70.61 o                         
  -4  14   2        423.82        400.75        11.79 o                         
  -3  14   2       7843.15       7171.82       155.05 o                         
  -2  14   2      13997.55      12783.04       270.10 o                         
  -1  14   2       1302.65       1298.78        34.47 o                         
   0  14   2        545.48        497.83        17.15 o                         
   1  14   2        251.53        247.51        15.70 o                         
   2  14   2          2.50         15.90         3.71 o                         
   3  14   2        284.33        264.17        15.96 o                         
   4  14   2         32.07         46.75         5.85 o                         
   5  14   2       1177.48       1202.72        25.63 o                         
   6  14   2       1896.47       1983.77        38.05 o                         
   7  14   2       5363.44       5420.60       102.94 o                         
   8  14   2       2564.35       2650.82        52.38 o                         
  -8  15   2       2625.10       2464.75        80.54 o                         
  -7  15   2       3397.80       3102.43        71.76 o                         
  -6  15   2         94.70         95.34         9.00 o                         
  -5  15   2        473.31        521.49        21.05 o                         
  -4  15   2        110.41        117.82         9.37 o                         
  -3  15   2        808.95        742.18        25.98 o                         
  -2  15   2       4743.73       4271.77        95.15 o                         
  -1  15   2      14377.40      12711.37       268.06 o                         
   0  15   2         96.12        102.14         7.84 o                         
   1  15   2       1976.02       1834.19        36.70 o                         
   2  15   2       5441.25       4879.53       193.09 o                         
   3  15   2       7087.87       6742.88       171.21 o                         
   4  15   2        234.08        257.92        11.02 o                         
   5  15   2       3304.59       3188.77        65.61 o                         
   6  15   2       1515.57       1525.61        29.36 o                         
   7  15   2       5908.35       5777.57       134.70 o                         
  -6  16   2       4096.81       3817.82       139.63 o                         
  -5  16   2        837.00        816.82        42.97 o                         
  -4  16   2      15171.69      13738.29       398.47 o                         
  -3  16   2       1505.90       1408.30        41.23 o                         
  -2  16   2       3508.87       3215.39        73.71 o                         
  -1  16   2        680.38        643.15        29.81 o                         
   0  16   2       4343.39       3750.04        84.55 o                         
   1  16   2        215.54        196.39        10.27 o                         
   2  16   2       1857.67       1693.89        52.77 o                         
   3  16   2       1101.40       1017.41        24.74 o                         
   4  16   2        505.72        481.53        14.87 o                         
   5  16   2        254.47        238.02        10.27 o                         
   6  16   2       2778.67       2758.63        88.86 o                         
  -4  17   2       1220.17       1068.56        31.56 o                         
  -3  17   2       3224.29       2830.00        66.70 o                         
  -2  17   2         64.39         67.16         6.18 o                         
  -1  17   2       2263.55       1926.80        45.78 o                         
   0  17   2        808.08        712.31        20.52 o                         
   1  17   2      14501.02      12581.56       517.03 o                         
   2  17   2        374.20        358.86        21.22 o                         
   3  17   2       2523.19       2458.80       108.51 o                         
   4  17   2       4607.97       4316.05       169.33 o                         
 -13   0   3        311.72        302.85        13.01 o                         
 -11   0   3       8202.74       8749.55       174.70 o                         
  -9   0   3       4357.78       4479.54        69.16 o                         
  -7   0   3      43068.64      37093.48      1183.73 o                         
  -5   0   3       7293.39       6365.28       282.67 o                         
  -3   0   3        208.08        244.93        23.55 o                         
  -1   0   3       4671.21       5014.81       248.53 o                         
   1   0   3         77.13        119.32        11.62 o                         
   5   0   3      54492.70      49308.21      2147.25 o                         
   7   0   3        509.12        590.07        34.88 o                         
   9   0   3      34556.38      36421.38       553.52 o                         
  11   0   3        223.85        254.90        13.78 o                         
  13   0   3       1292.13       1254.62        34.45 o                         
 -14   1   3       2970.99       2737.68        63.25 o                         
 -13   1   3        985.42       1029.44        18.51 o                         
 -12   1   3       3750.95       3833.79        55.28 o                         
 -11   1   3        447.72        480.94         9.68 o                         
 -10   1   3       7161.21       7447.05        83.99 o                         
  -9   1   3         41.40         70.72         6.47 o                         
  -8   1   3        534.95        611.11        37.68 o                         
  -7   1   3        647.21        648.92        21.96 o                         
  -6   1   3       9949.70       8642.51       200.29 o                         
  -5   1   3       5646.56       4867.44       151.98 o                         
  -4   1   3      12148.86      11470.90       401.94 o                         
  -3   1   3       6472.09       6596.64       232.85 o                         
  -2   1   3      27597.80      30849.23      1212.08 o                         
  -1   1   3       3349.84       3615.20       128.33 o                         
   0   1   3      57402.93      59368.90      3757.16 o                         
   1   1   3      10086.44      11880.50       409.59 o                         
   2   1   3      29229.03      32941.04      1133.27 o                         
   4   1   3       6190.12       5224.63       136.87 o                         
   5   1   3        427.19        401.59        14.33 o                         
   6   1   3        762.35        696.18        24.59 o                         
   7   1   3          0.88         27.17         7.51 o                         
   8   1   3       1599.69       1614.96        22.29 o                         
   9   1   3       4590.38       4813.92        55.04 o                         
  10   1   3       8789.92       9319.59       103.45 o                         
  11   1   3       1057.09       1130.96        17.69 o                         
  12   1   3       2660.95       2711.54        39.79 o                         
  13   1   3       1457.47       1412.70        38.04 o                         
  14   1   3       5486.92       5056.76        95.44 o                         
 -14   2   3        327.56        337.18        10.30 o                         
 -13   2   3       1626.33       1527.15        28.29 o                         
 -12   2   3        611.75        659.71        12.18 o                         
 -11   2   3        237.56        258.52         7.35 o                         
 -10   2   3      15883.11      16570.63       188.11 o                         
  -9   2   3      18283.47      18642.85       297.84 o                         
  -8   2   3       6178.48       6577.58       183.70 o                         
  -7   2   3      13790.09      12567.51       324.06 o                         
  -6   2   3      15191.92      11984.46       309.03 o                         
  -5   2   3       8861.14       7363.56       326.98 o                         
  -4   2   3        704.63        652.60        25.31 o                         
  -3   2   3      14128.88      14283.16       699.13 o                         
  -2   2   3        403.86        629.29        27.38 o                         
  -1   2   3       2927.77       3422.45       121.20 o                         
   0   2   3      76303.23      80482.44      2767.30 o                         
   1   2   3       9688.99      11500.11       486.29 o                         
   2   2   3         63.18        106.46        11.53 o                         
   3   2   3      16564.46      15641.06       774.13 o                         
   4   2   3      19006.12      17197.88       652.16 o                         
   5   2   3       1160.97        947.04        39.63 o                         
   6   2   3      13898.73      12817.37       329.92 o                         
   7   2   3      11014.22      10165.18       264.59 o                         
   8   2   3       7411.50       7373.82       120.48 o                         
   9   2   3       5801.89       6300.68        82.22 o                         
  10   2   3       3907.06       4259.20        54.80 o                         
  11   2   3       5382.56       5539.32        70.10 o                         
  12   2   3       1786.44       1841.22        30.39 o                         
  13   2   3        543.60        538.64        11.27 o                         
 -14   3   3       1725.11       1644.34        33.39 o                         
 -13   3   3       2657.26       2495.03        49.74 o                         
 -12   3   3        121.46        120.82         5.15 o                         
 -11   3   3       7670.15       7829.36        98.62 o                         
 -10   3   3       3297.14       3505.96        43.11 o                         
  -9   3   3       2180.25       2280.48        28.46 o                         
  -8   3   3       1437.28       1513.22        25.87 o                         
  -7   3   3       4502.50       3891.54       134.41 o                         
  -6   3   3        477.60        391.80        20.42 o                         
  -5   3   3      32690.41      28380.23      2433.17 o                         
  -4   3   3       2162.91       2079.95       150.68 o                         
  -3   3   3      14685.80      14934.95       518.16 o                         
  -2   3   3       2244.32       2403.03        88.04 o                         
  -1   3   3      20798.71      22164.13       762.00 o                         
   0   3   3       1865.26       2102.64        75.63 o                         
   1   3   3      17343.94      18692.61       910.53 o                         
   2   3   3      26034.21      27233.06      1299.64 o                         
   3   3   3      12772.23      11861.70       593.04 o                         
   4   3   3       1404.23       1206.61        81.91 o                         
   5   3   3       1108.72        840.12        40.89 o                         
   6   3   3       3350.76       2931.14        81.14 o                         
   7   3   3       1658.24       1569.88        61.66 o                         
   8   3   3         85.25         68.15         5.58 o                         
   9   3   3        115.92        133.48         5.89 o                         
  10   3   3         29.63         56.97         3.79 o                         
  11   3   3       4092.61       4068.40        66.66 o                         
  12   3   3       7735.31       7761.16       113.12 o                         
  13   3   3        937.10        895.71        16.18 o                         
 -14   4   3        310.42        287.35        22.67 o                         
 -13   4   3        250.98        261.61        11.84 o                         
 -12   4   3       2170.37       2279.18        43.76 o                         
 -11   4   3         54.08         68.77         5.53 o                         
 -10   4   3       6652.47       7154.27        89.70 o                         
  -9   4   3         37.11         69.54         8.12 o                         
  -8   4   3       7734.36       7748.05        92.33 o                         
  -7   4   3       2711.80       2280.07       143.99 o                         
  -6   4   3      20809.57      18851.47       613.97 o                         
  -5   4   3       7377.00       6846.34       638.18 o                         
  -4   4   3      16520.66      13944.37      1978.31 o                         
  -3   4   3       8351.52       8813.01       308.91 o                         
  -2   4   3        641.03        736.84        32.52 o                         
  -1   4   3        342.48        403.46        21.16 o                         
   0   4   3        374.80        486.38        18.11 o                         
   1   4   3       2764.66       2614.60       108.90 o                         
   2   4   3       3872.46       3855.64       140.01 o                         
   3   4   3       2039.30       1727.51       103.62 o                         
   4   4   3      14293.01      12811.28       644.77 o                         
   5   4   3       1293.34        960.20        74.59 o                         
   6   4   3      26628.51      23646.56       755.36 o                         
   7   4   3       1138.14       1039.98        37.67 o                         
   8   4   3       9478.80       9734.60       172.69 o                         
   9   4   3       1232.95       1401.80        23.53 o                         
  10   4   3       8140.76       8528.10       111.41 o                         
  11   4   3         59.44         86.22         5.96 o                         
  12   4   3       3233.71       3125.29        48.15 o                         
  13   4   3        458.67        481.47        10.15 o                         
 -13   5   3      14108.49      13509.10       245.56 o                         
 -12   5   3        286.37        323.81         9.84 o                         
 -11   5   3        118.81        156.54         9.59 o                         
 -10   5   3         10.68         27.10         5.93 o                         
  -9   5   3      11912.31      11915.15       149.76 o                         
  -8   5   3       1186.97       1159.83        17.21 o                         
  -7   5   3       4833.17       4511.28       201.56 o                         
  -6   5   3          6.97         33.31         9.52 o                         
  -5   5   3      16194.17      15252.84      1305.63 o                         
  -4   5   3      16140.95      16650.61       534.82 o                         
  -3   5   3      57539.43      57258.93      2144.49 o                         
  -2   5   3         72.93        129.51         7.26 o                         
  -1   5   3      11108.39      11633.87       326.89 o                         
   0   5   3       8451.73       8322.87       224.51 o                         
   1   5   3      63959.49      61268.20      1723.48 o                         
   2   5   3         45.43         54.33         9.36 o                         
   3   5   3      16557.50      15977.93       650.84 o                         
   4   5   3      15259.47      14608.77       732.06 o                         
   5   5   3      17565.70      16180.77       814.27 o                         
   6   5   3       1001.60        857.27        73.77 o                         
   7   5   3        441.30        538.16        12.82 o                         
   8   5   3       1545.58       1573.84        25.43 o                         
   9   5   3       9975.18      10217.29       142.91 o                         
  10   5   3         24.26         60.66         8.92 o                         
  11   5   3       1824.16       1850.23        29.20 o                         
  12   5   3        757.92        802.87        15.43 o                         
  13   5   3       8032.23       7613.18       123.35 o                         
 -13   6   3        600.44        632.04        19.82 o                         
 -12   6   3      13834.43      13622.55       213.10 o                         
 -11   6   3       3778.03       3949.18        61.91 o                         
 -10   6   3        878.02        836.86        16.28 o                         
  -9   6   3       3366.21       3549.90        47.64 o                         
  -8   6   3      12413.28      12538.47       155.29 o                         
  -7   6   3      16274.21      16068.32       211.46 o                         
  -6   6   3       1747.56       1835.49        77.38 o                         
  -5   6   3       4194.78       4330.98       234.25 o                         
  -4   6   3      41381.47      41680.51      1324.54 o                         
  -3   6   3        234.73        199.94        12.14 o                         
  -2   6   3       3089.65       3126.52       119.62 o                         
  -1   6   3        886.67        941.60        27.07 o                         
   0   6   3        235.58        328.90         9.86 o                         
   1   6   3        185.00        268.25        14.25 o                         
   2   6   3       3814.42       3763.34       105.28 o                         
   3   6   3       5093.81       4554.30       151.53 o                         
   4   6   3       4513.75       4488.77       242.19 o                         
   5   6   3       4945.75       4358.79       241.22 o                         
   6   6   3       5760.80       5079.66       282.96 o                         
   7   6   3       9779.10       9488.85       154.51 o                         
   8   6   3      13688.67      13749.61       177.42 o                         
   9   6   3       3474.17       3524.38        56.14 o                         
  10   6   3        165.86        185.98         7.23 o                         
  11   6   3       1429.38       1361.50        23.70 o                         
  12   6   3       8592.80       8551.36       138.79 o                         
  13   6   3        710.29        717.78        20.43 o                         
 -13   7   3       2156.05       2160.79        53.05 o                         
 -12   7   3       2645.54       2576.63        51.14 o                         
 -11   7   3        790.30        820.52        17.74 o                         
 -10   7   3       1474.76       1354.12        23.28 o                         
  -9   7   3       1669.77       1549.77        23.56 o                         
  -8   7   3        245.59        256.73         7.45 o                         
  -7   7   3        381.25        364.08        12.07 o                         
  -6   7   3       6070.55       5865.66       128.41 o                         
  -5   7   3        708.16        707.02        56.43 o                         
  -4   7   3       8809.51       9567.37       310.84 o                         
  -3   7   3       8261.45       8790.74       284.93 o                         
  -2   7   3      40749.45      40090.43      1595.78 o                         
  -1   7   3      12103.64      11969.43       482.41 o                         
   0   7   3       2918.65       3025.93       100.00 o                         
   1   7   3        354.71        455.79        16.55 o                         
   2   7   3      41392.33      39790.35      1260.83 o                         
   3   7   3       8248.76       7984.34       259.55 o                         
   4   7   3        176.69        205.40        30.29 o                         
   5   7   3         62.86        114.09        27.90 o                         
   6   7   3       6875.76       6449.05        95.18 o                         
   7   7   3         46.88         54.70         6.80 o                         
   8   7   3       3531.98       3491.47        57.74 o                         
   9   7   3       1785.55       1794.64        29.08 o                         
  10   7   3        463.32        470.24        13.02 o                         
  11   7   3        209.34        224.12        13.18 o                         
  12   7   3       7768.49       7384.33       137.07 o                         
 -13   8   3       2890.46       2896.09       102.56 o                         
 -12   8   3        352.47        328.24        11.24 o                         
 -11   8   3       2201.84       2311.41        42.93 o                         
 -10   8   3       2877.78       3118.93        52.19 o                         
  -9   8   3      10129.25      10456.83       143.36 o                         
  -8   8   3       8303.45       8400.52       110.49 o                         
  -7   8   3      22041.22      22549.87       286.42 o                         
  -6   8   3       5034.32       4959.22        67.79 o                         
  -5   8   3      13903.87      13214.87       216.31 o                         
  -4   8   3       5351.56       5369.38       177.52 o                         
  -3   8   3      21596.01      21973.97       557.45 o                         
  -2   8   3       4413.70       4554.52       137.75 o                         
   0   8   3       1523.82       1300.70        41.65 o                         
   1   8   3       1582.23       1490.95       129.62 o                         
   2   8   3       4387.84       4235.39       140.60 o                         
   3   8   3      35062.36      33800.32      1076.29 o                         
   4   8   3        333.69        359.54        38.09 o                         
   5   8   3       2035.91       1984.35        40.45 o                         
   6   8   3        579.24        578.50        12.36 o                         
   7   8   3      32119.56      32009.69       514.39 o                         
   8   8   3        165.52        178.85         9.41 o                         
   9   8   3       2571.91       2543.65        47.32 o                         
  10   8   3        420.60        374.27         9.62 o                         
  11   8   3       8663.95       8811.80       145.83 o                         
  12   8   3       1904.94       1780.58        36.42 o                         
 -12   9   3       3040.97       2791.63        48.69 o                         
 -11   9   3        880.31        874.97        19.55 o                         
 -10   9   3       3135.81       3123.10        51.94 o                         
  -9   9   3       4638.87       5064.56        80.71 o                         
  -8   9   3        110.66        143.96         6.79 o                         
  -7   9   3       5990.72       6124.46        82.09 o                         
  -6   9   3         95.48        154.83         7.97 o                         
  -5   9   3       2366.14       2404.57        37.83 o                         
  -4   9   3       8958.25       8965.86       155.57 o                         
  -3   9   3        409.53        432.41        20.99 o                         
  -2   9   3       3307.15       3358.69       144.72 o                         
  -1   9   3       1575.22       1782.88        56.74 o                         
   0   9   3      24300.21      23985.48       709.76 o                         
   1   9   3       9188.73       9136.93       397.74 o                         
   2   9   3      12031.83      12414.49       524.45 o                         
   3   9   3       1374.56       1427.38        67.88 o                         
   4   9   3       9925.09       9235.93       270.74 o                         
   5   9   3       3967.65       3734.15        70.86 o                         
   6   9   3        407.80        485.76        13.06 o                         
   7   9   3        166.43        207.06        12.03 o                         
   8   9   3         21.59         32.99         6.91 o                         
   9   9   3        695.70        672.96        17.66 o                         
  10   9   3       1946.59       1935.78        42.59 o                         
  11   9   3        334.80        319.17        11.69 o                         
  12   9   3       6358.05       6214.63       193.12 o                         
 -12  10   3         84.33        100.60        10.63 o                         
 -11  10   3       3132.30       3083.61        59.39 o                         
 -10  10   3       1226.03       1343.77        27.44 o                         
  -9  10   3       5917.67       5780.77        90.98 o                         
  -8  10   3       6052.88       6290.84        93.23 o                         
  -7  10   3       3902.07       4140.36        63.26 o                         
  -6  10   3       5132.55       5253.19        78.49 o                         
  -5  10   3      14606.99      15037.57       223.68 o                         
  -4  10   3        512.90        574.97        12.63 o                         
  -3  10   3         99.97        153.29        10.09 o                         
  -2  10   3        655.91        663.46        14.76 o                         
  -1  10   3      14158.59      13873.67       242.04 o                         
   0  10   3        416.76        434.44        14.80 o                         
   1  10   3       7700.54       7314.47       167.72 o                         
   2  10   3       4688.89       4700.52       114.64 o                         
   3  10   3        560.22        553.74        16.81 o                         
   4  10   3       7972.39       7889.33       479.23 o                         
   5  10   3      21321.07      20954.81       482.08 o                         
   6  10   3       1815.51       1862.97        41.13 o                         
   7  10   3        197.08        230.14        18.48 o                         
   8  10   3       7285.69       7465.75       146.84 o                         
   9  10   3      13679.46      14431.29       275.26 o                         
  10  10   3       6242.51       6305.72       184.46 o                         
  11  10   3        106.75        134.31         9.30 o                         
 -11  11   3       7759.44       7655.65       151.04 o                         
 -10  11   3        114.04        136.13         7.25 o                         
  -9  11   3        506.05        481.59        13.66 o                         
  -8  11   3        425.38        557.80        26.65 o                         
  -7  11   3         73.35         96.91         6.25 o                         
  -6  11   3       2895.41       3032.66        47.64 o                         
  -5  11   3       4373.19       4361.42        62.58 o                         
  -4  11   3       4493.87       4593.51        62.46 o                         
  -3  11   3       3753.25       3846.06        58.43 o                         
  -2  11   3        241.84        259.31         7.94 o                         
  -1  11   3      11562.09      11746.54       183.35 o                         
   0  11   3      15831.39      15599.13       291.96 o                         
   1  11   3      19199.73      18978.49       290.09 o                         
   2  11   3        112.70        157.38        11.53 o                         
   3  11   3       6239.88       6454.13       161.26 o                         
   4  11   3        602.86        617.56        22.75 o                         
   5  11   3       6147.38       6195.49       131.63 o                         
   6  11   3       2601.72       2748.95        57.23 o                         
   7  11   3        571.50        651.27        18.86 o                         
   8  11   3       4482.80       4588.65       114.15 o                         
   9  11   3        242.39        269.71        19.78 o                         
  10  11   3       4117.31       4117.62       108.26 o                         
  11  11   3       6696.97       6622.61       205.60 o                         
 -10  12   3       7921.19       7764.46       186.35 o                         
  -9  12   3        206.38        236.13         8.89 o                         
  -8  12   3       6293.70       6537.20       101.88 o                         
  -7  12   3        317.70        277.50         8.62 o                         
  -6  12   3      18971.44      19523.73       327.50 o                         
  -5  12   3       1231.79       1245.53        25.64 o                         
  -4  12   3        633.61        700.81        13.57 o                         
  -3  12   3        168.13        169.49         6.61 o                         
  -2  12   3       4488.70       4471.39        73.98 o                         
  -1  12   3        380.17        355.17        10.60 o                         
   0  12   3        530.16        625.83        28.05 o                         
   1  12   3       1650.84       1640.80        32.87 o                         
   2  12   3       2314.61       2283.53        58.88 o                         
   3  12   3       5137.51       4987.51       106.61 o                         
   4  12   3       9828.35       9921.73       203.97 o                         
   5  12   3        523.18        527.10        18.64 o                         
   6  12   3       2653.74       2768.52        57.40 o                         
   7  12   3        548.42        584.19        17.35 o                         
   8  12   3       5738.14       5862.31       112.39 o                         
   9  12   3         22.78         28.19         6.01 o                         
  10  12   3      11594.54      12063.45       419.68 o                         
 -10  13   3        983.28       1115.58        48.07 o                         
  -9  13   3        181.80        223.17         9.45 o                         
  -8  13   3         12.12         21.41         4.20 o                         
  -7  13   3         82.05        101.08         9.47 o                         
  -6  13   3          6.27         19.86         3.67 o                         
  -5  13   3       7816.85       7780.10       148.70 o                         
  -4  13   3       2156.67       2227.55        36.50 o                         
  -3  13   3        351.99        416.80        19.35 o                         
  -2  13   3        348.41        385.71        12.74 o                         
  -1  13   3      15455.01      15083.99       267.66 o                         
   0  13   3       4739.03       4508.63        89.78 o                         
   1  13   3       6688.40       6049.62       185.53 o                         
   2  13   3        305.75        288.38        19.03 o                         
   3  13   3      10016.29       9581.34       210.70 o                         
   4  13   3       5357.42       5214.14       110.26 o                         
   5  13   3         53.36         74.51         6.84 o                         
   6  13   3       4159.57       4270.23        83.68 o                         
   7  13   3        541.52        548.66        16.01 o                         
   8  13   3       2038.10       2132.40        56.11 o                         
   9  13   3        582.74        591.31        19.77 o                         
  -9  14   3       1453.21       1505.38        39.34 o                         
  -8  14   3       6980.53       6830.58       144.19 o                         
  -7  14   3       1913.87       1973.96        38.54 o                         
  -6  14   3       6306.66       6259.12       110.87 o                         
  -5  14   3       4242.12       4343.87        86.47 o                         
  -4  14   3       1469.34       1462.61        27.69 o                         
  -3  14   3       3341.56       3142.98        52.99 o                         
  -2  14   3       1457.80       1391.86        30.84 o                         
  -1  14   3        217.68        198.73        10.65 o                         
   0  14   3          4.21         18.04         4.87 o                         
   1  14   3        410.59        380.92        14.53 o                         
   2  14   3        100.36        170.57        10.13 o                         
   3  14   3        141.93        156.44        22.15 o                         
   4  14   3       9049.07       8988.25       183.13 o                         
   5  14   3       7023.17       6913.08       118.86 o                         
   6  14   3       2630.36       2735.64        59.42 o                         
   7  14   3       2784.55       2824.89        56.20 o                         
   8  14   3       6416.92       6532.84       153.22 o                         
  -8  15   3         22.23         37.84         6.93 o                         
  -7  15   3       1280.47       1209.04        28.37 o                         
  -6  15   3        775.35        699.20        19.31 o                         
  -5  15   3         36.10         30.72         4.58 o                         
  -4  15   3       4384.45       4213.95        79.70 o                         
  -3  15   3       7733.57       6956.87       152.53 o                         
  -2  15   3      10638.67       9430.10       165.83 o                         
  -1  15   3        114.53        134.82        11.33 o                         
   0  15   3       3501.35       3177.28        87.62 o                         
   1  15   3       8089.81       7270.69       200.06 o                         
   2  15   3       5611.13       5215.24       134.63 o                         
   3  15   3        210.64        194.97        12.53 o                         
   4  15   3       6993.91       6754.64       132.17 o                         
   5  15   3        692.72        725.62        16.68 o                         
   6  15   3       1114.50       1114.33        24.63 o                         
   7  15   3       1039.49       1045.70        28.51 o                         
  -6  16   3       1187.10       1053.09        40.21 o                         
  -5  16   3       5917.68       5591.24       140.69 o                         
  -4  16   3       2958.55       2637.03        61.17 o                         
  -3  16   3       1994.44       1913.22        46.97 o                         
  -2  16   3       2229.33       1971.75        48.49 o                         
  -1  16   3        113.68        109.90         6.63 o                         
   0  16   3       2222.21       2018.01        59.56 o                         
   1  16   3        456.15        407.60        19.63 o                         
   2  16   3       2768.51       2592.83        70.05 o                         
   3  16   3        479.77        445.53        13.79 o                         
   4  16   3        463.71        473.70        13.93 o                         
   5  16   3       7852.48       7480.04       186.12 o                         
  -4  17   3       6185.53       5362.29       133.97 o                         
  -3  17   3        140.91        142.44         8.22 o                         
  -2  17   3       5450.77       4632.52       101.35 o                         
  -1  17   3        625.40        533.66        16.73 o                         
   0  17   3       5710.06       5092.79       110.62 o                         
   1  17   3       1059.32        962.31        29.30 o                         
   2  17   3       4411.12       4152.91        94.52 o                         
   3  17   3         81.30         82.13         5.47 o                         
   4  17   3       3661.99       3552.40       112.76 o                         
 -14   0   4        708.34        658.45        27.06 o                         
 -12   0   4       9837.95      10031.82       181.11 o                         
 -10   0   4       8913.38       9306.49       161.20 o                         
  -8   0   4       2833.98       2716.79       208.64 o                         
  -6   0   4       4600.09       3937.12       156.38 o                         
  -4   0   4       3160.49       2971.88       158.18 o                         
  -2   0   4       4945.02       5322.43       266.44 o                         
   0   0   4        290.81        337.68        24.21 o                         
   2   0   4      13512.73      15948.11       775.94 o                         
   4   0   4      50581.42      47165.96      1973.40 o                         
   6   0   4      20720.66      20047.37       645.66 o                         
   8   0   4      30909.11      30016.54       478.61 o                         
  10   0   4       4344.68       4542.51       122.16 o                         
  12   0   4         35.45         47.41         5.55 o                         
 -14   1   4         27.18         38.71         4.95 o                         
 -13   1   4       1153.77       1115.53        24.93 o                         
 -12   1   4       1485.46       1494.78        21.32 o                         
 -11   1   4        762.91        823.32        18.54 o                         
 -10   1   4        462.20        472.10         9.26 o                         
  -9   1   4       5243.16       5437.05        61.92 o                         
  -8   1   4         52.92         77.09         5.41 o                         
  -7   1   4       1636.20       1424.45        39.85 o                         
  -6   1   4       3604.02       2997.80        74.11 o                         
  -5   1   4      20322.86      17788.96       489.11 o                         
  -4   1   4       1500.95       1316.49        73.11 o                         
  -3   1   4       6583.51       6938.99       244.97 o                         
  -2   1   4      14427.79      15494.62       537.19 o                         
  -1   1   4     133314.53     131668.56      6405.21 o                         
   0   1   4      33766.97      36513.14      1255.91 o                         
   1   1   4       4305.17       5076.63       177.41 o                         
   2   1   4        218.79        328.58        14.76 o                         
   3   1   4       5576.11       5927.55       292.46 o                         
   4   1   4       2004.22       1758.41        55.92 o                         
   5   1   4       1344.10       1506.19        40.25 o                         
   6   1   4       3989.56       3798.79       103.77 o                         
   7   1   4       3249.03       3096.78        87.00 o                         
   8   1   4        320.74        365.46         8.56 o                         
   9   1   4      16167.72      16104.76       189.28 o                         
  10   1   4       6704.76       7209.02        86.22 o                         
  11   1   4       4218.16       4347.33        55.99 o                         
  12   1   4         48.01         73.11         4.51 o                         
  13   1   4       6157.59       5782.32        95.84 o                         
 -14   2   4       1273.39       1186.65        30.27 o                         
 -13   2   4       1787.68       1719.96        31.46 o                         
 -12   2   4       2955.05       2975.69        37.30 o                         
 -11   2   4       8558.43       8996.35       105.47 o                         
 -10   2   4      21545.77      22342.31       252.47 o                         
  -9   2   4       5535.99       5751.50        67.62 o                         
  -8   2   4       1454.77       1624.27        29.46 o                         
  -7   2   4      15178.12      13465.48       346.74 o                         
  -6   2   4       8030.41       7061.19       165.01 o                         
  -5   2   4       3057.98       2918.32       105.64 o                         
  -4   2   4        107.15        151.76         9.24 o                         
  -3   2   4        285.36        300.12        18.49 o                         
  -2   2   4         86.65         85.49        10.13 o                         
  -1   2   4        203.41        210.25        17.49 o                         
   0   2   4      52940.53      56103.40      2032.90 o                         
   1   2   4      24738.42      29244.31      1016.35 o                         
   2   2   4       3555.81       3881.80       135.90 o                         
   3   2   4       2780.42       2924.15       147.91 o                         
   4   2   4       5344.05       4677.60       131.82 o                         
   5   2   4      18721.61      16722.25       427.68 o                         
   6   2   4      14541.18      13755.08       353.32 o                         
   7   2   4       1309.08       1419.14        44.41 o                         
   8   2   4       8014.12       7974.57        93.41 o                         
   9   2   4       7673.67       8191.44       103.23 o                         
  10   2   4        592.68        643.84        11.77 o                         
  11   2   4         38.22         55.82         3.96 o                         
  12   2   4        505.86        531.16        12.32 o                         
  13   2   4        110.55         95.94         5.47 o                         
 -14   3   4       2020.75       1930.74        47.24 o                         
 -13   3   4       2539.94       2495.18        42.72 o                         
 -12   3   4        202.58        253.82        12.89 o                         
 -11   3   4         87.27        100.95         4.90 o                         
 -10   3   4       2600.08       2796.63        37.83 o                         
  -9   3   4        409.32        424.29         8.99 o                         
  -8   3   4         88.19        112.56         5.41 o                         
  -7   3   4       1969.32       1615.09        74.78 o                         
  -6   3   4      25797.80      22234.73       714.70 o                         
  -5   3   4        998.44       1055.00        51.41 o                         
  -4   3   4      20404.72      19372.06       849.13 o                         
  -3   3   4      13096.58      12380.32       586.43 o                         
  -2   3   4      19151.93      20073.68       692.78 o                         
  -1   3   4       1347.59       1495.67        56.72 o                         
   0   3   4      12063.46      13095.47       452.03 o                         
   1   3   4       3464.90       4074.74       207.08 o                         
   2   3   4      17293.55      18843.50       918.65 o                         
   3   3   4       4681.92       4747.93       244.96 o                         
   4   3   4         12.51         21.17         4.09 o                         
   5   3   4         21.17          9.55         3.87 o                         
   6   3   4       4026.05       3705.97       129.10 o                         
   7   3   4       3171.12       3199.29        78.91 o                         
   8   3   4        424.11        569.94        27.46 o                         
   9   3   4        192.49        212.59         6.74 o                         
  10   3   4      10878.27      11332.53       138.93 o                         
  11   3   4        852.38        874.39        14.44 o                         
  12   3   4      11185.85      11166.57       160.69 o                         
  13   3   4         65.07         80.66         4.80 o                         
 -14   4   4         95.04         96.41         9.75 o                         
 -13   4   4       6145.00       5969.09        95.56 o                         
 -12   4   4        891.44        899.35        18.91 o                         
 -11   4   4       1726.89       1890.26        29.36 o                         
 -10   4   4       3269.63       3428.19        45.36 o                         
  -9   4   4      10803.59      11496.79       141.13 o                         
  -8   4   4       4468.72       4644.54        57.06 o                         
  -7   4   4      12593.09      11150.79       367.97 o                         
  -6   4   4      13941.59      12272.46       398.63 o                         
  -5   4   4        333.30        260.73        29.18 o                         
  -4   4   4      10078.57       8855.40       856.56 o                         
  -3   4   4         44.28         97.08         6.99 o                         
  -2   4   4      14872.43      15106.37       705.02 o                         
  -1   4   4        143.16        317.23        16.81 o                         
   0   4   4      28316.23      30406.98      1046.37 o                         
   1   4   4      11846.05      12479.48       611.69 o                         
   2   4   4       9533.47       9518.26       334.77 o                         
   3   4   4      22024.95      21235.29       736.48 o                         
   4   4   4      19555.75      17943.94       894.97 o                         
   5   4   4      17497.61      15367.32       496.37 o                         
   6   4   4       4324.78       3981.66       137.37 o                         
   7   4   4       7558.88       7789.26       111.82 o                         
   8   4   4       4972.58       5006.06        64.27 o                         
   9   4   4       4353.03       4541.63        62.25 o                         
  10   4   4        211.63        278.97         7.62 o                         
  11   4   4        867.84        837.86        15.65 o                         
  12   4   4        798.09        759.06        14.77 o                         
  13   4   4       1078.45       1044.22        22.59 o                         
 -13   5   4        512.14        508.93        11.94 o                         
 -12   5   4         34.98         59.25         6.98 o                         
 -11   5   4          1.59         18.20         3.44 o                         
 -10   5   4        542.16        513.52        11.34 o                         
  -9   5   4       1000.17       1048.67        18.18 o                         
  -8   5   4       2802.98       2787.70        47.93 o                         
  -7   5   4         18.12         46.25         7.10 o                         
  -6   5   4       6476.32       6000.13       200.72 o                         
  -5   5   4       4946.68       4154.22       260.16 o                         
  -4   5   4      12952.90      11783.91       489.76 o                         
  -3   5   4       2618.79       2585.25       102.09 o                         
  -2   5   4       1401.28       1232.80        36.93 o                         
  -1   5   4      22399.55      23034.28       470.06 o                         
   0   5   4      18819.78      18601.10       538.78 o                         
   1   5   4       1450.20       1470.01        49.47 o                         
   2   5   4      14538.96      13938.41       375.60 o                         
   3   5   4       5339.03       5405.65       194.97 o                         
   4   5   4         40.13         50.09        20.10 o                         
   5   5   4       2632.58       2427.29       149.11 o                         
   6   5   4       1789.82       1611.30        61.52 o                         
   7   5   4       1083.98       1134.33        19.64 o                         
   8   5   4       7508.30       7507.81       106.19 o                         
   9   5   4        496.58        499.69        12.36 o                         
  10   5   4       2873.52       3090.39        49.24 o                         
  11   5   4        634.93        663.94        13.15 o                         
  12   5   4      16327.71      15661.43       222.99 o                         
  13   5   4        259.89        268.61         9.37 o                         
 -13   6   4      11447.62      10860.96       196.97 o                         
 -12   6   4       8207.98       7973.19       126.64 o                         
 -11   6   4        303.30        303.25         9.27 o                         
 -10   6   4        621.25        631.31        12.34 o                         
  -9   6   4      23707.30      24151.58       295.89 o                         
  -8   6   4      10366.88      10370.64       124.23 o                         
  -7   6   4       9131.54       9192.11       112.72 o                         
  -6   6   4        620.40        612.45        27.92 o                         
  -5   6   4       5628.89       5538.01       271.32 o                         
  -4   6   4       2498.47       2338.41        92.23 o                         
  -3   6   4       3031.67       3177.11        99.88 o                         
  -2   6   4      17861.55      17898.33       705.34 o                         
  -1   6   4       2320.92       2519.48        54.52 o                         
   0   6   4       3955.17       4023.55        93.12 o                         
   1   6   4       1810.57       1721.24        50.63 o                         
   2   6   4      23649.19      22500.48       601.84 o                         
   3   6   4      34279.28      32998.92      1052.80 o                         
   4   6   4       1892.57       1881.77       117.20 o                         
   5   6   4       6002.40       5740.44       310.20 o                         
   6   6   4       8628.33       8118.10       147.71 o                         
   7   6   4       9038.06       8768.18       121.02 o                         
   8   6   4        967.48       1052.71        20.89 o                         
   9   6   4         80.87         84.73         4.82 o                         
  10   6   4       6524.50       6302.37        96.64 o                         
  11   6   4       5091.03       5042.34        75.02 o                         
  12   6   4        129.28        145.42         6.64 o                         
 -13   7   4       1848.29       1865.71        64.83 o                         
 -12   7   4       1146.91       1200.02        26.79 o                         
 -11   7   4        719.37        773.43        17.10 o                         
 -10   7   4       1384.51       1448.72        22.47 o                         
  -9   7   4        850.18       1003.69        20.96 o                         
  -8   7   4         31.92         54.83         3.71 o                         
  -7   7   4      38192.11      38494.72       435.20 o                         
  -6   7   4      12328.97      12457.00       166.67 o                         
  -5   7   4        285.19        323.66        17.01 o                         
  -4   7   4       2920.34       3001.96        81.26 o                         
  -3   7   4      77712.98      79554.63      2212.95 o                         
  -2   7   4        721.13        763.58        23.51 o                         
  -1   7   4       4521.35       5032.16       151.65 o                         
   0   7   4         67.23         92.55         5.03 o                         
   1   7   4      40447.76      38500.53      1196.83 o                         
   2   7   4       5986.29       5599.75       154.57 o                         
   3   7   4       3144.96       3028.21       104.63 o                         
   4   7   4       3742.91       3504.12       195.68 o                         
   5   7   4       1443.82       1263.46        43.67 o                         
   6   7   4          7.29         40.13         8.88 o                         
   7   7   4       5418.61       5256.72        77.32 o                         
   8   7   4       1109.44       1185.20        21.43 o                         
   9   7   4       2772.56       2848.54        48.28 o                         
  10   7   4       1070.49       1200.90        25.09 o                         
  11   7   4       6464.08       6407.68       105.58 o                         
  12   7   4       6250.31       6104.10        99.71 o                         
 -12   8   4       4129.49       4034.86        68.82 o                         
 -11   8   4         22.80         40.79         4.82 o                         
 -10   8   4       5755.49       6353.44        89.43 o                         
  -9   8   4       3018.40       3044.39        43.76 o                         
  -8   8   4      11431.43      12405.07       161.06 o                         
  -7   8   4       8886.48       8794.51       115.77 o                         
  -6   8   4        534.03        506.52        10.05 o                         
  -5   8   4        773.81        820.22        18.71 o                         
  -4   8   4       1115.56       1078.81        32.68 o                         
  -3   8   4       1128.37       1184.51        39.72 o                         
  -2   8   4       2471.88       2460.23        76.80 o                         
  -1   8   4        741.18        902.36        30.56 o                         
   0   8   4       3747.95       3955.92       120.30 o                         
   1   8   4        712.43        666.40        22.07 o                         
   2   8   4      30258.39      29463.99       936.16 o                         
   3   8   4       2001.50       2134.05        76.25 o                         
   4   8   4       3438.76       3154.74       118.89 o                         
   5   8   4       3380.66       3199.73        73.31 o                         
   6   8   4      23018.13      22435.49       415.52 o                         
   7   8   4      10885.98      10745.83       209.49 o                         
   8   8   4       4152.07       4005.04        65.29 o                         
   9   8   4        392.90        429.51        11.58 o                         
  10   8   4       4361.81       4407.80        76.47 o                         
  11   8   4         70.60         89.09         5.35 o                         
  12   8   4        153.28        192.22         9.11 o                         
 -12   9   4       1650.30       1650.39        41.38 o                         
 -11   9   4        547.90        612.26        15.28 o                         
 -10   9   4        384.97        480.63        13.83 o                         
  -9   9   4       1558.18       1674.48        29.13 o                         
  -8   9   4       9613.78      10048.24       131.59 o                         
  -7   9   4        417.45        515.08        14.49 o                         
  -6   9   4       2942.86       3054.65        45.35 o                         
  -5   9   4      16380.77      16494.41       219.56 o                         
  -4   9   4       3624.51       3667.99        50.45 o                         
  -3   9   4       5407.64       5333.78       133.19 o                         
  -2   9   4       1851.76       1891.18        60.85 o                         
  -1   9   4      25201.98      24805.55       734.69 o                         
   0   9   4        157.39        251.91        11.78 o                         
   1   9   4       3221.18       3297.65       101.38 o                         
   2   9   4       2477.73       2534.99       113.57 o                         
   3   9   4      12391.09      11897.88       283.41 o                         
   4   9   4       5055.27       4742.96        87.55 o                         
   5   9   4       6229.58       6049.27       110.33 o                         
   6   9   4      10670.43      10347.60       196.39 o                         
   7   9   4       1123.06       1199.66        33.49 o                         
   8   9   4       7248.08       7370.94       115.02 o                         
   9   9   4       8220.46       8175.53       141.57 o                         
  10   9   4       1119.07       1204.11        30.39 o                         
  11   9   4       6961.11       6901.37       136.94 o                         
 -12  10   4       2034.28       1823.52        66.45 o                         
 -11  10   4       4690.50       4729.91        79.80 o                         
 -10  10   4       7140.10       7244.44       120.47 o                         
  -9  10   4       8538.53       8688.51       126.06 o                         
  -8  10   4       5233.86       5283.33        79.16 o                         
  -7  10   4        735.21        748.72        18.06 o                         
  -6  10   4       1424.94       1477.43        27.53 o                         
  -5  10   4        674.25        754.99        14.98 o                         
  -4  10   4        937.80       1011.09        17.30 o                         
  -3  10   4        868.29        945.32        17.89 o                         
  -2  10   4       5048.78       4963.15        73.37 o                         
  -1  10   4       1893.54       1844.00        33.33 o                         
   0  10   4      20462.17      20418.82       312.28 o                         
   1  10   4       3567.25       3439.81        75.54 o                         
   2  10   4        204.36        271.31        27.53 o                         
   3  10   4       3417.59       3321.28        57.92 o                         
   4  10   4      14305.97      14078.25       366.07 o                         
   5  10   4        852.45        898.21        23.51 o                         
   6  10   4       4355.27       4327.00        73.53 o                         
   7  10   4      10287.48      10400.56       197.52 o                         
   8  10   4       9164.18       9387.06       179.21 o                         
   9  10   4         67.17         97.25        12.14 o                         
  10  10   4        104.86        112.71         9.90 o                         
  11  10   4        302.96        350.16        46.10 o                         
 -11  11   4        750.56        773.47        19.76 o                         
 -10  11   4       3416.05       3466.41        60.76 o                         
  -9  11   4         30.87         62.91         5.27 o                         
  -8  11   4       2212.59       2247.17        41.47 o                         
  -7  11   4        222.17        228.00         9.31 o                         
  -6  11   4       8584.59       8922.69       135.20 o                         
  -5  11   4       5829.77       6074.54        84.98 o                         
  -4  11   4       1879.07       2051.20        30.81 o                         
  -3  11   4       1084.08       1196.42        21.81 o                         
  -2  11   4      20003.64      20913.05       345.87 o                         
  -1  11   4       9986.80      10112.21       158.50 o                         
   0  11   4       9332.72       9143.39       143.55 o                         
   1  11   4        435.61        456.90        10.63 o                         
   2  11   4        249.04        290.32        11.24 o                         
   3  11   4        711.89        742.67        17.47 o                         
   4  11   4       1966.08       1978.67        47.51 o                         
   5  11   4       1569.96       1590.15        51.32 o                         
   6  11   4       2459.11       2539.24        45.76 o                         
   7  11   4         31.83         34.48         7.40 o                         
   8  11   4        470.20        553.66        21.90 o                         
   9  11   4       3799.57       3955.54       123.25 o                         
  10  11   4      15966.79      16427.11       563.61 o                         
 -10  12   4       1026.21       1151.22        27.09 o                         
  -9  12   4       2057.70       2196.87        43.14 o                         
  -8  12   4         22.70         33.31         5.04 o                         
  -7  12   4       8879.17       9569.42       168.06 o                         
  -6  12   4       1784.17       1849.58        32.97 o                         
  -5  12   4       2633.32       2695.45        40.95 o                         
  -4  12   4       1258.42       1282.69        21.18 o                         
  -3  12   4         58.23         81.62         6.13 o                         
  -2  12   4        167.18        202.18         8.17 o                         
  -1  12   4       1883.20       1862.77        34.28 o                         
   0  12   4       1306.83       1288.69        25.54 o                         
   1  12   4      14275.64      13818.06       351.45 o                         
   2  12   4         76.11         89.05         6.08 o                         
   3  12   4       4394.64       4470.55       110.26 o                         
   4  12   4        283.68        331.33        14.20 o                         
   5  12   4      14794.80      15320.18       354.62 o                         
   6  12   4        163.78        166.19         9.15 o                         
   7  12   4       1287.24       1393.13        32.00 o                         
   8  12   4         72.13         85.36        11.73 o                         
   9  12   4       7726.98       7936.34       186.19 o                         
  10  12   4         32.80         31.97        11.08 o                         
  -9  13   4         20.14         23.75         4.34 o                         
  -8  13   4       1500.74       1646.26        33.62 o                         
  -7  13   4         31.21         40.25         5.09 o                         
  -6  13   4       4360.66       4414.00        69.30 o                         
  -5  13   4       7294.04       7414.31       133.07 o                         
  -4  13   4       2256.00       2304.24        37.07 o                         
  -3  13   4         43.29         66.89         5.30 o                         
  -2  13   4      16694.46      16419.62       253.94 o                         
  -1  13   4        114.69        127.85         7.04 o                         
   0  13   4       7494.17       6985.44       112.27 o                         
   1  13   4        942.71        937.02        22.80 o                         
   2  13   4       2285.85       2332.91        76.27 o                         
   3  13   4       1335.33       1309.26        48.38 o                         
   4  13   4         25.90         57.28         9.05 o                         
   5  13   4       3235.63       3286.97        60.43 o                         
   6  13   4         27.63         48.81         5.48 o                         
   7  13   4        154.22        180.80         8.64 o                         
   8  13   4       6678.20       6898.37       162.95 o                         
   9  13   4         17.09         23.62         4.88 o                         
  -9  14   4       9219.28       8798.85       269.45 o                         
  -8  14   4       1422.03       1432.04        28.66 o                         
  -7  14   4        867.93        837.29        19.42 o                         
  -6  14   4       4569.73       4601.56        82.85 o                         
  -5  14   4       2898.56       2940.82        51.42 o                         
  -4  14   4       2271.90       2339.36        43.92 o                         
  -3  14   4        560.03        585.83        14.44 o                         
  -2  14   4         66.71         87.45         5.74 o                         
  -1  14   4        243.75        269.35        10.61 o                         
   0  14   4       2369.45       2236.27        45.52 o                         
   1  14   4       3863.87       3568.59       134.05 o                         
   2  14   4       1366.23       1249.18        29.43 o                         
   3  14   4       9291.56       8754.21       272.13 o                         
   4  14   4      11526.87      11668.02       236.08 o                         
   5  14   4       4397.48       4394.84        77.38 o                         
   6  14   4        624.01        703.65        18.16 o                         
   7  14   4       9386.07       9893.55       229.57 o                         
   8  14   4       2599.75       2578.55        63.83 o                         
  -7  15   4       1226.72       1131.22        26.85 o                         
  -6  15   4       1676.12       1597.00        36.76 o                         
  -5  15   4      13007.48      12118.21       215.63 o                         
  -4  15   4       6124.45       5759.97       115.27 o                         
  -3  15   4       1990.54       1957.18        43.76 o                         
  -2  15   4       1789.11       1670.05        36.38 o                         
  -1  15   4       9582.37       8668.49       167.12 o                         
   0  15   4       4056.12       3596.51        81.27 o                         
   1  15   4       5647.74       5185.20       211.03 o                         
   2  15   4        179.95        171.50        12.05 o                         
   3  15   4       2383.73       2333.54        64.99 o                         
   4  15   4        223.46        244.27        15.06 o                         
   5  15   4       1175.94       1237.08        24.78 o                         
   6  15   4        937.73        909.24        20.66 o                         
   7  15   4        766.53        781.24        30.15 o                         
  -6  16   4       2455.97       2187.97        58.26 o                         
  -5  16   4         42.96         33.58         9.84 o                         
  -4  16   4         53.20         69.92         9.71 o                         
  -3  16   4          6.71         19.59         4.84 o                         
  -2  16   4       1617.84       1423.64        36.78 o                         
  -1  16   4         49.69         51.31        13.19 o                         
   0  16   4        332.88        317.28        16.85 o                         
   1  16   4       2729.43       2525.85        68.84 o                         
   2  16   4      13583.05      12571.13       310.25 o                         
   3  16   4         27.89         36.20         4.63 o                         
   4  16   4       8887.46       8598.92       194.99 o                         
  -4  17   4        925.88        840.85        43.57 o                         
  -3  17   4       8698.57       7052.23       151.51 o                         
  -2  17   4        629.25        545.90        13.71 o                         
  -1  17   4       2836.50       2560.91        58.24 o                         
   0  17   4       1323.41       1205.57        30.58 o                         
   1  17   4       9578.15       8691.59       214.79 o                         
   2  17   4         17.30         16.92         3.50 o                         
   3  17   4         62.89         79.02         7.18 o                         
 -13   0   5       1771.23       1714.21        42.64 o                         
 -11   0   5      19401.81      19547.85       347.02 o                         
  -9   0   5       1057.64       1079.13        22.79 o                         
  -7   0   5      20710.67      18865.84       607.44 o                         
  -3   0   5       7852.29       7940.54       396.23 o                         
  -1   0   5        408.97        489.09        33.00 o                         
   1   0   5        829.29       1114.91        62.42 o                         
   3   0   5      19264.03      19362.70       884.68 o                         
   5   0   5      20207.28      17828.62       573.08 o                         
   7   0   5        494.97        615.83        36.92 o                         
   9   0   5       8939.50       9006.50       148.60 o                         
  11   0   5         63.76        100.36         7.49 o                         
  13   0   5        421.39        405.10        14.63 o                         
 -14   1   5        116.97        115.43         7.26 o                         
 -13   1   5        778.12        724.84        21.71 o                         
 -12   1   5        148.06        159.17         6.55 o                         
 -11   1   5        110.68        132.42         5.72 o                         
 -10   1   5       4036.20       4178.03        54.07 o                         
  -9   1   5       1406.55       1439.11        23.44 o                         
  -8   1   5       3623.69       3957.80        74.66 o                         
  -7   1   5       2402.02       2126.11        55.94 o                         
  -6   1   5      23065.01      20297.76       460.83 o                         
  -5   1   5        886.07        778.84        23.23 o                         
  -4   1   5      10066.33       9773.54       297.16 o                         
  -3   1   5       2434.34       2653.92        99.70 o                         
  -2   1   5      42682.95      43515.58      2119.02 o                         
  -1   1   5       3272.45       3606.95       129.41 o                         
   0   1   5       1477.48       1476.23        56.10 o                         
   1   1   5       1251.75       1317.00        50.29 o                         
   2   1   5       2008.80       2208.93        79.99 o                         
   3   1   5         59.85         62.22         4.15 o                         
   4   1   5       5349.55       5157.03       156.64 o                         
   5   1   5       4361.74       4091.38       110.40 o                         
   6   1   5      11013.74      10265.09       266.72 o                         
   7   1   5        116.10        169.40        17.29 o                         
   8   1   5      11779.56      11424.20       176.62 o                         
   9   1   5        439.61        480.84        11.12 o                         
  10   1   5       9626.60       9710.27       196.23 o                         
  11   1   5         60.59         82.18         4.71 o                         
  12   1   5       3195.75       3315.75        49.25 o                         
  13   1   5        900.74        868.18        17.67 o                         
 -14   2   5       1069.64        955.50        25.31 o                         
 -13   2   5       6804.14       6696.66       120.97 o                         
 -12   2   5       5630.75       5696.59       111.85 o                         
 -11   2   5       6272.55       6658.54        84.12 o                         
 -10   2   5      10147.99      10528.49       129.97 o                         
  -9   2   5       6904.94       7338.46        91.56 o                         
  -8   2   5       2458.17       2594.42        46.68 o                         
  -7   2   5       1379.13       1139.22        47.89 o                         
  -6   2   5          3.61         32.86         6.79 o                         
  -5   2   5       1090.86       1117.89        37.72 o                         
  -4   2   5       5843.10       5588.63       190.48 o                         
  -3   2   5       3270.33       2949.10       128.86 o                         
  -2   2   5        409.15        482.79        24.06 o                         
  -1   2   5      75910.71      78880.95      3118.24 o                         
   0   2   5      45560.33      47994.42      3266.57 o                         
   1   2   5      11003.89      12512.90       432.27 o                         
   2   2   5      15757.35      17635.05       578.39 o                         
   3   2   5      33077.53      33204.81      1487.46 o                         
   4   2   5      19983.88      18373.40       468.69 o                         
   5   2   5       3169.06       2927.11        80.99 o                         
   6   2   5        154.92        160.71        10.37 o                         
   7   2   5       4694.05       4594.87        65.00 o                         
   8   2   5       8922.53       8640.35       113.09 o                         
   9   2   5       7217.89       7507.89       103.39 o                         
  10   2   5      10308.26      10492.89       140.43 o                         
  11   2   5        513.65        566.79        11.76 o                         
  12   2   5        363.33        360.20         9.68 o                         
  13   2   5       2450.46       2239.02        39.26 o                         
 -14   3   5       3534.88       3265.05        74.22 o                         
 -13   3   5         12.31         23.75         4.28 o                         
 -12   3   5       4003.01       4049.64        59.83 o                         
 -11   3   5        232.63        268.57         9.75 o                         
 -10   3   5         85.60         95.33         5.99 o                         
  -9   3   5      11426.69      12230.73       149.75 o                         
  -8   3   5       2233.66       2219.05        35.33 o                         
  -7   3   5      13818.06      12413.93       402.96 o                         
  -6   3   5         86.63         80.81        12.22 o                         
  -5   3   5      33992.07      32390.06       867.66 o                         
  -4   3   5      17419.99      16127.92       439.77 o                         
  -3   3   5      13244.77      13111.66       476.30 o                         
  -2   3   5       1747.44       1827.44        82.62 o                         
  -1   3   5      41954.63      43916.14      1513.06 o                         
   0   3   5        106.91        142.83        11.02 o                         
   1   3   5        410.35        452.75        20.20 o                         
   2   3   5        269.36        305.97        21.69 o                         
   3   3   5        560.95        573.84        48.72 o                         
   4   3   5       4124.54       4226.72       142.90 o                         
   5   3   5      18970.09      17617.81       567.42 o                         
   6   3   5       5842.82       5494.94       186.86 o                         
   7   3   5       2414.51       2547.32        36.63 o                         
   8   3   5       2052.08       2101.44        29.47 o                         
   9   3   5      16263.92      16613.14       205.11 o                         
  10   3   5        879.99        914.97        14.96 o                         
  11   3   5       3313.08       3360.01        43.92 o                         
  12   3   5       2736.46       2762.11        44.49 o                         
  13   3   5       1586.44       1502.16        27.42 o                         
 -13   4   5       1548.56       1462.97        26.72 o                         
 -12   4   5       7738.78       7798.71       110.77 o                         
 -11   4   5       2905.14       2995.89        43.71 o                         
 -10   4   5       7860.27       8144.68       110.29 o                         
  -9   4   5       1388.92       1502.47        24.13 o                         
  -8   4   5       3318.65       3316.49        43.52 o                         
  -7   4   5       4043.55       3922.00       146.79 o                         
  -6   4   5        138.13        147.88        18.28 o                         
  -5   4   5       7985.28       7440.52       346.97 o                         
  -4   4   5        690.62        631.20        29.93 o                         
  -3   4   5      10160.73       9689.96       229.29 o                         
  -2   4   5       2826.69       2738.88        71.89 o                         
  -1   4   5      17168.02      17687.13       420.90 o                         
   0   4   5      13932.79      14565.83       422.87 o                         
   1   4   5      10205.14      10707.79       343.39 o                         
   2   4   5      28761.30      27961.34       891.81 o                         
   3   4   5       3142.79       2961.55       108.61 o                         
   4   4   5      11328.57      10990.44       356.81 o                         
   5   4   5       3956.75       3638.06       126.11 o                         
   6   4   5       8464.64       7810.33       259.62 o                         
   7   4   5        741.16        674.57        11.54 o                         
   8   4   5       7400.95       7385.06        93.04 o                         
   9   4   5        289.52        288.38         7.72 o                         
  10   4   5        113.61        139.94         6.29 o                         
  11   4   5         16.09         36.91         4.53 o                         
  12   4   5       2324.19       2322.72        41.27 o                         
  13   4   5         44.40         44.71         7.31 o                         
 -13   5   5         11.98         25.63         7.18 o                         
 -12   5   5        151.08        159.55         8.08 o                         
 -11   5   5         65.85         98.47         7.89 o                         
 -10   5   5       1166.23       1274.04        21.47 o                         
  -9   5   5      10302.22      10294.71       128.98 o                         
  -8   5   5         51.08         88.03         7.06 o                         
  -7   5   5      29710.93      29495.37       400.41 o                         
  -6   5   5      13256.00      12755.26       414.89 o                         
  -5   5   5        610.75        586.16        40.32 o                         
  -4   5   5        200.32        199.25        10.03 o                         
  -3   5   5      69243.42      70875.97      2328.61 o                         
  -2   5   5       5947.13       5954.50       156.37 o                         
  -1   5   5       6274.83       6959.56       190.82 o                         
   0   5   5         10.38         11.36         2.58 o                         
   1   5   5      16370.86      16034.47       362.81 o                         
   2   5   5          1.47         10.99         9.08 o                         
   3   5   5      37063.91      37578.68      1296.61 o                         
   4   5   5      11121.80      11146.81       568.73 o                         
   5   5   5       3578.51       3280.44       114.31 o                         
   6   5   5         51.20         61.04         7.26 o                         
   7   5   5      14702.60      14421.62       197.26 o                         
   8   5   5       3072.18       3108.78        48.55 o                         
   9   5   5       6355.33       6750.59        96.06 o                         
  10   5   5        816.34        844.88        15.88 o                         
  11   5   5      10997.73      10875.55       156.67 o                         
  12   5   5        212.71        223.10         6.78 o                         
 -13   6   5       1886.53       1850.37        37.29 o                         
 -12   6   5        448.88        495.12        14.33 o                         
 -11   6   5       3795.12       3745.44        53.18 o                         
 -10   6   5      12410.45      12476.16       155.60 o                         
  -9   6   5       6661.17       6847.21        84.24 o                         
  -8   6   5         94.12        129.66         7.15 o                         
  -7   6   5        732.54        835.89        13.48 o                         
  -6   6   5        629.49        638.11        22.20 o                         
  -5   6   5        952.37        945.55        38.71 o                         
  -4   6   5        468.14        607.92        45.61 o                         
  -3   6   5       6138.49       6351.74       188.37 o                         
  -2   6   5       6536.88       6828.91       218.78 o                         
  -1   6   5       2449.88       2446.72        52.59 o                         
   0   6   5       6911.53       7092.09       161.72 o                         
   1   6   5      20474.52      20051.96       452.18 o                         
   2   6   5      45182.34      43272.74      1152.42 o                         
   3   6   5       4000.26       4023.52       150.37 o                         
   4   6   5        976.59        968.35        73.79 o                         
   5   6   5      11590.55      10847.04       559.63 o                         
   6   6   5      24929.88      23028.21       315.97 o                         
   7   6   5         99.37        138.05         7.96 o                         
   8   6   5         68.25        100.78         8.02 o                         
   9   6   5         43.18         42.62         4.28 o                         
  10   6   5        849.61        820.22        18.90 o                         
  11   6   5       1287.73       1284.72        25.11 o                         
  12   6   5      11159.99      10823.19       209.06 o                         
 -13   7   5         83.51        105.41         9.34 o                         
 -12   7   5        757.30        801.83        20.85 o                         
 -11   7   5       1688.05       1696.56        29.25 o                         
 -10   7   5        102.32        142.69         6.18 o                         
  -9   7   5       3958.23       4211.98        53.98 o                         
  -8   7   5      18159.06      18632.90       219.84 o                         
  -7   7   5        995.56       1026.35        16.72 o                         
  -6   7   5        350.90        412.20         8.94 o                         
  -5   7   5       5009.32       4888.94       162.90 o                         
  -4   7   5      54590.67      55767.91      1407.16 o                         
  -3   7   5        270.00        323.80        12.83 o                         
  -2   7   5       1043.27       1169.93        33.85 o                         
  -1   7   5       5136.85       5264.31       159.21 o                         
   0   7   5      34907.64      33200.41       738.70 o                         
   1   7   5          1.85         25.48         4.16 o                         
   2   7   5       9121.10       8842.75       240.49 o                         
   3   7   5       8079.16       7974.22       261.40 o                         
   4   7   5         53.68         73.41        22.37 o                         
   5   7   5        336.31        328.86        10.28 o                         
   6   7   5      19709.30      19107.97       338.06 o                         
   7   7   5       1073.56       1163.60        22.80 o                         
   8   7   5      14427.24      14505.28       204.65 o                         
   9   7   5       4404.51       4341.65        70.48 o                         
  10   7   5       7160.45       6892.48       129.82 o                         
  11   7   5       4832.82       4884.47        81.44 o                         
  12   7   5       6568.71       6418.82       104.30 o                         
 -12   8   5        372.17        350.43        10.28 o                         
 -11   8   5       2447.99       2540.57        46.38 o                         
 -10   8   5        919.66       1017.16        18.85 o                         
  -9   8   5      17768.78      18644.96       239.79 o                         
  -8   8   5        475.88        621.16        22.84 o                         
  -7   8   5         28.68         47.75         5.11 o                         
  -6   8   5       1123.94       1111.00        21.59 o                         
  -5   8   5       2871.29       2998.88        42.66 o                         
  -4   8   5        155.03        276.83        26.99 o                         
  -3   8   5      11707.23      12321.46       368.01 o                         
  -2   8   5       1946.06       1927.12        61.70 o                         
  -1   8   5       8914.21       9485.54       283.76 o                         
   0   8   5       6632.47       6468.93       194.65 o                         
   1   8   5      23504.82      21949.76       595.85 o                         
   2   8   5       2470.07       2408.43        70.42 o                         
   3   8   5      15315.61      15364.56       492.69 o                         
   4   8   5        754.19        718.21        17.88 o                         
   5   8   5       9462.62       9102.28       162.81 o                         
   6   8   5       4735.22       4548.24        90.71 o                         
   7   8   5       9504.20       9460.50       167.97 o                         
   8   8   5       6114.65       6235.74        98.71 o                         
   9   8   5        657.06        613.66        15.34 o                         
  10   8   5       2686.20       2923.38        52.39 o                         
  11   8   5        138.35        147.78         6.49 o                         
 -12   9   5        391.79        403.41        19.01 o                         
 -11   9   5        192.13        175.33         7.91 o                         
 -10   9   5       5513.82       5482.08        93.32 o                         
  -9   9   5        642.48        742.64        14.49 o                         
  -8   9   5       2855.39       3019.42        47.93 o                         
  -7   9   5        545.63        608.97        14.12 o                         
  -6   9   5       4885.96       5092.15        72.11 o                         
  -5   9   5      11695.12      12330.47       152.49 o                         
  -4   9   5       7702.53       7956.26       113.08 o                         
  -3   9   5       5972.56       5986.99        94.54 o                         
  -2   9   5       9175.47       9458.46       188.70 o                         
  -1   9   5        995.31        987.82        34.42 o                         
   0   9   5        258.52        334.99        14.93 o                         
   1   9   5       5380.64       5348.50       165.21 o                         
   2   9   5        827.45        822.19        17.45 o                         
   3   9   5        257.13        308.71        11.48 o                         
   4   9   5       3007.29       2788.92        54.17 o                         
   5   9   5        830.68        874.85        22.84 o                         
   6   9   5        889.97        890.65        23.62 o                         
   7   9   5      12789.70      12728.68       217.68 o                         
   8   9   5      11338.51      11284.93       193.48 o                         
   9   9   5       4485.52       4768.35        94.91 o                         
  10   9   5       6211.48       6178.01       121.75 o                         
  11   9   5       5072.91       5264.86       101.25 o                         
 -11  10   5      10684.44      10893.19       290.15 o                         
 -10  10   5        462.04        519.78        16.91 o                         
  -9  10   5       1347.40       1407.47        28.36 o                         
  -8  10   5        225.42        209.78         9.22 o                         
  -7  10   5       7205.21       7765.25       128.27 o                         
  -6  10   5        693.44        752.09        17.03 o                         
  -5  10   5       5688.94       5975.50        84.07 o                         
  -4  10   5        464.59        449.72        10.14 o                         
  -3  10   5         73.95        107.88         5.08 o                         
  -2  10   5       6884.14       7139.73       103.48 o                         
  -1  10   5      18854.39      19081.09       317.13 o                         
   0  10   5       3487.86       3544.96        53.77 o                         
   1  10   5       4610.65       4753.66        69.65 o                         
   2  10   5       2299.53       2355.76        38.24 o                         
   3  10   5      10393.01       9847.37       255.37 o                         
   4  10   5       8504.45       8458.81       161.20 o                         
   5  10   5       3561.10       3479.28        70.94 o                         
   6  10   5       4354.43       4248.40        85.43 o                         
   7  10   5        929.60       1060.15        27.02 o                         
   8  10   5        828.25        923.39        24.25 o                         
   9  10   5        244.87        257.77        10.84 o                         
  10  10   5        245.49        263.67        13.73 o                         
 -11  11   5       9645.13       9639.22       183.36 o                         
 -10  11   5       4480.29       4531.96        90.60 o                         
  -9  11   5        436.91        449.36        14.25 o                         
  -8  11   5         34.86         57.91         5.18 o                         
  -7  11   5      15757.17      16409.24       261.87 o                         
  -6  11   5       7629.20       8095.35       123.66 o                         
  -5  11   5      12514.54      13258.04       179.58 o                         
  -4  11   5       2922.22       3023.44        43.27 o                         
  -3  11   5      18000.33      18545.41       237.86 o                         
  -2  11   5       2981.45       3081.18        52.79 o                         
  -1  11   5       3120.94       3284.15        55.76 o                         
   0  11   5       1115.27       1184.28        23.70 o                         
   1  11   5         78.19         92.70         5.61 o                         
   2  11   5         93.75        107.45         5.27 o                         
   3  11   5        351.86        373.53        14.39 o                         
   4  11   5        353.21        377.23        12.35 o                         
   5  11   5      11510.08      11583.71       218.24 o                         
   6  11   5       5036.71       5054.17        99.94 o                         
   7  11   5       6892.86       6874.74       134.28 o                         
   8  11   5       1658.17       1696.50        37.94 o                         
   9  11   5      11891.25      11869.46       348.79 o                         
  10  11   5       1304.59       1434.94        44.60 o                         
 -10  12   5        691.67        715.37        20.86 o                         
  -9  12   5         86.24         97.26         6.59 o                         
  -8  12   5       2543.84       2766.88        53.29 o                         
  -7  12   5        411.60        456.77        14.71 o                         
  -6  12   5         37.80         60.29         5.56 o                         
  -5  12   5        627.15        689.62        14.36 o                         
  -4  12   5       1744.71       1934.92        29.55 o                         
  -3  12   5       2410.19       2525.39        37.03 o                         
  -2  12   5      10096.90      10057.95       141.92 o                         
  -1  12   5         18.89         52.05         7.87 o                         
   0  12   5      12451.11      12032.62       172.97 o                         
   1  12   5        143.66        208.04         7.05 o                         
   2  12   5       3036.97       3031.01        49.65 o                         
   3  12   5        232.94        237.26        13.65 o                         
   4  12   5      28726.01      29050.39       791.53 o                         
   5  12   5        396.95        449.00        14.90 o                         
   6  12   5       1386.08       1394.90        27.49 o                         
   7  12   5         10.35         40.13        27.02 o                         
   8  12   5       4405.99       4618.34       112.55 o                         
   9  12   5        518.68        605.00        22.02 o                         
  -9  13   5       7276.26       7190.54       124.78 o                         
  -8  13   5         35.91         47.06         4.90 o                         
  -7  13   5        854.16        885.52        21.33 o                         
  -6  13   5       2615.98       2696.89        52.80 o                         
  -5  13   5      16053.45      16252.33       306.83 o                         
  -4  13   5         35.00         63.50         4.28 o                         
  -3  13   5       1775.92       1813.69        30.36 o                         
  -2  13   5       3878.82       3858.30        58.21 o                         
  -1  13   5       6215.19       6079.47        88.30 o                         
   0  13   5        461.61        477.81        11.56 o                         
   1  13   5        688.49        684.95        17.53 o                         
   2  13   5        250.91        266.08        10.97 o                         
   3  13   5        932.51        931.20        37.92 o                         
   4  13   5       1053.72       1070.76        35.73 o                         
   5  13   5       1146.20       1226.45        28.56 o                         
   6  13   5        701.60        717.10        19.05 o                         
   7  13   5       4206.01       4588.76       111.48 o                         
   8  13   5         64.24         81.37         7.71 o                         
   9  13   5       3789.18       3765.51        92.29 o                         
  -8  14   5        147.58        161.46         7.00 o                         
  -7  14   5        897.84        877.56        19.95 o                         
  -6  14   5       1309.86       1288.51        27.43 o                         
  -5  14   5       4110.31       4013.10        77.28 o                         
  -4  14   5       1774.60       1747.77        34.57 o                         
  -3  14   5        161.58        190.93         8.05 o                         
  -2  14   5        867.89        904.20        19.52 o                         
  -1  14   5       8348.04       7917.73       144.45 o                         
   0  14   5       5557.10       5260.79        98.33 o                         
   1  14   5       5326.34       4971.85       140.74 o                         
   2  14   5       2692.50       2576.54        97.11 o                         
   3  14   5       2476.77       2363.22        84.90 o                         
   4  14   5       6745.12       6794.65       140.85 o                         
   5  14   5        202.04        225.19         9.34 o                         
   6  14   5       2341.56       2518.53        50.57 o                         
   7  14   5       1998.88       2019.76        51.86 o                         
   8  14   5        243.79        251.53        13.76 o                         
  -7  15   5       3055.12       2904.98        61.22 o                         
  -6  15   5       3654.83       3552.24        74.55 o                         
  -5  15   5        923.07        884.57        21.60 o                         
  -4  15   5       1090.35       1110.31        25.99 o                         
  -3  15   5       5480.06       5104.98       128.37 o                         
  -2  15   5      10493.53       9571.71       267.80 o                         
  -1  15   5        481.98        486.40        24.48 o                         
   0  15   5        389.35        329.92        21.06 o                         
   1  15   5       1095.49       1004.12        33.00 o                         
   2  15   5       1003.12        982.99        32.26 o                         
   3  15   5       1786.20       1766.90        50.95 o                         
   4  15   5       2456.80       2558.81        53.47 o                         
   5  15   5        522.72        539.70        14.27 o                         
   6  15   5       1719.73       1701.02        43.40 o                         
  -6  16   5        341.33        335.94        23.02 o                         
  -5  16   5        742.51        662.91        17.83 o                         
  -4  16   5       1559.03       1386.47        29.45 o                         
  -3  16   5        372.20        370.74        11.74 o                         
  -2  16   5       1651.98       1510.08        39.62 o                         
  -1  16   5       6081.54       5436.36       166.24 o                         
   0  16   5        151.64        165.99         9.70 o                         
   1  16   5       9753.50       9405.86       232.77 o                         
   2  16   5       1340.79       1380.54        40.44 o                         
   3  16   5       3951.79       3976.07        79.04 o                         
   4  16   5        456.95        430.58        12.56 o                         
   5  16   5       3781.37       3615.87       115.30 o                         
  -3  17   5        491.22        435.95        19.98 o                         
  -2  17   5       3793.93       3438.83        75.91 o                         
  -1  17   5        290.11        262.34        10.34 o                         
   0  17   5       1877.59       1816.49        60.36 o                         
   1  17   5        171.68        167.86        19.44 o                         
   2  17   5        319.59        330.98        10.30 o                         
 -14   0   6       1905.30       1666.18        57.14 o                         
 -12   0   6      10163.58      10078.72       220.71 o                         
 -10   0   6       2741.47       2930.16        57.86 o                         
  -8   0   6       4996.82       5003.36       128.94 o                         
  -6   0   6       8853.61       7569.00       249.15 o                         
  -4   0   6       1896.08       1651.01        59.62 o                         
  -2   0   6       8221.69       8472.08       421.96 o                         
   0   0   6       4588.26       4980.74       250.06 o                         
   2   0   6       9355.24       9827.99       707.68 o                         
   4   0   6      11032.28      10243.65       433.68 o                         
   6   0   6        378.20        370.90        22.20 o                         
   8   0   6       1162.99       1212.69        56.74 o                         
  10   0   6       9807.23      10341.72       186.87 o                         
  12   0   6       3011.61       2873.86        60.74 o                         
 -14   1   6       1534.27       1436.62        35.54 o                         
 -13   1   6        736.17        701.65        14.97 o                         
 -12   1   6        272.15        292.70         9.48 o                         
 -11   1   6       7539.81       7751.30       121.66 o                         
 -10   1   6      11772.74      11921.41       157.77 o                         
  -9   1   6       4176.56       4270.46        59.24 o                         
  -8   1   6        658.46        669.58        13.80 o                         
  -7   1   6      22178.08      19495.78       442.06 o                         
  -6   1   6       4377.13       3759.03        91.59 o                         
  -5   1   6       7362.24       6911.52       160.78 o                         
  -4   1   6        358.24        472.15        19.26 o                         
  -3   1   6       2036.84       1979.42        76.33 o                         
  -2   1   6       4356.73       4552.59       164.01 o                         
  -1   1   6        280.62        348.60        19.78 o                         
   0   1   6      11954.79      12969.77       449.61 o                         
   1   1   6       4388.78       4896.65       173.34 o                         
   2   1   6         96.50        140.98         7.97 o                         
   3   1   6       6601.62       6287.11       143.87 o                         
   4   1   6        136.43        188.73        10.52 o                         
   5   1   6      16636.87      15633.25       401.66 o                         
   6   1   6       3701.27       3478.43        96.98 o                         
   7   1   6       2170.37       2304.31        44.09 o                         
   8   1   6        508.92        575.22        15.90 o                         
   9   1   6       9009.39       9142.68       187.83 o                         
  10   1   6       3227.93       3338.88        47.95 o                         
  11   1   6       2099.46       2177.19        34.13 o                         
  12   1   6          5.37         23.66         3.39 o                         
  13   1   6        947.12        920.89        18.11 o                         
 -14   2   6       6216.58       5794.15       128.02 o                         
 -13   2   6       1878.17       1797.33        31.38 o                         
 -12   2   6        412.21        432.43        11.62 o                         
 -11   2   6       2256.24       2345.48        38.64 o                         
 -10   2   6       6409.23       6543.60        97.67 o                         
  -9   2   6       1994.17       2058.50        31.02 o                         
  -8   2   6          2.66         23.09         9.65 o                         
  -7   2   6       2013.66       1784.04        81.79 o                         
  -6   2   6       2677.02       2519.58        76.75 o                         
  -5   2   6      21337.73      20143.82       541.68 o                         
  -4   2   6      12137.54      11749.73       319.03 o                         
  -3   2   6        874.07        920.72        50.47 o                         
  -2   2   6      15435.67      15388.11       560.67 o                         
  -1   2   6      40259.41      42722.98      1469.12 o                         
   0   2   6      24804.48      26482.78       911.24 o                         
   1   2   6        577.16        628.16        20.55 o                         
   2   2   6      19314.39      20204.10       565.06 o                         
   3   2   6       9735.56       9007.96       345.24 o                         
   4   2   6       2000.92       1983.07        63.47 o                         
   5   2   6        504.62        604.05        21.83 o                         
   6   2   6        411.64        422.93        18.11 o                         
   7   2   6       1166.67       1202.85        18.63 o                         
   8   2   6       4552.63       4694.74        66.50 o                         
   9   2   6       2557.05       2732.40        40.99 o                         
  10   2   6       1386.74       1475.94        23.69 o                         
  11   2   6       2925.48       2945.86        44.48 o                         
  12   2   6       9181.24       9189.26       128.52 o                         
  13   2   6       1099.99       1010.83        19.44 o                         
 -14   3   6        745.87        720.75        28.36 o                         
 -13   3   6       3610.54       3518.51        57.02 o                         
 -12   3   6       5453.37       5473.26        87.15 o                         
 -11   3   6        112.25        147.24         7.86 o                         
 -10   3   6       4773.43       5100.09        71.00 o                         
  -9   3   6       9569.41       9935.44       126.50 o                         
  -8   3   6       4874.00       4737.02        65.87 o                         
  -7   3   6       3071.36       2902.18       121.91 o                         
  -6   3   6      18362.85      16865.99       542.65 o                         
  -5   3   6      10258.84      10303.14       282.01 o                         
  -4   3   6       9258.74       9027.57       246.19 o                         
  -3   3   6        809.61        844.11        28.31 o                         
  -2   3   6      18854.59      18018.75       407.02 o                         
  -1   3   6         69.47         99.10         8.97 o                         
   0   3   6      37227.20      40280.36      1496.42 o                         
   1   3   6       1592.18       1809.04       100.79 o                         
   2   3   6        583.33        719.49        22.25 o                         
   3   3   6      12590.02      12158.09       398.03 o                         
   4   3   6      36424.84      34299.93      1094.76 o                         
   5   3   6        209.56        257.22        20.28 o                         
   6   3   6       8195.45       7959.74       265.36 o                         
   7   3   6       7496.27       7579.31       100.31 o                         
   8   3   6      39758.66      38177.33       593.12 o                         
   9   3   6        324.73        343.33         9.20 o                         
  10   3   6        213.49        263.93        15.59 o                         
  11   3   6       4648.37       4694.20        68.17 o                         
  12   3   6       4882.34       4727.69        72.90 o                         
  13   3   6        133.56        142.58         6.98 o                         
 -13   4   6      18928.02      17781.98       269.96 o                         
 -12   4   6       2025.95       2036.62        32.43 o                         
 -11   4   6        592.03        675.60        14.63 o                         
 -10   4   6        111.66        123.50         5.88 o                         
  -9   4   6        180.46        216.38         6.97 o                         
  -8   4   6         12.24         26.27         2.93 o                         
  -7   4   6       6919.01       6783.33       134.72 o                         
  -6   4   6         29.12         49.22        14.78 o                         
  -5   4   6        164.19        189.99        14.38 o                         
  -4   4   6        562.70        627.24        23.55 o                         
  -3   4   6      40172.79      40726.78       951.40 o                         
  -2   4   6       2740.78       2782.12        66.66 o                         
  -1   4   6      18708.88      20133.53       537.61 o                         
   0   4   6         17.40         24.88        10.05 o                         
   1   4   6       4114.28       3801.36       153.68 o                         
   2   4   6        616.98        532.03        21.86 o                         
   3   4   6       6806.98       6434.75       177.54 o                         
   4   4   6         20.84         50.51        16.20 o                         
   5   4   6       9455.45       9152.05       300.98 o                         
   6   4   6        300.19        349.03        15.85 o                         
   7   4   6         61.65         85.57         4.97 o                         
   8   4   6        104.44        110.06         6.82 o                         
   9   4   6       4069.26       4147.52        59.21 o                         
  10   4   6       2753.11       2871.63        38.18 o                         
  11   4   6        482.08        484.14        10.80 o                         
  12   4   6       1564.57       1528.02        28.38 o                         
 -13   5   6        147.70        153.94        10.89 o                         
 -12   5   6       6074.04       5874.44        84.41 o                         
 -11   5   6       4101.76       3992.81        56.68 o                         
 -10   5   6      10018.82       9943.59       133.80 o                         
  -9   5   6        148.80        173.41         6.51 o                         
  -8   5   6       6770.17       6855.29        83.68 o                         
  -7   5   6       3973.99       4024.02        53.27 o                         
  -6   5   6       1498.49       1467.50        57.49 o                         
  -5   5   6         88.87        138.91        12.72 o                         
  -4   5   6      19862.94      19098.53       485.90 o                         
  -3   5   6       7648.23       7557.04       173.66 o                         
  -2   5   6       3726.53       3869.49        93.75 o                         
  -1   5   6        938.37        905.50        24.48 o                         
   0   5   6        131.04         65.89         7.46 o                         
   1   5   6          6.81         14.99         4.59 o                         
   2   5   6      31323.60      29767.60       837.48 o                         
   3   5   6         80.45         62.04        10.73 o                         
   4   5   6       1105.36       1131.56        44.69 o                         
   5   5   6        222.50        222.26        21.65 o                         
   6   5   6      39070.09      35997.70       462.86 o                         
   7   5   6        949.82        961.56        16.73 o                         
   8   5   6       1827.42       1841.99        28.87 o                         
   9   5   6       2551.02       2635.16        44.79 o                         
  10   5   6       8713.34       8895.24       138.67 o                         
  11   5   6        240.32        248.82        10.20 o                         
  12   5   6         64.09         77.54         6.47 o                         
 -13   6   6       3437.27       3405.31        64.67 o                         
 -12   6   6       2205.41       2198.11        38.40 o                         
 -11   6   6       3870.86       3975.67        56.22 o                         
 -10   6   6         24.60         49.09         4.08 o                         
  -9   6   6         17.99         34.76         3.87 o                         
  -8   6   6         39.13         59.79         3.91 o                         
  -7   6   6       4328.67       4447.70        58.82 o                         
  -6   6   6        972.09       1007.77        16.63 o                         
  -5   6   6        170.78        212.61        45.06 o                         
  -4   6   6       2184.48       2137.41        59.88 o                         
  -3   6   6      35286.81      36862.07       931.40 o                         
  -2   6   6      12544.84      12190.29       327.13 o                         
  -1   6   6      12367.23      13024.49       294.03 o                         
   0   6   6       3017.66       3223.16        76.17 o                         
   1   6   6      27282.48      26869.05       605.06 o                         
   2   6   6       8447.15       8327.54       191.46 o                         
   3   6   6        732.93        724.15        25.51 o                         
   4   6   6       1057.72       1117.97        82.90 o                         
   5   6   6      20443.36      18903.74       310.19 o                         
   6   6   6       3302.36       3302.60        54.04 o                         
   7   6   6      10653.86      10711.32       157.97 o                         
   8   6   6       1009.23       1033.27        20.38 o                         
   9   6   6        784.01        781.65        16.71 o                         
  10   6   6        817.29        860.96        19.40 o                         
  11   6   6       6948.32       6845.59       112.06 o                         
  12   6   6       4145.92       3917.76        76.52 o                         
 -12   7   6       1191.48       1122.48        21.66 o                         
 -11   7   6       2075.55       2126.58        35.24 o                         
 -10   7   6       3000.08       3308.11        47.08 o                         
  -9   7   6      22893.96      23912.74       281.79 o                         
  -8   7   6         93.86        121.38         6.30 o                         
  -7   7   6       5328.66       5493.05        81.75 o                         
  -6   7   6       4059.95       4361.31        63.34 o                         
  -5   7   6      23879.21      23533.83       300.88 o                         
  -4   7   6       4350.11       4298.91       114.48 o                         
  -3   7   6       2354.56       2546.16        69.63 o                         
  -2   7   6       3242.54       3205.01        99.34 o                         
  -1   7   6         74.34        116.10         9.52 o                         
   0   7   6       1273.62       1210.33        31.44 o                         
   1   7   6      10033.87      10562.09       240.17 o                         
   2   7   6        723.48        801.48        22.65 o                         
   3   7   6       4651.29       4461.10       125.81 o                         
   4   7   6       1908.71       1709.46        34.88 o                         
   5   7   6      11119.01      10638.23       160.17 o                         
   6   7   6       7085.40       6986.26       112.35 o                         
   7   7   6      12893.85      12618.13       197.29 o                         
   8   7   6       7100.44       6878.92       110.61 o                         
   9   7   6       1701.79       1706.02        31.05 o                         
  10   7   6         26.88         42.87         4.87 o                         
  11   7   6       3778.89       3793.87        63.91 o                         
  12   7   6         24.47         26.37         6.28 o                         
 -12   8   6        251.58        252.15        13.68 o                         
 -11   8   6         45.82         51.43         4.47 o                         
 -10   8   6       7585.52       7890.60       104.44 o                         
  -9   8   6        619.30        642.81        18.90 o                         
  -8   8   6       4326.70       4534.93        68.98 o                         
  -7   8   6       3006.12       3178.58        50.00 o                         
  -6   8   6         58.32         82.16         4.99 o                         
  -5   8   6          0.16         21.57         4.21 o                         
  -4   8   6      22613.97      23209.21       338.12 o                         
  -3   8   6        689.85        697.39        26.53 o                         
  -2   8   6       2609.38       2743.22        86.51 o                         
  -1   8   6      10744.11      10949.01       327.50 o                         
   0   8   6      19248.72      18667.58       554.45 o                         
   1   8   6      12234.68      11994.09       469.59 o                         
   2   8   6       4207.50       4103.96        96.82 o                         
   3   8   6       7734.75       7452.09       144.30 o                         
   4   8   6       5176.70       4893.70        95.32 o                         
   5   8   6         13.29         31.82         3.93 o                         
   6   8   6        448.24        463.47        13.28 o                         
   7   8   6       2043.60       2037.92        40.63 o                         
   8   8   6       3022.44       3200.61        60.13 o                         
   9   8   6       2369.66       2472.91        47.80 o                         
  10   8   6        440.28        487.74        15.09 o                         
  11   8   6       1614.37       1615.85        33.47 o                         
 -12   9   6        420.71        387.20        12.30 o                         
 -11   9   6       5091.94       5093.33       160.48 o                         
 -10   9   6         29.93         51.34         5.86 o                         
  -9   9   6       6824.60       7031.43       103.38 o                         
  -8   9   6       2173.25       2318.03        40.27 o                         
  -7   9   6      15919.09      16619.64       235.16 o                         
  -6   9   6        887.37        970.14        18.34 o                         
  -5   9   6       5282.04       5640.91        72.85 o                         
  -4   9   6         19.85         32.68         3.24 o                         
  -3   9   6       1688.11       1779.57        28.82 o                         
  -2   9   6       4004.99       4167.58        62.56 o                         
  -1   9   6        544.44        573.84        18.80 o                         
   0   9   6       5364.44       5610.50        97.13 o                         
   1   9   6       2149.63       2184.87        37.43 o                         
   2   9   6       5360.58       5326.41        75.59 o                         
   3   9   6       4009.48       3809.68        82.82 o                         
   4   9   6        440.17        446.39        12.38 o                         
   5   9   6      10716.80      10314.28       218.12 o                         
   6   9   6       2659.17       2760.06        58.20 o                         
   7   9   6       3192.41       3093.40        58.26 o                         
   8   9   6        489.91        516.38        14.49 o                         
   9   9   6       7107.27       7199.37       138.43 o                         
  10   9   6       3580.70       3766.01        82.61 o                         
  11   9   6       2895.69       2748.37        63.90 o                         
 -11  10   6        120.50        159.10         8.62 o                         
 -10  10   6        333.15        429.88        13.55 o                         
  -9  10   6        930.76       1037.72        25.05 o                         
  -8  10   6       5923.39       5914.55        99.26 o                         
  -7  10   6       5749.97       6016.02       101.08 o                         
  -6  10   6      11391.35      12210.00       183.64 o                         
  -5  10   6       1756.47       1850.11        29.95 o                         
  -4  10   6        820.54        895.69        19.48 o                         
  -3  10   6      11785.41      12132.57       168.11 o                         
  -2  10   6      18794.94      19277.54       280.84 o                         
  -1  10   6       1620.08       1757.76        32.41 o                         
   0  10   6       5594.90       5908.79        95.90 o                         
   1  10   6      10229.44      10472.13       143.89 o                         
   2  10   6      18111.40      17889.42       242.35 o                         
   3  10   6       6189.77       6194.30       165.22 o                         
   4  10   6       3899.19       3875.26       104.11 o                         
   5  10   6        183.02        197.83        10.98 o                         
   6  10   6         71.30         73.19         5.70 o                         
   7  10   6          0.87         12.64         4.31 o                         
   8  10   6         21.98         48.08        12.95 o                         
   9  10   6         30.22         50.29         9.64 o                         
  10  10   6       6098.94       6029.53       116.30 o                         
 -11  11   6       3392.40       3501.53        69.91 o                         
 -10  11   6       2079.97       2078.98        40.77 o                         
  -9  11   6        456.85        484.16        14.75 o                         
  -8  11   6      11963.15      12548.76       201.07 o                         
  -7  11   6      13687.46      13879.88       223.25 o                         
  -6  11   6       9170.60       9644.04       146.47 o                         
  -5  11   6        213.96        268.67         8.63 o                         
  -4  11   6        799.77        890.05        16.31 o                         
  -3  11   6       3227.14       3350.40        47.46 o                         
  -2  11   6       1711.73       1756.84        29.51 o                         
  -1  11   6        131.17        178.83         9.28 o                         
   0  11   6         21.36         57.72         5.24 o                         
   1  11   6         38.00         54.17         4.01 o                         
   2  11   6       7018.96       7042.57       123.26 o                         
   3  11   6        247.44        281.73        11.09 o                         
   4  11   6      14394.75      14359.57       343.98 o                         
   5  11   6      15015.86      15398.24       287.78 o                         
   6  11   6       2769.88       2791.86        58.53 o                         
   7  11   6        390.95        425.85        14.45 o                         
   8  11   6       9312.75       9510.69       179.64 o                         
   9  11   6       3508.19       3650.68        78.83 o                         
  10  11   6       4479.31       4270.52       150.31 o                         
 -10  12   6        637.53        657.24        17.50 o                         
  -9  12   6        374.84        356.55        11.68 o                         
  -8  12   6        236.25        201.92         9.53 o                         
  -7  12   6         30.89         52.33         4.92 o                         
  -6  12   6        196.78        225.14         9.14 o                         
  -5  12   6      14948.74      15601.00       210.17 o                         
  -4  12   6       1982.86       2061.37        31.42 o                         
  -3  12   6       4364.13       4508.14        62.16 o                         
  -2  12   6       1730.39       1824.43        30.69 o                         
  -1  12   6      15007.53      15396.23       238.69 o                         
   0  12   6       2848.69       2844.34        44.17 o                         
   1  12   6      11130.18      11124.41       152.97 o                         
   2  12   6        226.54        253.58         8.57 o                         
   3  12   6      16565.21      16485.57       343.95 o                         
   4  12   6       1545.41       1626.62        47.74 o                         
   5  12   6        231.85        241.12         9.38 o                         
   6  12   6        680.25        680.26        19.08 o                         
   7  12   6         81.05        108.32         7.50 o                         
   8  12   6        145.53        146.01         7.84 o                         
   9  12   6        613.59        705.40        22.18 o                         
  -9  13   6        202.90        161.26         7.30 o                         
  -8  13   6       2312.04       2286.95        44.01 o                         
  -7  13   6       1581.76       1711.99        35.24 o                         
  -6  13   6      14109.88      14615.25       251.19 o                         
  -5  13   6       1457.93       1504.11        24.97 o                         
  -4  13   6        167.70        193.02         7.55 o                         
  -3  13   6       2844.05       2825.76        44.30 o                         
  -2  13   6       7343.38       7475.10       119.52 o                         
  -1  13   6       1851.56       1826.63        30.46 o                         
   0  13   6       1593.47       1559.05        26.67 o                         
   1  13   6        117.35        114.44         6.81 o                         
   2  13   6        609.91        581.40        13.60 o                         
   3  13   6         92.09        109.88         6.23 o                         
   4  13   6      14561.36      14650.36       272.71 o                         
   5  13   6       2881.50       2901.42        50.39 o                         
   6  13   6       5163.80       5266.55       126.95 o                         
   7  13   6       1586.86       1615.97        43.92 o                         
   8  13   6       6900.77       7099.39       166.39 o                         
  -8  14   6        961.10        856.34        18.57 o                         
  -7  14   6         30.37         46.13         5.89 o                         
  -6  14   6         63.62         76.63         5.67 o                         
  -5  14   6       2538.87       2506.75        50.85 o                         
  -4  14   6       4016.39       3854.86        75.02 o                         
  -3  14   6       1859.73       1949.67        31.93 o                         
  -2  14   6       1328.77       1369.27        23.87 o                         
  -1  14   6       5555.83       5445.83        78.89 o                         
   0  14   6       7057.11       6799.99        97.10 o                         
   1  14   6       5391.35       5175.44       197.20 o                         
   2  14   6        637.93        655.05        38.81 o                         
   3  14   6       1934.51       1908.51        44.38 o                         
   4  14   6       4326.60       4306.77        91.31 o                         
   5  14   6         49.70         67.21         5.70 o                         
   6  14   6        172.02        192.41        10.77 o                         
   7  14   6        120.18        172.08         9.36 o                         
  -7  15   6        525.15        525.40        14.97 o                         
  -6  15   6        368.28        359.15        12.54 o                         
  -5  15   6       7103.95       6862.39       139.00 o                         
  -4  15   6       5211.98       4939.45       106.95 o                         
  -3  15   6       1535.95       1466.83        37.87 o                         
  -2  15   6         38.52         49.61         7.08 o                         
  -1  15   6       1165.48       1100.88        43.29 o                         
   0  15   6        783.92        745.81        49.45 o                         
   1  15   6       5850.32       5751.14       147.12 o                         
   2  15   6       2915.48       2957.67        79.50 o                         
   3  15   6        156.98        190.78        11.70 o                         
   4  15   6       1014.87       1060.13        28.22 o                         
   5  15   6       5527.88       5618.43       176.95 o                         
   6  15   6       6335.01       6179.26       192.56 o                         
  -5  16   6       1863.40       1662.82        63.25 o                         
  -4  16   6       1536.92       1443.99        49.74 o                         
  -3  16   6       2604.67       2409.93        58.48 o                         
  -2  16   6      16975.53      14875.38       434.47 o                         
  -1  16   6        824.05        790.65        68.17 o                         
   0  16   6       3894.07       3776.53        98.25 o                         
   1  16   6       3191.46       3203.03       100.84 o                         
   2  16   6       9305.76       9028.71       223.28 o                         
   3  16   6        634.98        642.87        16.66 o                         
   4  16   6       3347.06       3252.14       104.85 o                         
  -2  17   6         54.00         68.72        12.16 o                         
  -1  17   6       1740.11       1635.92        46.20 o                         
   0  17   6         42.62         46.38         8.11 o                         
   1  17   6        275.18        250.11        11.33 o                         
 -13   0   7        796.79        765.35        22.48 o                         
 -11   0   7          8.23         19.74         6.15 o                         
  -9   0   7       8246.98       8230.09       181.83 o                         
  -7   0   7       7762.33       7657.12       409.45 o                         
  -5   0   7      27883.24      26484.35       846.42 o                         
  -3   0   7       8613.46       8811.16       441.89 o                         
  -1   0   7      46136.33      47838.92      2326.07 o                         
   1   0   7       1049.33       1250.29        73.06 o                         
   3   0   7      17899.94      18786.79       598.56 o                         
   5   0   7       1799.82       1654.46        78.34 o                         
   7   0   7        233.11        300.58        11.12 o                         
   9   0   7      11897.82      12057.05       211.87 o                         
  11   0   7       7240.12       7381.84       147.69 o                         
  13   0   7       5041.47       4409.97       151.88 o                         
 -14   1   7        554.67        544.46        16.30 o                         
 -13   1   7        496.04        498.96        16.49 o                         
 -12   1   7       5246.74       5060.65        81.05 o                         
 -11   1   7      15102.56      15287.53       234.31 o                         
 -10   1   7       9701.72       9963.82       145.99 o                         
  -9   1   7       4766.27       4964.34        75.27 o                         
  -8   1   7      12728.81      12754.32       233.79 o                         
  -7   1   7      11960.96      10954.08       222.56 o                         
  -6   1   7       3364.48       3129.79        93.27 o                         
  -5   1   7       7225.46       6677.80       185.64 o                         
  -4   1   7         68.95         80.23         8.34 o                         
  -3   1   7        901.85        751.89        38.91 o                         
  -2   1   7         15.15         22.88         8.51 o                         
  -1   1   7      17269.10      17514.22       607.08 o                         
   0   1   7      25155.68      25882.33       689.81 o                         
   1   1   7       1238.41       1521.06        45.30 o                         
   2   1   7      21837.05      22841.85       545.76 o                         
   3   1   7       3142.46       3374.66        79.35 o                         
   4   1   7      27407.42      26988.85       800.06 o                         
   5   1   7       5888.76       5819.41       178.08 o                         
   6   1   7       6541.26       6256.36       119.58 o                         
   7   1   7       1396.43       1402.61        24.32 o                         
   8   1   7      15349.91      15100.28       184.06 o                         
   9   1   7       4580.06       4595.45        60.50 o                         
  10   1   7         67.19         81.40         4.60 o                         
  11   1   7        166.83        187.24         6.73 o                         
  12   1   7        186.43        196.31         6.29 o                         
 -14   2   7         98.40        100.02         9.51 o                         
 -13   2   7       1231.59       1140.95        21.51 o                         
 -12   2   7       1879.83       1882.80        33.51 o                         
 -11   2   7        817.65        797.19        16.76 o                         
 -10   2   7       2530.32       2639.98        42.85 o                         
  -9   2   7       1469.77       1517.92        26.69 o                         
  -8   2   7       1058.93       1065.45        24.81 o                         
  -7   2   7      12019.17      11733.72       371.41 o                         
  -6   2   7      31415.56      29094.98       776.29 o                         
  -5   2   7       3838.55       4039.84       115.78 o                         
  -4   2   7        669.80        710.21        25.96 o                         
  -3   2   7       7534.61       7336.12       214.14 o                         
  -2   2   7      12075.55      11507.32       310.80 o                         
  -1   2   7       8761.39       8755.24       236.67 o                         
   0   2   7       6562.61       7010.98       190.96 o                         
   1   2   7       9258.56      10171.02       274.15 o                         
   2   2   7       5380.90       5589.45       152.26 o                         
   3   2   7        108.30        154.61        17.54 o                         
   4   2   7       3163.52       3690.48       114.50 o                         
   5   2   7       1002.51       1195.94        38.06 o                         
   6   2   7       5270.98       5407.19        88.84 o                         
   7   2   7        199.51        236.46         6.86 o                         
   8   2   7       5371.40       5340.08        75.17 o                         
   9   2   7       6731.74       6919.00        95.94 o                         
  10   2   7      10319.02      10179.39       143.59 o                         
  11   2   7       3213.89       3274.69        48.71 o                         
  12   2   7       1374.33       1382.41        22.31 o                         
 -13   3   7       6699.00       6345.56        99.13 o                         
 -12   3   7        398.35        398.90        11.28 o                         
 -11   3   7       1784.11       1948.21        32.98 o                         
 -10   3   7       1155.96       1165.27        23.87 o                         
  -9   3   7      10468.60      10716.38       147.64 o                         
  -8   3   7       2383.93       2508.52        38.86 o                         
  -7   3   7       4510.79       4593.51       135.80 o                         
  -6   3   7         55.14         58.59         9.90 o                         
  -5   3   7       4093.37       3886.70       111.91 o                         
  -4   3   7       3576.30       3308.13        95.31 o                         
  -3   3   7       2429.57       2695.47        78.31 o                         
  -2   3   7         37.53         96.29         6.17 o                         
  -1   3   7       5637.37       5193.96       208.69 o                         
   0   3   7        895.76       1102.64        34.16 o                         
   1   3   7       2389.31       2341.27        66.59 o                         
   2   3   7      11585.18      11496.79       308.67 o                         
   3   3   7      34402.16      34331.12      1088.91 o                         
   4   3   7       1285.65       1210.19        39.81 o                         
   5   3   7      15829.12      15207.95       494.21 o                         
   6   3   7       9237.10       8733.36       168.20 o                         
   7   3   7       9977.49       9886.38       144.29 o                         
   8   3   7         55.58         97.51         7.10 o                         
   9   3   7        182.28        214.55         7.86 o                         
  10   3   7       2420.73       2526.58        36.99 o                         
  11   3   7       4770.54       4694.89        67.91 o                         
  12   3   7        712.18        701.87        13.93 o                         
 -13   4   7        455.18        451.08        10.92 o                         
 -12   4   7       1630.46       1589.80        28.96 o                         
 -11   4   7       2175.05       2265.16        34.32 o                         
 -10   4   7        543.74        630.10        12.81 o                         
  -9   4   7        177.00        211.36         7.03 o                         
  -8   4   7       3101.34       3202.55        41.56 o                         
  -7   4   7         36.22         63.73         4.04 o                         
  -6   4   7       1474.33       1474.73        58.25 o                         
  -5   4   7       1806.70       1787.97        66.28 o                         
  -4   4   7      39764.51      38770.26      1030.67 o                         
  -3   4   7       3059.08       2994.01        86.72 o                         
  -2   4   7       3778.52       3634.18        85.62 o                         
  -1   4   7        308.55        253.08         9.70 o                         
   0   4   7      12157.15      12294.64       356.18 o                         
   1   4   7       6317.42       5935.97       264.55 o                         
   2   4   7      21231.21      22308.38       805.48 o                         
   3   4   7       7769.73       7519.50       207.32 o                         
   4   4   7        998.71        997.99        41.67 o                         
   5   4   7       7294.41       6980.92       234.59 o                         
   6   4   7       4719.33       4638.18        77.57 o                         
   7   4   7       1412.97       1392.63        25.33 o                         
   8   4   7      10355.62      10477.31       157.95 o                         
   9   4   7        654.97        710.32        15.83 o                         
  10   4   7       1719.03       1770.27        30.05 o                         
  11   4   7       2524.04       2558.80        43.34 o                         
  12   4   7      15151.10      14459.76       289.82 o                         
 -13   5   7       8005.38       7666.12       136.44 o                         
 -12   5   7       1462.27       1434.91        23.98 o                         
 -11   5   7       3253.34       3238.43        46.83 o                         
 -10   5   7         67.06         93.07         5.14 o                         
  -9   5   7       8370.90       8546.49       114.59 o                         
  -8   5   7       3593.28       3544.69        49.71 o                         
  -7   5   7       7301.76       7404.96        99.82 o                         
  -6   5   7         15.51         36.41         3.52 o                         
  -5   5   7       7967.48       7926.44       261.13 o                         
  -4   5   7        841.82        972.78        39.05 o                         
  -3   5   7      10176.74      10493.24       238.98 o                         
  -2   5   7       4433.15       4409.01       103.36 o                         
  -1   5   7       1040.31       1185.82        30.90 o                         
   0   5   7       1802.17       2004.17        54.94 o                         
   1   5   7       7217.65       6831.29       176.11 o                         
   2   5   7       4093.55       4375.83       123.75 o                         
   3   5   7      10899.93      10715.17       290.87 o                         
   4   5   7       3060.63       2915.94       103.33 o                         
   5   5   7      14068.28      13068.29       255.94 o                         
   6   5   7       1403.38       1336.87        21.80 o                         
   7   5   7       5966.83       5972.66        90.59 o                         
   8   5   7       1361.69       1422.81        23.31 o                         
   9   5   7       3223.50       3388.45        62.37 o                         
  10   5   7         13.66         33.45         7.10 o                         
  11   5   7       1649.75       1712.01        37.14 o                         
  12   5   7        852.12        859.48        20.26 o                         
 -13   6   7        109.21         97.17        10.47 o                         
 -12   6   7        172.47        184.94        10.04 o                         
 -11   6   7         62.61         67.62         5.07 o                         
 -10   6   7        122.45        107.34         5.57 o                         
  -9   6   7       1934.17       1984.87        30.63 o                         
  -8   6   7        248.55        276.91         8.37 o                         
  -7   6   7       2406.38       2518.68        36.66 o                         
  -6   6   7       3492.68       3560.06        47.98 o                         
  -5   6   7       2077.80       2113.31        53.45 o                         
  -4   6   7      22313.01      22452.18       570.34 o                         
  -3   6   7      21091.93      22053.13       560.29 o                         
  -2   6   7       1524.18       1474.59        37.84 o                         
  -1   6   7        265.95        357.23        28.94 o                         
   0   6   7      10706.50      10902.14       248.68 o                         
   1   6   7      18001.78      17402.08       393.84 o                         
   2   6   7       1386.56       1491.22        46.89 o                         
   3   6   7        495.54        458.36        28.22 o                         
   4   6   7       1566.75       1435.65        60.62 o                         
   5   6   7       4487.15       4138.22        61.56 o                         
   6   6   7      10834.67      10344.40       150.27 o                         
   7   6   7       9807.89       9466.95       129.78 o                         
   8   6   7        935.43        911.06        21.00 o                         
   9   6   7        144.16        147.68         6.84 o                         
  10   6   7       5663.12       5597.85        95.45 o                         
  11   6   7       7107.41       6981.99       133.88 o                         
  12   6   7       3239.86       2991.49        71.95 o                         
 -12   7   7       1898.28       1914.57        35.31 o                         
 -11   7   7        428.17        449.69        13.11 o                         
 -10   7   7       6611.87       7052.22       103.52 o                         
  -9   7   7       1589.96       1668.25        29.41 o                         
  -8   7   7       3108.10       3163.34        50.09 o                         
  -7   7   7       5066.21       5428.40        91.28 o                         
  -6   7   7       7110.85       7173.24       100.36 o                         
  -5   7   7       6041.47       5999.68        74.75 o                         
  -4   7   7        683.82        683.26        13.74 o                         
  -3   7   7       4660.66       4889.71       128.36 o                         
  -2   7   7       3656.90       3622.46       112.59 o                         
  -1   7   7        254.22        357.60        14.17 o                         
   0   7   7        746.70        739.84        21.56 o                         
   1   7   7        643.53        639.02        19.54 o                         
   2   7   7      24898.04      23918.35       638.58 o                         
   3   7   7       5742.86       5700.13       105.20 o                         
   4   7   7       7521.69       7130.94       109.77 o                         
   5   7   7       8152.40       7693.15       123.29 o                         
   6   7   7      22574.59      21709.42       335.80 o                         
   7   7   7        560.21        587.45        14.84 o                         
   8   7   7        317.25        313.52         9.91 o                         
   9   7   7         28.11         46.61         4.48 o                         
  10   7   7       4153.05       4142.38        95.52 o                         
  11   7   7        919.97       1034.82        29.27 o                         
 -12   8   7         46.57         51.35         6.63 o                         
 -11   8   7        167.02        179.86         8.36 o                         
 -10   8   7        190.71        199.80         8.83 o                         
  -9   8   7       6238.00       6427.46        95.41 o                         
  -8   8   7        502.18        575.33        14.00 o                         
  -7   8   7       2286.26       2414.68        39.67 o                         
  -6   8   7         78.42         97.25         5.88 o                         
  -5   8   7      21990.79      22973.12       280.51 o                         
  -4   8   7       1711.29       1753.94        24.77 o                         
  -3   8   7      12651.53      13216.85       170.70 o                         
  -2   8   7        922.64        906.88        24.92 o                         
  -1   8   7      19362.43      19989.82       594.56 o                         
   0   8   7       5287.52       5632.19       198.97 o                         
   1   8   7       9158.51       9346.12       189.62 o                         
   2   8   7       4900.86       4784.61        82.50 o                         
   3   8   7       5457.19       5305.17       105.33 o                         
   4   8   7        395.57        460.86        14.20 o                         
   5   8   7        832.59        788.77        18.84 o                         
   6   8   7          8.52         12.48         4.37 o                         
   7   8   7       2273.56       2329.68        45.72 o                         
   8   8   7        113.72        150.63        13.72 o                         
   9   8   7       5228.12       5366.43       105.23 o                         
  10   8   7       2264.35       2266.58        47.60 o                         
  11   8   7       6131.18       5947.26       164.17 o                         
 -12   9   7       3384.72       3276.30       104.90 o                         
 -11   9   7         55.96         68.93         6.29 o                         
 -10   9   7       5776.25       5738.51       103.77 o                         
  -9   9   7       7769.73       8153.11       118.56 o                         
  -8   9   7       6341.35       6793.17       100.33 o                         
  -7   9   7       3392.61       3583.07        56.06 o                         
  -6   9   7       1733.69       1825.94        31.52 o                         
  -5   9   7       7840.43       8305.51       114.82 o                         
  -4   9   7       3204.51       3426.60        48.21 o                         
  -3   9   7        833.44        895.43        15.87 o                         
  -2   9   7        613.21        671.75        16.24 o                         
  -1   9   7        972.08        974.28        20.28 o                         
   0   9   7       5400.09       5532.07        86.78 o                         
   1   9   7       9878.26       9919.24       159.88 o                         
   2   9   7       8872.26       8923.14       118.36 o                         
   3   9   7         65.37         84.67        12.60 o                         
   4   9   7       7474.94       7366.35       141.21 o                         
   5   9   7       4694.18       4681.84        83.96 o                         
   6   9   7       5859.54       5786.84       131.37 o                         
   7   9   7       3300.29       3377.53        63.07 o                         
   8   9   7      11384.54      11392.54       217.08 o                         
   9   9   7       1066.86       1095.04        26.51 o                         
  10   9   7         72.55         86.63         6.19 o                         
 -11  10   7         18.40         15.65         4.07 o                         
 -10  10   7        114.39        170.98         8.77 o                         
  -9  10   7         21.58         50.12         6.03 o                         
  -8  10   7       5979.53       6396.34       106.58 o                         
  -7  10   7       3771.65       4030.78        70.10 o                         
  -6  10   7        333.74        400.21        12.59 o                         
  -5  10   7       6813.84       7236.22       101.00 o                         
  -4  10   7       3897.58       4277.59        59.15 o                         
  -3  10   7      10256.09      10824.04       195.12 o                         
  -2  10   7       4031.06       4302.21        64.85 o                         
  -1  10   7       5579.65       5912.57        87.02 o                         
   0  10   7       5172.99       5330.47        84.25 o                         
   1  10   7       2671.48       2733.02        41.56 o                         
   2  10   7        250.55        261.16         8.55 o                         
   3  10   7         10.81         28.59         4.33 o                         
   4  10   7       1344.69       1369.39        32.14 o                         
   5  10   7         74.65         94.50        13.43 o                         
   6  10   7         12.48         37.54         4.63 o                         
   7  10   7        105.64        147.40        13.47 o                         
   8  10   7       3341.52       3406.51        69.11 o                         
   9  10   7       6022.82       6142.44       117.89 o                         
  10  10   7       3276.87       3286.90        56.33 o                         
 -10  11   7       5563.41       5291.13        94.33 o                         
  -9  11   7       3443.74       3768.80        70.24 o                         
  -8  11   7       1229.21       1280.98        28.92 o                         
  -7  11   7       7299.33       7630.46       125.40 o                         
  -6  11   7       1432.52       1503.02        31.86 o                         
  -5  11   7        189.21        229.51         8.11 o                         
  -4  11   7       1613.02       1581.63        25.33 o                         
  -3  11   7       1241.34       1320.60        21.83 o                         
  -2  11   7        725.12        759.39        17.67 o                         
  -1  11   7       7134.02       7510.38       120.05 o                         
   0  11   7       2368.90       2581.66        44.12 o                         
   1  11   7       5595.21       5476.78        77.95 o                         
   2  11   7        988.08       1030.02        22.26 o                         
   3  11   7      11160.95      11071.60       267.73 o                         
   4  11   7       6062.63       6253.36       121.36 o                         
   5  11   7        772.44        837.32        24.52 o                         
   6  11   7        436.19        437.75        14.64 o                         
   7  11   7       9283.96       9660.01       182.62 o                         
   8  11   7       1653.88       1731.79        37.75 o                         
   9  11   7       3009.98       3119.59        69.44 o                         
 -10  12   7       2645.35       2573.20        62.53 o                         
  -9  12   7        868.12        856.82        20.00 o                         
  -8  12   7        173.38        201.43         9.39 o                         
  -7  12   7         41.60         61.50         6.18 o                         
  -6  12   7      11101.15      11498.63       185.49 o                         
  -5  12   7        397.23        475.16        11.53 o                         
  -4  12   7        798.44        819.98        15.51 o                         
  -3  12   7       2323.91       2381.39        38.52 o                         
  -2  12   7      28699.78      29424.28       451.95 o                         
  -1  12   7       4104.98       4058.19        68.33 o                         
   0  12   7       3739.16       3822.69        61.37 o                         
   1  12   7       3371.75       3376.42        51.64 o                         
   2  12   7       3554.51       3440.78        61.64 o                         
   3  12   7         26.92         44.67         6.29 o                         
   4  12   7        131.31        143.08         7.61 o                         
   5  12   7        525.00        482.50        15.97 o                         
   6  12   7        934.71        976.88        24.44 o                         
   7  12   7        953.73        998.51        24.14 o                         
   8  12   7       4169.27       4325.52       104.90 o                         
   9  12   7       1736.42       1804.44        72.49 o                         
  -9  13   7       2319.69       2335.40        43.51 o                         
  -8  13   7        392.92        422.99        12.31 o                         
  -7  13   7       4919.17       5050.48        90.95 o                         
  -6  13   7       1135.57       1130.89        25.54 o                         
  -5  13   7        341.70        404.55        10.11 o                         
  -4  13   7        222.44        237.96         8.78 o                         
  -3  13   7        758.76        765.42        18.02 o                         
  -2  13   7        415.53        431.52        12.75 o                         
  -1  13   7       4712.96       4685.84        69.45 o                         
   0  13   7        287.70        335.59        10.59 o                         
   1  13   7       4720.53       4759.47        82.78 o                         
   2  13   7        304.73        329.41        12.62 o                         
   3  13   7       5397.29       5574.94        98.95 o                         
   4  13   7       2925.81       2931.56        59.86 o                         
   5  13   7       7051.83       7268.40       138.15 o                         
   6  13   7       1779.96       1823.18        55.17 o                         
   7  13   7       3323.55       3455.22        84.71 o                         
   8  13   7         18.68         35.73         4.97 o                         
  -8  14   7        940.06        900.75        22.34 o                         
  -7  14   7        278.73        282.92         9.18 o                         
  -6  14   7       3293.80       3251.47        69.55 o                         
  -5  14   7      16501.76      16100.17       317.73 o                         
  -4  14   7      12294.86      11598.66       182.33 o                         
  -3  14   7        146.79        157.62         9.81 o                         
  -2  14   7       4616.26       4679.54        68.70 o                         
  -1  14   7      12595.84      12440.56       172.54 o                         
   0  14   7       5045.44       5193.30       108.58 o                         
   1  14   7       1113.65       1155.15        44.56 o                         
   2  14   7         55.03         70.75         6.62 o                         
   3  14   7      11969.92      12118.58       206.89 o                         
   4  14   7         33.18         57.05         4.49 o                         
   5  14   7       4550.05       4598.09       110.36 o                         
   6  14   7       1658.72       1735.43        45.12 o                         
   7  14   7        619.52        604.67        18.71 o                         
  -6  15   7       6762.63       6128.27       132.35 o                         
  -5  15   7       1018.00        991.79        21.13 o                         
  -4  15   7       1156.01       1116.44        25.17 o                         
  -3  15   7        559.09        562.87        18.38 o                         
  -2  15   7        362.79        347.94        12.03 o                         
  -1  15   7        852.66        816.91        35.00 o                         
   0  15   7      10702.99      10493.36       442.84 o                         
   1  15   7       1552.61       1546.38        45.78 o                         
   2  15   7        217.38        248.03        13.44 o                         
   3  15   7       1215.75       1302.28        50.16 o                         
   4  15   7      17238.22      17211.33       525.44 o                         
   5  15   7        619.26        668.76        27.29 o                         
  -5  16   7       6906.27       6069.04       254.90 o                         
  -4  16   7       1139.58       1046.51        32.95 o                         
  -3  16   7      12858.08      11560.18       344.01 o                         
  -2  16   7         38.66         61.43         8.90 o                         
  -1  16   7       1392.26       1399.22        55.22 o                         
   0  16   7        873.61        872.26        52.39 o                         
   1  16   7       4547.77       4591.81       143.41 o                         
   2  16   7        558.01        527.94        18.98 o                         
   3  16   7        299.05        313.59        16.37 o                         
   4  16   7          8.15         20.25         5.54 o                         
 -12   0   8        825.37        868.36        25.87 o                         
 -10   0   8      20303.60      20251.24       436.41 o                         
  -8   0   8        512.75        562.61        28.58 o                         
  -6   0   8      37695.79      33763.49      1073.63 o                         
  -4   0   8       6713.44       7143.67       365.43 o                         
  -2   0   8     119004.16     112919.59      5507.79 o                         
   0   0   8      11237.97      11950.55       500.02 o                         
   2   0   8       1152.13        928.67        35.94 o                         
   4   0   8       5936.83       5627.57       243.73 o                         
   6   0   8       8503.13       8051.48       198.00 o                         
   8   0   8      31420.54      32031.49       532.43 o                         
  10   0   8       2432.99       2539.44        49.85 o                         
  12   0   8       2056.82       2115.72        60.44 o                         
 -13   1   8       8033.69       7375.41       114.52 o                         
 -12   1   8       4708.62       4524.14        72.94 o                         
 -11   1   8       7036.30       7109.27       112.26 o                         
 -10   1   8        243.42        297.34        14.18 o                         
  -9   1   8        171.59        212.43         8.28 o                         
  -8   1   8       8492.03       8361.87       160.17 o                         
  -7   1   8       4819.89       4708.03       108.32 o                         
  -6   1   8       1299.51       1144.43        40.63 o                         
  -5   1   8       1674.46       1637.43        52.60 o                         
  -4   1   8        345.40        325.11        15.74 o                         
  -3   1   8       3090.87       2962.91        85.86 o                         
  -2   1   8      11400.62      11735.23       412.09 o                         
  -1   1   8      38634.70      39409.25      1046.98 o                         
   0   1   8       4251.43       4605.15       127.92 o                         
   1   1   8       1694.08       2031.78        59.44 o                         
   2   1   8       3576.02       3821.59        89.91 o                         
   3   1   8      31099.41      30098.98       676.50 o                         
   4   1   8       5438.83       5502.98       168.74 o                         
   5   1   8       5678.77       5587.21       172.00 o                         
   6   1   8        183.76        224.77         7.45 o                         
   7   1   8       6237.00       6241.30        78.42 o                         
   8   1   8       2860.28       2940.06        41.72 o                         
   9   1   8        202.59        243.77         7.19 o                         
  10   1   8       1085.36       1073.76        16.79 o                         
  11   1   8       1197.50       1282.49        21.47 o                         
  12   1   8        133.74        148.18         5.34 o                         
 -13   2   8        708.30        685.54        14.56 o                         
 -12   2   8       3826.64       3812.70        62.26 o                         
 -11   2   8       6269.07       6279.61        99.79 o                         
 -10   2   8        102.01        127.58         7.38 o                         
  -9   2   8        209.91        254.45        15.81 o                         
  -8   2   8      11342.68      11427.64       165.44 o                         
  -7   2   8      24120.01      23667.53       505.97 o                         
  -6   2   8        191.51        229.45        21.82 o                         
  -5   2   8       6024.17       5741.62       161.39 o                         
  -4   2   8      29527.49      27643.88       739.47 o                         
  -3   2   8       5956.15       5686.24       158.07 o                         
  -2   2   8         96.84        117.59         7.01 o                         
  -1   2   8       9697.05       9945.83       268.82 o                         
   0   2   8       9313.90      10051.17       272.05 o                         
   1   2   8       2321.37       2792.98        79.55 o                         
   2   2   8       3515.50       4036.66       111.83 o                         
   3   2   8        359.39        377.06        18.55 o                         
   4   2   8        774.37        869.68        34.35 o                         
   5   2   8      11125.96      10162.13       334.95 o                         
   6   2   8       8942.31       8506.22       124.51 o                         
   7   2   8        226.44        268.48         8.32 o                         
   8   2   8       7975.57       7814.03       102.09 o                         
   9   2   8      16697.23      16695.51       227.02 o                         
  10   2   8       1810.00       1795.06        28.36 o                         
  11   2   8       1634.26       1609.53        25.78 o                         
  12   2   8       4601.07       4350.02        62.36 o                         
 -13   3   8       2532.21       2394.22        39.97 o                         
 -12   3   8       3499.15       3474.05        57.20 o                         
 -11   3   8        719.38        779.53        16.31 o                         
 -10   3   8      12135.89      12272.66       169.09 o                         
  -9   3   8       5969.05       6183.36        87.83 o                         
  -8   3   8       3348.24       3417.72        60.21 o                         
  -7   3   8       5742.47       5902.25       114.15 o                         
  -6   3   8         51.30         99.52        12.81 o                         
  -5   3   8       8840.00       8524.00       235.08 o                         
  -4   3   8       1541.28       1438.35        46.22 o                         
  -3   3   8      21747.27      20968.42       562.40 o                         
  -2   3   8       2331.06       2065.43        51.16 o                         
  -1   3   8        982.09       1376.64        58.69 o                         
   0   3   8      48242.21      52504.61      1395.73 o                         
   1   3   8      18549.73      20281.17       716.90 o                         
   2   3   8      10170.52      10080.90       325.05 o                         
   3   3   8       1815.13       1756.83        62.79 o                         
   4   3   8      17260.16      16032.64       512.19 o                         
   5   3   8      15285.83      14799.59       256.00 o                         
   6   3   8       1343.49       1360.37        32.69 o                         
   7   3   8          6.73         21.40         4.53 o                         
   8   3   8       1654.76       1760.54        31.28 o                         
   9   3   8        657.56        711.89        15.97 o                         
  10   3   8       1693.10       1793.05        30.28 o                         
  11   3   8         67.03         74.40         4.90 o                         
  12   3   8       2780.23       2717.77        48.75 o                         
 -13   4   8       1932.80       1818.48        35.88 o                         
 -12   4   8        500.99        505.26        12.54 o                         
 -11   4   8        576.99        581.35        13.43 o                         
 -10   4   8       1285.24       1264.32        22.31 o                         
  -9   4   8      15301.51      15912.50       242.52 o                         
  -8   4   8        410.53        415.72        10.94 o                         
  -7   4   8       9701.76       9832.30       153.14 o                         
  -6   4   8          2.04         31.52         7.43 o                         
  -5   4   8      18593.06      18898.72       606.04 o                         
  -4   4   8       2415.04       2247.58        67.76 o                         
  -3   4   8       8220.32       8051.08       220.68 o                         
  -2   4   8       2190.98       2179.46        76.69 o                         
  -1   4   8       5495.00       5662.33       131.52 o                         
   0   4   8        278.69        350.43        12.09 o                         
   1   4   8       1982.95       1915.66        68.27 o                         
   2   4   8        650.66        553.40        25.00 o                         
   3   4   8       7439.81       7382.19       240.63 o                         
   4   4   8       1770.77       1664.92        53.12 o                         
   5   4   8       2279.37       2211.47        39.82 o                         
   6   4   8       2405.09       2469.00        45.98 o                         
   7   4   8      10230.72      10123.67       171.07 o                         
   8   4   8        553.40        560.36        13.44 o                         
   9   4   8       3357.14       3476.25        56.22 o                         
  10   4   8        247.74        267.94         8.89 o                         
  11   4   8      13865.15      13673.15       211.15 o                         
  12   4   8       1358.37       1351.93        35.41 o                         
 -13   5   8        410.49        401.04        17.03 o                         
 -12   5   8        446.68        443.50        18.79 o                         
 -11   5   8        127.42        130.42         6.91 o                         
 -10   5   8       9143.24       9091.61       124.61 o                         
  -9   5   8       1433.59       1438.71        23.63 o                         
  -8   5   8       4180.77       4300.88        59.42 o                         
  -7   5   8         34.90         37.76         4.04 o                         
  -6   5   8        486.55        524.77        10.78 o                         
  -5   5   8         23.52         49.00         7.54 o                         
  -4   5   8       5635.70       5666.56       187.36 o                         
  -3   5   8       8756.88       8955.07       243.59 o                         
  -2   5   8       4109.20       3981.74        94.44 o                         
  -1   5   8        250.31        361.98        12.69 o                         
   0   5   8       8669.87       8592.13       279.07 o                         
   1   5   8      12373.13      12554.38       403.95 o                         
   2   5   8      28050.52      26836.71       718.85 o                         
   3   5   8       1343.11       1361.13        44.68 o                         
   4   5   8        506.26        545.30        16.79 o                         
   5   5   8       1448.52       1433.06        28.23 o                         
   6   5   8       2626.59       2532.99        43.32 o                         
   7   5   8        129.90        160.89        10.25 o                         
   8   5   8        103.69        113.73         9.44 o                         
   9   5   8        758.61        749.37        17.12 o                         
  10   5   8       1851.05       1883.49        35.26 o                         
  11   5   8         19.94         17.93         4.11 o                         
  12   5   8      10410.36       9786.18       223.89 o                         
 -12   6   8         13.32         19.38         5.06 o                         
 -11   6   8        151.84        142.92         7.98 o                         
 -10   6   8        536.82        591.43        13.99 o                         
  -9   6   8       4095.20       4302.75        59.95 o                         
  -8   6   8       6770.34       6977.12        93.18 o                         
  -7   6   8      15304.94      15357.38       217.31 o                         
  -6   6   8      12890.16      12768.21       174.41 o                         
  -5   6   8       2391.31       2378.93        33.65 o                         
  -4   6   8      10424.81      10673.75       345.21 o                         
  -3   6   8       3313.00       3491.76        94.26 o                         
  -2   6   8       3549.62       4019.34        95.11 o                         
  -1   6   8      10709.11      11132.33       336.57 o                         
   0   6   8       2355.72       2152.38        53.85 o                         
   1   6   8       2179.70       2042.34        51.87 o                         
   2   6   8       2928.85       2948.66        86.96 o                         
   3   6   8       7402.85       7172.00       151.49 o                         
   4   6   8        800.10        789.58        15.36 o                         
   5   6   8       2152.16       2122.73        35.42 o                         
   6   6   8      13646.49      13261.93       192.52 o                         
   7   6   8       3907.26       4023.01        65.68 o                         
   8   6   8       1668.76       1633.85        32.75 o                         
   9   6   8       4821.60       4668.65       103.17 o                         
  10   6   8       7096.74       7315.90       219.73 o                         
  11   6   8       8707.28       8259.51       278.04 o                         
 -12   7   8       1354.46       1245.06        24.40 o                         
 -11   7   8       5760.58       5903.24        99.01 o                         
 -10   7   8       1966.79       2035.47        34.19 o                         
  -9   7   8       2899.95       3164.21        50.13 o                         
  -8   7   8       2304.58       2359.22        39.17 o                         
  -7   7   8        444.67        503.34        17.32 o                         
  -6   7   8          3.00         39.61         6.89 o                         
  -5   7   8       2154.30       2220.74        31.97 o                         
  -4   7   8        413.24        398.07         9.10 o                         
  -3   7   8      10335.37      10595.30       161.84 o                         
  -2   7   8        550.45        601.02        24.17 o                         
  -1   7   8       4417.77       4603.62       130.38 o                         
   0   7   8      11672.78      11874.49       299.79 o                         
   1   7   8      28270.64      27301.27       614.95 o                         
   2   7   8       4791.50       4669.34       116.01 o                         
   3   7   8       6065.85       5656.75        94.57 o                         
   4   7   8       7394.88       7210.77       103.01 o                         
   5   7   8      13324.45      12824.93       186.27 o                         
   6   7   8        881.44        864.36        19.20 o                         
   7   7   8        429.83        390.35        11.59 o                         
   8   7   8       3000.96       2952.74        50.90 o                         
   9   7   8       1237.65       1213.63        35.94 o                         
  10   7   8        466.79        467.94        23.54 o                         
  11   7   8       2367.17       2279.29        56.45 o                         
 -12   8   8       2472.70       2503.98        97.42 o                         
 -11   8   8        180.57        212.56         8.64 o                         
 -10   8   8        958.42       1009.09        21.05 o                         
  -9   8   8        207.99        255.09         9.22 o                         
  -8   8   8      11355.18      11616.12       195.73 o                         
  -7   8   8       3065.75       3315.05        52.30 o                         
  -6   8   8       4928.22       5214.81        78.47 o                         
  -5   8   8        145.27        188.90         6.74 o                         
  -4   8   8      13051.70      13728.69       163.84 o                         
  -3   8   8        530.44        563.34        13.55 o                         
  -2   8   8       2637.46       2692.64        42.43 o                         
  -1   8   8        633.57        634.02        13.04 o                         
   0   8   8       3008.65       2892.85        51.15 o                         
   1   8   8        216.19        238.27         7.30 o                         
   2   8   8         36.92         62.67         5.39 o                         
   3   8   8          3.62         29.10         6.90 o                         
   4   8   8       4807.70       4667.79        83.91 o                         
   5   8   8        631.82        670.67        17.04 o                         
   6   8   8       8092.62       8065.72       140.67 o                         
   7   8   8        673.65        687.00        17.62 o                         
   8   8   8       4920.99       5039.02        90.56 o                         
   9   8   8        459.76        491.02        15.09 o                         
  10   8   8       5296.42       5240.08       170.02 o                         
 -11   9   8       2321.69       2305.24        49.12 o                         
 -10   9   8        698.80        690.52        18.23 o                         
  -9   9   8       5018.65       5232.88        78.47 o                         
  -8   9   8        104.53        122.16         6.78 o                         
  -7   9   8         37.23         55.92         7.65 o                         
  -6   9   8       5447.86       5974.47        81.22 o                         
  -5   9   8       2096.36       2286.50        33.01 o                         
  -4   9   8        718.36        840.25        16.87 o                         
  -3   9   8       3940.82       4306.76        65.23 o                         
  -2   9   8       1618.19       1707.51        32.10 o                         
  -1   9   8       7576.77       7797.82       144.85 o                         
   0   9   8       7195.20       7563.19       129.79 o                         
   1   9   8      12081.99      12348.49       215.51 o                         
   2   9   8         52.29         70.15         5.68 o                         
   3   9   8       5509.12       5631.78       138.15 o                         
   4   9   8       4735.78       4752.41        85.09 o                         
   5   9   8       7419.68       7360.71       138.48 o                         
   6   9   8        891.49        886.68        20.97 o                         
   7   9   8        989.58       1058.38        23.84 o                         
   8   9   8        553.69        604.91        17.57 o                         
   9   9   8         36.06         40.65         4.94 o                         
  10   9   8         17.30         30.90         4.60 o                         
 -11  10   8       1100.70       1038.53        38.40 o                         
 -10  10   8       2932.48       3062.77        57.80 o                         
  -9  10   8       5097.10       5281.22        96.31 o                         
  -8  10   8        213.74        261.00        10.17 o                         
  -7  10   8       2407.70       2627.84        48.07 o                         
  -6  10   8      11748.68      12311.62       176.99 o                         
  -5  10   8      16965.47      17848.30       240.82 o                         
  -4  10   8       1582.48       1668.97        26.57 o                         
  -3  10   8       7573.40       8000.51       116.98 o                         
  -2  10   8       7008.47       7432.36       117.28 o                         
  -1  10   8        128.65        148.78         6.64 o                         
   0  10   8        100.84        134.64         6.77 o                         
   1  10   8        187.39        237.48         7.80 o                         
   2  10   8        553.14        599.15        15.31 o                         
   3  10   8        319.64        399.02        13.68 o                         
   4  10   8       5313.90       5296.58        94.14 o                         
   5  10   8       2468.78       2607.96        65.23 o                         
   6  10   8       3287.83       3280.58        65.82 o                         
   7  10   8       7413.25       7566.30       144.75 o                         
   8  10   8       5256.81       5250.73       102.12 o                         
   9  10   8       1145.96       1130.17        44.21 o                         
 -10  11   8       2805.52       2693.36        50.52 o                         
  -9  11   8       1534.95       1555.45        32.54 o                         
  -8  11   8       1078.05       1069.26        25.11 o                         
  -7  11   8       4340.31       4688.58        79.57 o                         
  -6  11   8          8.40         36.51         4.24 o                         
  -5  11   8        687.51        757.11        15.66 o                         
  -4  11   8       2311.21       2493.97        37.17 o                         
  -3  11   8       3758.52       3916.89        60.50 o                         
  -2  11   8       9836.13      10231.62       162.03 o                         
  -1  11   8      10617.76      11109.71       159.01 o                         
   0  11   8       1757.38       1789.79        29.25 o                         
   1  11   8        538.68        621.53        13.56 o                         
   2  11   8       9501.82       9754.55       183.70 o                         
   3  11   8       7005.18       7085.08       117.39 o                         
   4  11   8       1560.58       1510.67        31.38 o                         
   5  11   8       2392.07       2447.91        72.34 o                         
   6  11   8       5674.90       5831.81       113.24 o                         
   7  11   8        294.85        311.86        11.54 o                         
   8  11   8        623.78        659.34        17.46 o                         
   9  11   8          4.10         11.85         4.15 o                         
  -9  12   8       1233.62       1273.03        26.63 o                         
  -8  12   8        108.46        142.37         8.07 o                         
  -7  12   8      11854.40      11629.93       201.95 o                         
  -6  12   8        669.67        674.13        14.68 o                         
  -5  12   8       1454.80       1600.17        27.85 o                         
  -4  12   8        110.34        142.64         6.54 o                         
  -3  12   8       9967.50      10402.31       164.55 o                         
  -2  12   8       4613.40       4838.72        80.22 o                         
  -1  12   8        861.20        860.23        19.70 o                         
   0  12   8        795.29        869.47        16.84 o                         
   1  12   8        849.43        946.73        22.83 o                         
   2  12   8        956.62       1052.40        22.57 o                         
   3  12   8         75.98         95.40         5.94 o                         
   4  12   8          3.12         19.72         4.73 o                         
   5  12   8       4906.60       5072.86        99.03 o                         
   6  12   8         71.14         86.63         6.59 o                         
   7  12   8       6475.98       6688.89       127.31 o                         
   8  12   8        750.78        781.63        18.81 o                         
  -8  13   8       3325.41       3241.97        59.41 o                         
  -7  13   8        284.60        278.06        10.13 o                         
  -6  13   8        615.75        627.07        16.62 o                         
  -5  13   8       2194.83       2223.24        38.46 o                         
  -4  13   8       2433.47       2500.12        47.44 o                         
  -3  13   8        289.94        334.99        11.13 o                         
  -2  13   8       2016.02       2087.54        38.28 o                         
  -1  13   8       2345.90       2337.76        37.49 o                         
   0  13   8       9053.96       9244.11       139.15 o                         
   1  13   8        780.34        797.82        18.22 o                         
   2  13   8       3984.98       4067.51        65.14 o                         
   3  13   8       5049.68       5182.17       100.34 o                         
   4  13   8      20511.15      20947.23       386.80 o                         
   5  13   8        231.39        228.12         9.60 o                         
   6  13   8        273.04        278.12        11.87 o                         
   7  13   8        449.87        407.96        11.84 o                         
  -7  14   8       3920.74       3755.79        78.19 o                         
  -6  14   8       7442.85       7159.72       169.95 o                         
  -5  14   8       3267.09       3298.05        94.92 o                         
  -4  14   8        222.83        234.92        10.93 o                         
  -3  14   8       1499.24       1542.94        29.70 o                         
  -2  14   8       5233.29       5429.82        88.84 o                         
  -1  14   8       1778.89       1869.66        37.37 o                         
   0  14   8         65.43         82.75         7.47 o                         
   1  14   8        140.35        140.48         7.57 o                         
   2  14   8       1312.51       1434.31        33.64 o                         
   3  14   8        756.16        760.74        18.98 o                         
   4  14   8      13273.55      13178.88       244.33 o                         
   5  14   8       3134.16       3213.65        76.19 o                         
   6  14   8        331.10        340.93        12.88 o                         
  -6  15   8        960.23        939.95        30.15 o                         
  -5  15   8       4889.41       4569.40        94.08 o                         
  -4  15   8         48.35         72.42         5.93 o                         
  -3  15   8        300.95        311.90        13.86 o                         
  -2  15   8        752.47        753.73        19.04 o                         
  -1  15   8       4474.46       4442.44       116.58 o                         
   0  15   8       1004.03        998.96        24.76 o                         
   1  15   8       3794.08       3794.55        77.74 o                         
   2  15   8       5567.15       5383.49       123.03 o                         
   3  15   8      12862.97      13101.53       402.05 o                         
   4  15   8        447.07        445.79        20.75 o                         
   5  15   8        169.10        176.38        11.64 o                         
  -3  16   8        410.68        374.66        25.19 o                         
  -2  16   8       1022.14        889.07        57.95 o                         
  -1  16   8          8.09         17.10         5.22 o                         
   0  16   8       6591.29       6393.28       284.15 o                         
   1  16   8       2302.97       2205.14        76.73 o                         
   2  16   8        180.84        202.61        12.96 o                         
   3  16   8       2713.78       2435.03        80.16 o                         
 -13   0   9       1294.02       1171.09        30.63 o                         
 -11   0   9      16780.61      16419.04       355.04 o                         
  -9   0   9       1805.37       1867.35        47.90 o                         
  -7   0   9      59528.96      56728.55      4141.51 o                         
  -5   0   9       3035.85       2885.26       164.37 o                         
  -3   0   9      11671.65      10157.69       510.48 o                         
  -1   0   9      16429.36      16816.72       829.11 o                         
   1   0   9        915.41       1010.06        38.84 o                         
   3   0   9      24766.92      23586.03       749.05 o                         
   5   0   9      10993.18      10617.93       237.86 o                         
   7   0   9      11554.78      11972.67       266.05 o                         
   9   0   9       3020.75       3259.47        62.65 o                         
  11   0   9       1159.01       1175.76        27.89 o                         
 -13   1   9        685.52        638.08        13.68 o                         
 -12   1   9       7139.68       6923.19       108.65 o                         
 -11   1   9        182.54        215.65         9.32 o                         
 -10   1   9         33.97         70.95        11.42 o                         
  -9   1   9        102.23        127.59         6.95 o                         
  -8   1   9       2919.34       3018.45        58.60 o                         
  -7   1   9         34.90         69.94         5.85 o                         
  -6   1   9      10262.52       9625.07       309.85 o                         
  -5   1   9       7198.07       6812.45       190.90 o                         
  -4   1   9      12494.30      11746.35       417.33 o                         
  -3   1   9       1036.26       1028.91        48.59 o                         
  -2   1   9      15358.86      14486.84       507.39 o                         
  -1   1   9       7808.58       7711.01       275.15 o                         
   0   1   9       2157.13       2362.42        69.22 o                         
   1   1   9        712.53        683.22        24.26 o                         
   2   1   9      24364.04      24266.43       646.70 o                         
   3   1   9      10537.73      10599.78       241.33 o                         
   4   1   9       1188.69       1224.83        43.53 o                         
   5   1   9       3047.69       2932.16        39.75 o                         
   6   1   9        406.57        386.81        10.46 o                         
   7   1   9       5956.13       6066.15        88.07 o                         
   8   1   9        989.25       1053.68        18.06 o                         
   9   1   9       2215.71       2330.79        33.02 o                         
  10   1   9       1582.67       1631.73        26.19 o                         
  11   1   9         67.05         90.57         4.55 o                         
  12   1   9       4376.89       3993.68        63.66 o                         
 -13   2   9       5224.37       4880.00        76.97 o                         
 -12   2   9       1202.69       1182.06        22.78 o                         
 -11   2   9        196.28        205.03         8.00 o                         
 -10   2   9       5024.97       5003.10        76.00 o                         
  -9   2   9       1933.01       2034.14        38.91 o                         
  -8   2   9       4326.82       4325.26        74.91 o                         
  -7   2   9       1063.61       1083.50        28.68 o                         
  -6   2   9       5715.95       5586.36        97.04 o                         
  -5   2   9      21445.41      20538.50       552.14 o                         
  -4   2   9       3160.43       3287.31        96.19 o                         
  -3   2   9       4463.48       4491.20       126.86 o                         
  -2   2   9      13630.73      13127.15       461.12 o                         
  -1   2   9      24351.46      25430.23       677.32 o                         
   0   2   9       6446.33       6550.40       195.32 o                         
   1   2   9       2767.47       2962.36        84.61 o                         
   2   2   9        346.96        372.62        15.42 o                         
   3   2   9        583.97        542.21        24.52 o                         
   4   2   9      17241.25      16196.55       516.82 o                         
   5   2   9      21759.43      20530.60       255.65 o                         
   6   2   9        313.05        354.20        10.56 o                         
   7   2   9       1119.18       1109.17        20.58 o                         
   8   2   9      12857.12      12964.77       186.93 o                         
   9   2   9       7365.95       7345.28       125.25 o                         
  10   2   9        101.16        135.04         6.37 o                         
  11   2   9       4252.33       4098.53        66.07 o                         
  12   2   9       2785.85       2519.05        82.23 o                         
 -13   3   9       4358.05       3911.12        72.24 o                         
 -12   3   9       1049.70       1023.09        20.26 o                         
 -11   3   9       1037.96       1025.94        19.78 o                         
 -10   3   9       4227.82       4293.94        69.93 o                         
  -9   3   9         10.51         29.59         4.46 o                         
  -8   3   9        329.51        329.78        11.02 o                         
  -7   3   9       3603.41       3640.48        58.06 o                         
  -6   3   9       3200.67       2983.06        52.07 o                         
  -5   3   9       2158.23       2289.79        70.64 o                         
  -4   3   9      21138.24      19996.85       535.82 o                         
  -3   3   9       7679.49       7383.94       203.50 o                         
  -2   3   9       1093.28       1052.13        29.21 o                         
  -1   3   9      25855.18      27569.96       732.75 o                         
   0   3   9      11929.75      12482.68       392.45 o                         
   1   3   9      12965.24      13822.74       371.84 o                         
   2   3   9        100.08        132.57        11.68 o                         
   3   3   9       6224.66       6302.43       207.29 o                         
   4   3   9       5070.07       5127.91       197.50 o                         
   5   3   9       1015.52       1007.41        17.22 o                         
   6   3   9        467.34        420.66        12.41 o                         
   7   3   9       2956.76       3006.17        55.63 o                         
   8   3   9        761.17        785.65        16.98 o                         
   9   3   9       6725.27       6972.88       107.34 o                         
  10   3   9        121.20        134.36         6.58 o                         
  11   3   9       1978.96       1913.72        33.01 o                         
  12   3   9       3776.38       3448.40       119.70 o                         
 -13   4   9        445.81        448.11        14.85 o                         
 -12   4   9       1655.94       1623.69        41.34 o                         
 -11   4   9        388.23        406.23        12.50 o                         
 -10   4   9      23975.65      23679.62       357.46 o                         
  -9   4   9        612.74        666.01        14.88 o                         
  -8   4   9      14371.19      14575.89       203.73 o                         
  -7   4   9          2.62         36.66         7.44 o                         
  -6   4   9       8672.51       8527.21       127.20 o                         
  -5   4   9       5014.69       5027.29        93.60 o                         
  -4   4   9       9030.06       8731.30       238.92 o                         
  -3   4   9        237.17        214.47        12.76 o                         
  -2   4   9         26.69         47.23         5.59 o                         
  -1   4   9       1936.69       2227.97        62.97 o                         
   0   4   9       1382.44       1609.21        49.23 o                         
   1   4   9        308.19        331.72        29.84 o                         
   2   4   9      22234.83      22587.90       720.28 o                         
   3   4   9        658.24        727.79        31.48 o                         
   4   4   9       2550.13       2507.64        41.84 o                         
   5   4   9        213.58        235.10         8.55 o                         
   6   4   9      23152.70      22894.03       378.97 o                         
   7   4   9       1480.53       1547.40        31.56 o                         
   8   4   9       3999.50       4143.29        74.15 o                         
   9   4   9       2070.33       1965.94        36.38 o                         
  10   4   9       7572.47       7610.47       119.81 o                         
  11   4   9       1298.12       1266.63        24.27 o                         
 -13   5   9        753.02        751.71        29.59 o                         
 -12   5   9       2901.53       2806.31        65.92 o                         
 -11   5   9       7037.37       7206.68       142.25 o                         
 -10   5   9       1843.24       1892.45        40.14 o                         
  -9   5   9       2059.21       2118.74        35.05 o                         
  -8   5   9       2225.93       2286.15        34.33 o                         
  -7   5   9       4572.69       4486.88        61.83 o                         
  -6   5   9         29.51         57.45         4.44 o                         
  -5   5   9       5931.42       6026.99        72.33 o                         
  -4   5   9       1985.84       1991.25        72.43 o                         
  -3   5   9      17555.11      17305.82       464.70 o                         
  -2   5   9       2749.69       2855.32        83.25 o                         
  -1   5   9       6951.49       6990.35       192.10 o                         
   0   5   9       4610.43       4749.81       158.44 o                         
   1   5   9      27836.46      27730.25       880.80 o                         
   2   5   9         21.88         45.11        11.45 o                         
   3   5   9        161.12        209.51         8.48 o                         
   4   5   9       2122.81       2048.26        37.15 o                         
   5   5   9      14604.36      13714.61       226.37 o                         
   6   5   9        324.10        356.03        10.72 o                         
   7   5   9       1029.13       1057.60        23.44 o                         
   8   5   9          3.03         23.18         5.44 o                         
   9   5   9        451.48        491.48        17.16 o                         
  10   5   9       1357.15       1417.48        29.25 o                         
  11   5   9      10045.61       9595.82       234.84 o                         
 -12   6   9        974.18        942.43        26.34 o                         
 -11   6   9        711.30        777.93        19.31 o                         
 -10   6   9       2236.71       2285.40        37.67 o                         
  -9   6   9      12736.50      12761.80       182.55 o                         
  -8   6   9       2987.94       3077.97        49.08 o                         
  -7   6   9        704.63        742.42        20.39 o                         
  -6   6   9        316.30        338.07         9.97 o                         
  -5   6   9       4473.89       4394.72        58.66 o                         
  -4   6   9       7488.46       7539.92       106.02 o                         
  -3   6   9       1384.50       1457.11        28.03 o                         
  -2   6   9        798.04        887.86        29.13 o                         
  -1   6   9       1543.34       1525.12        56.41 o                         
   0   6   9        688.12        852.32        25.31 o                         
   1   6   9       2350.29       2043.12        85.09 o                         
   2   6   9       7167.71       6750.45       125.40 o                         
   3   6   9       6812.21       6588.35       103.72 o                         
   4   6   9        459.07        459.58        13.03 o                         
   5   6   9        987.03        974.94        22.19 o                         
   6   6   9       6831.89       6818.06       116.31 o                         
   7   6   9      11351.39      11243.91       171.67 o                         
   8   6   9       6743.74       6692.10       115.12 o                         
   9   6   9       1976.88       1998.91        61.87 o                         
  10   6   9       2419.80       2272.52        57.51 o                         
  11   6   9        855.57        849.64        24.40 o                         
 -12   7   9        131.53        139.44         7.72 o                         
 -11   7   9        201.78        195.78         7.85 o                         
 -10   7   9       2599.56       2732.92        46.70 o                         
  -9   7   9        420.94        419.46        11.72 o                         
  -8   7   9        266.48        288.69         9.80 o                         
  -7   7   9        424.59        444.78        12.05 o                         
  -6   7   9        488.89        533.08        11.91 o                         
  -5   7   9       4263.73       4473.29        61.85 o                         
  -4   7   9       1651.70       1745.18        28.48 o                         
  -3   7   9       6591.72       6755.72       143.25 o                         
  -2   7   9       8100.98       7818.75       122.70 o                         
  -1   7   9       7732.05       7928.68       108.54 o                         
   0   7   9       7603.43       7321.34       162.18 o                         
   1   7   9       2249.08       2147.84        39.51 o                         
   2   7   9       8874.09       8423.10       134.83 o                         
   3   7   9       1144.89       1117.79        20.51 o                         
   4   7   9        263.26        277.86         8.69 o                         
   5   7   9       1294.99       1256.33        23.20 o                         
   6   7   9       1582.19       1589.98        32.35 o                         
   7   7   9        606.29        641.43        16.92 o                         
   8   7   9        538.48        576.34        19.50 o                         
   9   7   9       5986.61       6399.35       207.14 o                         
  10   7   9       2040.64       1956.52        50.00 o                         
  11   7   9        384.74        456.09        21.79 o                         
 -12   8   9         99.36        126.74        11.46 o                         
 -11   8   9       2070.95       2038.45        40.14 o                         
 -10   8   9        858.93        877.41        18.91 o                         
  -9   8   9      12925.28      13048.99       185.54 o                         
  -8   8   9        153.23        188.73         8.32 o                         
  -7   8   9       1228.19       1332.33        24.80 o                         
  -6   8   9        183.41        233.04         7.94 o                         
  -5   8   9      16426.05      17127.14       220.89 o                         
  -4   8   9        726.04        816.67        16.38 o                         
  -3   8   9        113.90        129.91         8.06 o                         
  -2   8   9        879.75        890.34        16.31 o                         
  -1   8   9       1454.22       1421.53        27.55 o                         
   0   8   9       3723.21       3696.17        64.66 o                         
   1   8   9       5111.67       5045.86       144.41 o                         
   2   8   9        828.27        853.03        17.98 o                         
   3   8   9       6028.87       5821.04        94.32 o                         
   4   8   9         67.42         85.66         5.59 o                         
   5   8   9      10305.64      10054.40       173.65 o                         
   6   8   9         15.46         40.23         4.40 o                         
   7   8   9       8821.26       8839.74       153.55 o                         
   8   8   9       3871.56       3887.82        99.27 o                         
   9   8   9       9280.11       8819.04       340.80 o                         
  10   8   9       1105.69       1096.12        30.29 o                         
 -11   9   9        935.23        955.80        21.20 o                         
 -10   9   9       2232.74       2376.05        46.74 o                         
  -9   9   9       1772.84       1890.64        44.03 o                         
  -8   9   9        483.48        550.73        19.14 o                         
  -7   9   9       3238.42       3329.34        52.60 o                         
  -6   9   9       5442.50       5767.96        78.71 o                         
  -5   9   9         51.21         88.21         9.06 o                         
  -4   9   9      11861.62      12700.52       192.81 o                         
  -3   9   9       4352.03       4637.36        70.12 o                         
  -2   9   9      11440.71      11990.61       172.57 o                         
  -1   9   9        189.82        207.77         7.31 o                         
   0   9   9      12849.91      13200.23       228.30 o                         
   1   9   9       6294.62       6550.54        96.71 o                         
   2   9   9       3050.35       3113.03        59.27 o                         
   3   9   9        232.70        242.90        10.44 o                         
   4   9   9       1533.41       1543.39        34.96 o                         
   5   9   9       1325.88       1363.69        29.92 o                         
   6   9   9          1.91         21.65        12.93 o                         
   7   9   9        182.37        184.46         8.46 o                         
   8   9   9        929.81        882.39        22.34 o                         
   9   9   9        140.17        190.20        11.23 o                         
  10   9   9       3197.37       3083.30        74.40 o                         
 -10  10   9        887.97        876.88        20.49 o                         
  -9  10   9       1673.30       1768.63        36.57 o                         
  -8  10   9       4763.13       5114.32        93.68 o                         
  -7  10   9       9472.32      10053.59       163.54 o                         
  -6  10   9       2220.87       2414.06        39.75 o                         
  -5  10   9       1878.12       1938.17        33.31 o                         
  -4  10   9       1749.97       1859.78        34.09 o                         
  -3  10   9       1550.34       1729.29        37.97 o                         
  -2  10   9        319.80        385.01        10.96 o                         
  -1  10   9       1155.79       1299.20        23.37 o                         
   0  10   9       2147.99       2306.20        36.22 o                         
   1  10   9        211.93        279.14        10.20 o                         
   2  10   9       4862.92       5058.05        91.92 o                         
   3  10   9      10624.87      11106.86       190.33 o                         
   4  10   9       1477.26       1467.79        30.81 o                         
   5  10   9       6262.06       6360.33       125.11 o                         
   6  10   9       5686.20       5813.81       133.80 o                         
   7  10   9       5463.11       5538.24       107.42 o                         
   8  10   9        571.57        586.30        16.20 o                         
   9  10   9       2935.01       2880.13        72.71 o                         
 -10  11   9        149.05        149.82         7.80 o                         
  -9  11   9         40.97         42.09         4.93 o                         
  -8  11   9       3436.35       3514.72        66.04 o                         
  -7  11   9         40.95         57.53         7.44 o                         
  -6  11   9       1805.63       1973.07        33.22 o                         
  -5  11   9       8875.29       9163.84       133.66 o                         
  -4  11   9         46.23         79.53         7.43 o                         
  -3  11   9       3643.29       3710.51        53.85 o                         
  -2  11   9       9736.50      10146.50       160.87 o                         
  -1  11   9       8045.98       8410.13       130.37 o                         
   0  11   9        266.50        263.68         8.55 o                         
   1  11   9       8900.45       9345.44       164.04 o                         
   2  11   9      12624.88      12912.78       222.31 o                         
   3  11   9       8730.06       8837.34       152.63 o                         
   4  11   9         75.04         87.73         6.33 o                         
   5  11   9       1155.68       1200.91        25.96 o                         
   6  11   9        247.46        244.50        10.36 o                         
   7  11   9        654.42        730.92        19.04 o                         
   8  11   9        550.67        581.00        15.39 o                         
  -9  12   9         66.89         81.21         5.39 o                         
  -8  12   9       4701.61       4687.30        76.92 o                         
  -7  12   9        607.20        666.75        15.79 o                         
  -6  12   9      12869.05      12879.97       218.81 o                         
  -5  12   9         16.38         27.78         3.81 o                         
  -4  12   9       1503.87       1639.68        30.13 o                         
  -3  12   9        393.55        413.82        13.53 o                         
  -2  12   9       3978.75       4100.36        79.60 o                         
  -1  12   9         89.59        116.93         7.00 o                         
   0  12   9       3436.27       3572.96        52.84 o                         
   1  12   9        487.55        555.06        15.99 o                         
   2  12   9       3200.73       3332.72        51.50 o                         
   3  12   9          7.76         16.71         3.92 o                         
   4  12   9      12901.10      13007.77       243.35 o                         
   5  12   9        277.00        308.99        11.44 o                         
   6  12   9       3956.75       4012.44        79.00 o                         
   7  12   9         24.78         28.26         4.02 o                         
   8  12   9       8851.41       8807.25       308.71 o                         
  -8  13   9        331.28        290.46         9.21 o                         
  -7  13   9       2671.52       2558.60        48.13 o                         
  -6  13   9       1074.29       1080.87        23.13 o                         
  -5  13   9       5822.27       6044.51       125.59 o                         
  -4  13   9       2299.69       2344.05        54.23 o                         
  -3  13   9       8016.29       8251.22       153.48 o                         
  -2  13   9       4464.93       4609.60        71.90 o                         
  -1  13   9      16738.81      17390.55       271.65 o                         
   0  13   9        721.48        770.95        22.82 o                         
   1  13   9       1823.77       1963.78        36.41 o                         
   2  13   9         61.36         72.04         5.16 o                         
   3  13   9      11925.70      12256.14       228.63 o                         
   4  13   9         15.59         28.16         4.46 o                         
   5  13   9       2444.57       2556.06        51.97 o                         
   6  13   9       3132.56       3161.97        62.14 o                         
   7  13   9       2601.58       2778.21       103.54 o                         
  -7  14   9       3743.37       3549.72        96.57 o                         
  -6  14   9       3894.32       3618.01        98.99 o                         
  -5  14   9        502.07        464.74        20.07 o                         
  -4  14   9       1277.52       1288.37        26.77 o                         
  -3  14   9       7804.66       7972.41       127.19 o                         
  -2  14   9         15.18         48.55         8.84 o                         
  -1  14   9       1062.39       1130.09        28.97 o                         
   0  14   9        264.00        288.44        12.28 o                         
   1  14   9       1474.40       1509.63        30.09 o                         
   2  14   9       2618.22       2740.20        58.04 o                         
   3  14   9       1149.09       1194.60        26.56 o                         
   4  14   9       6654.62       6887.29       129.56 o                         
   5  14   9       2439.66       2499.72        49.56 o                         
  -5  15   9         35.56         43.16         6.11 o                         
  -4  15   9        439.39        436.29        13.62 o                         
  -3  15   9        112.73        140.76         7.97 o                         
  -2  15   9       8893.54       9126.36       232.87 o                         
  -1  15   9        552.14        594.44        21.86 o                         
   0  15   9       5832.15       5972.40       118.66 o                         
   1  15   9       4574.91       4711.04        94.59 o                         
   2  15   9       2639.68       2533.66        72.67 o                         
   3  15   9         65.56         69.15         5.93 o                         
   4  15   9        385.05        373.08        17.65 o                         
  -2  16   9         30.95         43.20         6.92 o                         
  -1  16   9        247.83        290.12        15.27 o                         
   0  16   9       1549.81       1570.56        53.82 o                         
   1  16   9       5857.06       5959.06       185.63 o                         
 -12   0  10       7047.71       6804.72       150.82 o                         
 -10   0  10      15900.05      15565.84       337.50 o                         
  -8   0  10      23899.73      23924.99       722.66 o                         
  -6   0  10        930.52        938.88        34.27 o                         
  -4   0  10       5657.57       5606.04       295.44 o                         
  -2   0  10       5290.71       5274.60       274.51 o                         
   0   0  10      18648.45      20095.67       987.32 o                         
   2   0  10      23513.73      22945.20       733.00 o                         
   4   0  10       8582.41       8190.78       159.69 o                         
   6   0  10       2897.15       2917.90        76.17 o                         
   8   0  10       6188.30       6360.41       132.33 o                         
  10   0  10        865.33        926.78        21.57 o                         
 -13   1  10        933.34        835.04        23.26 o                         
 -12   1  10          0.87         14.44         3.58 o                         
 -11   1  10         53.84         67.19         5.21 o                         
 -10   1  10       1095.67       1128.02        23.18 o                         
  -9   1  10        225.51        256.11        10.89 o                         
  -8   1  10         43.60         47.17         7.71 o                         
  -7   1  10      15430.89      15378.72       330.93 o                         
  -6   1  10       9463.44       8806.78       270.72 o                         
  -5   1  10       3296.37       2964.28       120.56 o                         
  -4   1  10       1936.84       1956.84        83.71 o                         
  -3   1  10      10512.26      10273.03       366.59 o                         
  -2   1  10      12953.33      12455.39       439.54 o                         
  -1   1  10      16124.75      17158.76       598.91 o                         
   0   1  10       3354.86       3506.28       100.45 o                         
   1   1  10       5888.24       6325.91       174.61 o                         
   2   1  10      12039.56      11332.50       305.71 o                         
   3   1  10        232.10        280.38        15.70 o                         
   4   1  10       8016.21       7638.96       111.41 o                         
   5   1  10       2159.13       2176.16        32.38 o                         
   6   1  10       2917.45       2921.44        50.26 o                         
   7   1  10        137.55        170.33         7.30 o                         
   8   1  10      13439.71      13406.13       224.51 o                         
   9   1  10      13138.67      13448.60       190.03 o                         
  10   1  10         27.90         47.02         3.95 o                         
  11   1  10       6139.81       5856.42        91.95 o                         
 -13   2  10       2030.32       1888.18        45.33 o                         
 -12   2  10        850.65        810.59        19.71 o                         
 -11   2  10       1697.09       1688.42        32.98 o                         
 -10   2  10       2291.26       2225.09        42.14 o                         
  -9   2  10        694.12        767.21        20.23 o                         
  -8   2  10       8397.71       8386.83       151.52 o                         
  -7   2  10       4891.23       4721.14        96.84 o                         
  -6   2  10       1454.48       1423.02        29.17 o                         
  -5   2  10        698.30        639.95        39.23 o                         
  -4   2  10        412.72        464.23        31.15 o                         
  -3   2  10       6387.79       6168.96       226.30 o                         
  -2   2  10       1620.16       1673.20        70.50 o                         
  -1   2  10      24459.01      24156.17       646.45 o                         
   0   2  10       2546.82       2684.92        78.68 o                         
   1   2  10       3866.10       4083.63       115.33 o                         
   2   2  10       8469.24       8565.51       232.71 o                         
   3   2  10      28116.75      27254.37      1069.02 o                         
   4   2  10       9524.41       9194.91       122.80 o                         
   5   2  10       1871.68       1852.91        28.57 o                         
   6   2  10        563.12        649.21        15.57 o                         
   7   2  10      11923.63      11602.29       179.96 o                         
   8   2  10      10248.51      10366.46       171.11 o                         
   9   2  10         35.36         63.41         4.38 o                         
  10   2  10       1245.32       1207.15        27.85 o                         
  11   2  10       1561.34       1501.84        26.38 o                         
 -13   3  10        265.24        242.34        10.45 o                         
 -12   3  10       1362.43       1342.39        35.31 o                         
 -11   3  10       4971.53       4951.13        84.81 o                         
 -10   3  10       1515.66       1446.47        29.66 o                         
  -9   3  10       6039.19       6153.90       104.72 o                         
  -8   3  10        256.12        286.86         9.77 o                         
  -7   3  10       1817.05       1774.13        31.56 o                         
  -6   3  10       4858.04       4610.52        81.06 o                         
  -5   3  10       3708.61       3496.61        51.91 o                         
  -4   3  10      16644.91      16371.10       441.30 o                         
  -3   3  10         53.62         75.05        13.84 o                         
  -2   3  10      13321.64      13764.88       484.42 o                         
  -1   3  10      12939.00      13141.38       355.00 o                         
   0   3  10       5031.73       5153.01       143.64 o                         
   1   3  10       2085.97       2104.33        62.65 o                         
   2   3  10        181.49        174.10        16.58 o                         
   3   3  10         16.76         35.08         5.87 o                         
   4   3  10       2115.24       2027.24        33.80 o                         
   5   3  10        141.93        166.89         6.08 o                         
   6   3  10       5302.16       5431.30       115.60 o                         
   7   3  10       2329.20       2381.10        48.36 o                         
   8   3  10       3618.79       3695.74        66.98 o                         
   9   3  10        228.92        266.58         9.65 o                         
  10   3  10       8625.49       8132.30       127.63 o                         
  11   3  10       8129.29       8013.74       140.77 o                         
 -12   4  10       2045.29       1867.83        46.07 o                         
 -11   4  10      10143.71       9807.11       190.67 o                         
 -10   4  10       7779.60       7850.95       147.55 o                         
  -9   4  10       5174.43       5232.78        77.31 o                         
  -8   4  10        622.49        648.77        14.65 o                         
  -7   4  10       4403.62       4316.92        64.71 o                         
  -6   4  10        675.33        682.37        15.44 o                         
  -5   4  10       5366.41       5048.44        66.52 o                         
  -4   4  10       1634.71       1613.96        30.07 o                         
  -3   4  10        860.65        812.58        29.87 o                         
  -2   4  10         16.12         39.17         7.37 o                         
  -1   4  10       5450.87       6138.83       170.20 o                         
   0   4  10        460.48        603.10        28.60 o                         
   1   4  10      29867.46      30778.11      1036.83 o                         
   2   4  10       5820.45       5771.37       224.80 o                         
   3   4  10       4863.24       4736.19        70.21 o                         
   4   4  10       1737.33       1650.89        32.97 o                         
   5   4  10      33414.87      31906.39       580.96 o                         
   6   4  10        394.69        410.97        12.56 o                         
   7   4  10       4238.12       4271.62        76.04 o                         
   8   4  10       1487.45       1479.43        30.61 o                         
   9   4  10       2320.54       2260.48        46.62 o                         
  10   4  10       2115.84       2051.50        39.66 o                         
  11   4  10        674.50        705.56        15.86 o                         
 -12   5  10         35.15         38.61         5.88 o                         
 -11   5  10        412.90        403.07        14.40 o                         
 -10   5  10         70.45         85.64         7.20 o                         
  -9   5  10       1097.10       1090.65        23.68 o                         
  -8   5  10       5372.39       5354.41        88.90 o                         
  -7   5  10        296.20        292.85        10.59 o                         
  -6   5  10       4594.48       4594.88        62.55 o                         
  -5   5  10       3636.59       3567.77        52.61 o                         
  -4   5  10      30346.98      29619.94       354.61 o                         
  -3   5  10       1729.90       1664.08        32.26 o                         
  -2   5  10       6849.26       6947.52       138.29 o                         
  -1   5  10       1943.37       2036.22        74.84 o                         
   0   5  10       6763.71       7246.16       291.44 o                         
   1   5  10        553.75        558.94        16.34 o                         
   2   5  10        626.67        633.78        15.62 o                         
   3   5  10       4312.52       4216.30        67.00 o                         
   4   5  10       1171.49       1189.61        25.23 o                         
   5   5  10         18.82         50.94         5.29 o                         
   6   5  10       8967.35       9070.18       154.26 o                         
   7   5  10       1269.58       1219.11        26.07 o                         
   8   5  10       3324.25       3311.33        60.14 o                         
   9   5  10       2621.96       2618.10        58.48 o                         
  10   5  10       3927.61       3922.23        71.55 o                         
  11   5  10        103.75        115.01         7.75 o                         
 -12   6  10       1723.15       1671.78        41.31 o                         
 -11   6  10        806.00        825.16        19.81 o                         
 -10   6  10       8363.00       8357.57       162.09 o                         
  -9   6  10       5667.18       5840.50        96.38 o                         
  -8   6  10         81.84        110.62         6.58 o                         
  -7   6  10        899.00        934.10        19.02 o                         
  -6   6  10       7125.07       7062.12        87.45 o                         
  -5   6  10      11168.76      11124.68       146.27 o                         
  -4   6  10        306.81        286.57         9.40 o                         
  -3   6  10       4231.09       4267.40        90.92 o                         
  -2   6  10        478.58        483.46        10.62 o                         
  -1   6  10       1014.81       1029.51        18.15 o                         
   0   6  10       4780.19       5083.59        80.34 o                         
   1   6  10       7117.81       7070.51        95.57 o                         
   2   6  10       4983.72       4921.93        75.94 o                         
   3   6  10       6176.72       6004.54       102.13 o                         
   4   6  10       4539.68       4502.61        79.16 o                         
   5   6  10      12246.11      12429.50       205.30 o                         
   6   6  10      10632.76      10292.74       172.31 o                         
   7   6  10       3776.28       3678.52        66.02 o                         
   8   6  10        168.80        199.57         8.66 o                         
   9   6  10         92.39        119.78         8.05 o                         
  10   6  10       1762.00       1785.59        45.95 o                         
 -12   7  10         17.18         21.96         6.80 o                         
 -11   7  10        640.86        681.93        17.13 o                         
 -10   7  10        158.27        145.81         7.64 o                         
  -9   7  10       4182.15       4256.08        64.98 o                         
  -8   7  10       3469.96       3676.68        57.45 o                         
  -7   7  10       1025.93       1106.36        21.61 o                         
  -6   7  10         48.05         81.14         4.91 o                         
  -5   7  10       9520.95       9855.81       143.20 o                         
  -4   7  10       8391.16       8806.19       128.52 o                         
  -3   7  10      12423.17      12563.68       212.80 o                         
  -2   7  10       1147.74       1181.34        23.45 o                         
  -1   7  10       7589.66       7743.61       128.53 o                         
   0   7  10        757.34        797.17        16.61 o                         
   1   7  10       9245.82       9133.76       131.98 o                         
   2   7  10        300.92        348.01        15.81 o                         
   3   7  10        714.34        741.08        19.50 o                         
   4   7  10       3772.39       3787.91        67.59 o                         
   5   7  10       2557.54       2556.08        48.03 o                         
   6   7  10       2036.95       1949.30        40.57 o                         
   7   7  10      12645.54      12973.25       236.92 o                         
   8   7  10        791.79        805.43        27.95 o                         
   9   7  10       1870.99       1900.99        67.32 o                         
  10   7  10        230.64        276.14        11.72 o                         
 -11   8  10       1742.20       1766.30        41.54 o                         
 -10   8  10       5248.85       5196.71        82.05 o                         
  -9   8  10        592.58        630.77        15.66 o                         
  -8   8  10       7400.50       7591.54       111.17 o                         
  -7   8  10        745.61        837.42        17.86 o                         
  -6   8  10       1445.58       1543.39        23.39 o                         
  -5   8  10       2012.85       2219.60        37.39 o                         
  -4   8  10       1111.65       1242.12        26.47 o                         
  -3   8  10        586.16        619.91        13.24 o                         
  -2   8  10       3018.10       3022.42        44.38 o                         
  -1   8  10        376.59        412.99        10.60 o                         
   0   8  10       6189.02       6687.13       107.14 o                         
   1   8  10       1164.94       1155.67        24.24 o                         
   2   8  10      10829.32      10750.92       170.92 o                         
   3   8  10        156.13        165.35         7.32 o                         
   4   8  10       6130.58       6108.00        98.86 o                         
   5   8  10        851.97        896.29        22.85 o                         
   6   8  10       8989.71       9119.31       168.35 o                         
   7   8  10         55.37         90.95         7.97 o                         
   8   8  10       1416.14       1424.24        41.91 o                         
   9   8  10         62.81         69.81         7.71 o                         
  10   8  10        350.60        323.50        12.25 o                         
 -11   9  10          2.94         11.46         4.88 o                         
 -10   9  10       2469.62       2543.85        48.96 o                         
  -9   9  10       1582.42       1611.35        34.37 o                         
  -8   9  10      11433.03      11825.18       206.87 o                         
  -7   9  10       7624.77       7925.76       130.95 o                         
  -6   9  10        928.30       1001.30        18.30 o                         
  -5   9  10      12733.13      13240.28       215.51 o                         
  -4   9  10      10087.79      10752.72       175.89 o                         
  -3   9  10       9308.39       9568.01       129.60 o                         
  -2   9  10        928.73        951.94        18.64 o                         
  -1   9  10      13206.39      14040.78       201.64 o                         
   0   9  10       7419.20       7720.27       115.96 o                         
   1   9  10       3573.17       3711.23        63.09 o                         
   2   9  10       5185.43       5401.43        88.86 o                         
   3   9  10       1048.07       1079.66        22.20 o                         
   4   9  10        557.26        549.90        15.24 o                         
   5   9  10       2397.12       2437.23        50.14 o                         
   6   9  10        637.92        652.15        18.83 o                         
   7   9  10       3392.19       3379.16       115.23 o                         
   8   9  10        241.78        232.20        23.15 o                         
   9   9  10       4716.39       4910.23       119.38 o                         
 -10  10  10       6642.43       6431.57       113.22 o                         
  -9  10  10       5866.36       6121.31       109.02 o                         
  -8  10  10       3795.72       3893.56        72.86 o                         
  -7  10  10        368.15        419.58        12.75 o                         
  -6  10  10       2697.96       2832.64        41.62 o                         
  -5  10  10         67.19         94.50        10.53 o                         
  -4  10  10        307.81        297.55        10.01 o                         
  -3  10  10       2162.66       2228.43        34.63 o                         
  -2  10  10        766.41        881.85        15.61 o                         
  -1  10  10        372.05        390.17        10.78 o                         
   0  10  10       9741.55      10108.52       138.22 o                         
   1  10  10      23596.36      24517.12       386.73 o                         
   2  10  10       2430.82       2479.08        48.99 o                         
   3  10  10       2873.28       2961.34        55.76 o                         
   4  10  10       6339.89       6288.53       110.95 o                         
   5  10  10       7033.02       7052.09       123.19 o                         
   6  10  10       1231.71       1208.80        28.60 o                         
   7  10  10       1724.73       1712.19        47.84 o                         
   8  10  10       2262.30       2306.59        65.14 o                         
  -9  11  10         89.90         93.47         8.65 o                         
  -8  11  10       1376.49       1393.32        29.67 o                         
  -7  11  10       2260.48       2335.25        46.33 o                         
  -6  11  10       6244.46       6579.26        90.23 o                         
  -5  11  10         79.81        113.10         6.43 o                         
  -4  11  10       1597.43       1776.44        31.57 o                         
  -3  11  10        622.95        663.31        13.93 o                         
  -2  11  10      10521.23      10958.16       159.96 o                         
  -1  11  10       4335.42       4492.21        65.60 o                         
   0  11  10       3335.39       3586.48        56.82 o                         
   1  11  10        680.42        771.42        18.59 o                         
   2  11  10       3175.53       3241.50        53.36 o                         
   3  11  10        355.55        359.00        12.97 o                         
   4  11  10          4.94         30.37         4.50 o                         
   5  11  10          9.77         27.65         6.00 o                         
   6  11  10        605.49        643.48        17.48 o                         
   7  11  10        719.10        757.73        18.89 o                         
   8  11  10       1286.31       1274.05        55.72 o                         
  -8  12  10       3192.44       3208.75        53.80 o                         
  -7  12  10       6862.09       6735.59       108.57 o                         
  -6  12  10       3916.76       4050.29        60.80 o                         
  -5  12  10        942.45        989.35        21.01 o                         
  -4  12  10        138.25        157.95         7.11 o                         
  -3  12  10       4269.72       4391.16        78.72 o                         
  -2  12  10         26.84         37.26         4.36 o                         
  -1  12  10      10645.94      11038.60       188.65 o                         
   0  12  10         15.91         20.65         4.23 o                         
   1  12  10       1063.88       1153.77        24.31 o                         
   2  12  10        329.04        381.95        10.84 o                         
   3  12  10      19417.28      19942.42       368.51 o                         
   4  12  10         22.87         49.63         6.93 o                         
   5  12  10       2289.42       2217.55        47.25 o                         
   6  12  10         25.22         46.10        11.87 o                         
   7  12  10      11123.78      10842.18       366.99 o                         
  -7  13  10         39.95         53.74         5.23 o                         
  -6  13  10       8182.75       7777.15       210.24 o                         
  -5  13  10       2656.80       2647.04        58.85 o                         
  -4  13  10       6028.05       6203.49       128.48 o                         
  -3  13  10       2192.28       2259.02        43.76 o                         
  -2  13  10       8659.26       9196.16       170.03 o                         
  -1  13  10       1106.41       1115.16        25.58 o                         
   0  13  10       2667.73       2807.68        62.10 o                         
   1  13  10         32.96         43.86         4.36 o                         
   2  13  10       1439.42       1484.46        28.43 o                         
   3  13  10       1078.94       1134.96        26.26 o                         
   4  13  10       2113.65       2200.78        45.35 o                         
   5  13  10         12.75         28.45         8.41 o                         
   6  13  10         76.82        116.59        10.03 o                         
  -6  14  10         13.71         18.91         5.24 o                         
  -5  14  10        505.26        512.48        17.84 o                         
  -4  14  10       2723.07       2762.93        50.60 o                         
  -3  14  10         93.07         86.02         6.89 o                         
  -2  14  10       6278.08       6405.66       161.37 o                         
  -1  14  10       1388.21       1446.71        34.81 o                         
   0  14  10        244.05        275.94         9.62 o                         
   1  14  10       2633.45       2822.35        50.84 o                         
   2  14  10        576.36        616.41        19.10 o                         
   3  14  10       3017.07       3032.55        84.59 o                         
   4  14  10       5702.32       5654.74       106.71 o                         
  -4  15  10       2153.13       2136.49        67.13 o                         
  -3  15  10      12153.00      12176.52       382.10 o                         
  -2  15  10       1509.56       1515.24        53.93 o                         
  -1  15  10        240.69        270.18        13.77 o                         
   0  15  10       1940.73       2015.22        48.59 o                         
   1  15  10       2808.55       2836.58        75.33 o                         
   2  15  10         16.89         26.03         6.10 o                         
 -13   0  11      11923.97      10552.03       320.85 o                         
 -11   0  11       5074.63       4860.58       126.11 o                         
  -9   0  11        315.58        364.53        22.77 o                         
  -7   0  11        679.49        746.67        33.99 o                         
  -5   0  11       1411.26       1402.31        34.74 o                         
  -3   0  11       5689.00       5224.46       276.20 o                         
  -1   0  11      51112.19      52097.22      2537.93 o                         
   1   0  11      19369.22      20478.96      1005.22 o                         
   3   0  11      23513.76      22845.13       444.03 o                         
   5   0  11       1072.25       1098.23        32.76 o                         
   7   0  11       7791.15       7836.96       170.81 o                         
   9   0  11       9133.61       8866.28       190.30 o                         
  11   0  11         72.28         79.78        10.48 o                         
 -13   1  11        847.01        729.06        20.89 o                         
 -12   1  11        768.51        708.02        21.76 o                         
 -11   1  11          7.29         17.51         5.19 o                         
 -10   1  11      12964.82      12463.22       204.24 o                         
  -9   1  11        561.20        535.41        20.04 o                         
  -8   1  11       8621.78       8506.53       187.76 o                         
  -7   1  11       6490.74       6405.25       143.06 o                         
  -6   1  11       7732.07       7534.85       119.16 o                         
  -5   1  11        289.82        281.80         9.15 o                         
  -4   1  11      14452.04      14082.42       261.98 o                         
  -3   1  11       5264.87       4801.33       181.06 o                         
  -2   1  11      12160.26      11898.65       422.09 o                         
  -1   1  11         78.73         67.34        12.77 o                         
   0   1  11        970.90       1099.10        49.06 o                         
   1   1  11       3879.33       4166.27       153.02 o                         
   2   1  11         48.84         77.48         6.59 o                         
   3   1  11      10795.83      10320.04       142.76 o                         
   4   1  11       3577.46       3650.36        56.52 o                         
   5   1  11         54.51         98.67         5.66 o                         
   6   1  11       3696.90       3626.15        71.18 o                         
   7   1  11       7373.87       7334.89       116.85 o                         
   8   1  11      21519.56      21132.32       282.10 o                         
   9   1  11         60.81         84.93         5.02 o                         
  10   1  11       1376.13       1376.10        22.19 o                         
  11   1  11       1950.87       1858.19        42.43 o                         
 -12   2  11       8775.63       8154.59       178.12 o                         
 -11   2  11       4647.53       4386.22        75.72 o                         
 -10   2  11       1614.31       1587.54        31.95 o                         
  -9   2  11        128.72        150.22         9.04 o                         
  -8   2  11       4745.93       4705.31       107.98 o                         
  -7   2  11        754.83        786.05        21.79 o                         
  -6   2  11       1044.74        995.76        19.10 o                         
  -5   2  11        544.32        504.49        12.80 o                         
  -4   2  11        382.52        467.10        13.87 o                         
  -3   2  11       4850.18       4770.74       180.20 o                         
  -2   2  11      25471.92      25118.09       873.68 o                         
  -1   2  11       5255.72       5334.70       195.82 o                         
   0   2  11        449.13        473.44        20.39 o                         
   1   2  11      10424.93      10984.04       298.37 o                         
   2   2  11      14686.72      13863.63       312.25 o                         
   3   2  11        202.89        241.26         8.46 o                         
   4   2  11       1816.34       1811.32        29.84 o                         
   5   2  11      15362.62      14783.92       192.03 o                         
   6   2  11       1877.25       1798.05        33.70 o                         
   7   2  11       1231.02       1192.43        24.47 o                         
   8   2  11         62.30         85.63         6.09 o                         
   9   2  11         15.56         28.15         4.13 o                         
  10   2  11        359.25        347.24         9.89 o                         
  11   2  11        693.67        663.60        22.56 o                         
 -12   3  11        270.25        248.82        12.77 o                         
 -11   3  11       8829.69       8358.71       163.44 o                         
 -10   3  11       3794.50       3682.38        76.84 o                         
  -9   3  11        176.42        209.59         9.65 o                         
  -8   3  11         64.16         88.01         6.67 o                         
  -7   3  11      28984.60      27704.33       500.85 o                         
  -6   3  11        326.27        327.27         9.70 o                         
  -5   3  11       3623.22       3537.11        55.98 o                         
  -4   3  11       3813.00       3755.74        67.20 o                         
  -3   3  11       4787.17       4724.72        82.61 o                         
  -2   3  11        379.69        380.35        14.22 o                         
  -1   3  11         96.51        133.03        11.85 o                         
   0   3  11        338.20        398.98        18.53 o                         
   1   3  11        531.83        640.33        23.90 o                         
   2   3  11        933.56        924.78        17.41 o                         
   3   3  11       1037.29       1088.90        23.22 o                         
   4   3  11       3167.08       3091.76        46.21 o                         
   5   3  11       9151.14       8932.43       118.12 o                         
   6   3  11       2631.01       2673.13        46.80 o                         
   7   3  11       1419.53       1504.85        29.21 o                         
   8   3  11        199.82        234.10        10.51 o                         
   9   3  11      12140.34      11830.44       266.25 o                         
  10   3  11       2422.91       2383.37        45.26 o                         
 -12   4  11       4425.43       4229.46        95.24 o                         
 -11   4  11       3445.02       3282.59        68.45 o                         
 -10   4  11       3428.16       3235.88        68.18 o                         
  -9   4  11       1912.60       1895.82        38.95 o                         
  -8   4  11        885.03        876.76        23.75 o                         
  -7   4  11        134.28        162.42         8.47 o                         
  -6   4  11        139.13        174.36         7.11 o                         
  -5   4  11       1669.39       1583.50        27.99 o                         
  -4   4  11       8401.67       7995.99       120.56 o                         
  -3   4  11         42.61         60.48         5.80 o                         
  -2   4  11       3363.89       3350.81        55.48 o                         
  -1   4  11        139.38        147.44         6.50 o                         
   0   4  11      18212.35      17285.79       283.82 o                         
   1   4  11       1316.62       1299.14        20.80 o                         
   2   4  11      11870.17      11348.29       170.92 o                         
   3   4  11       5809.93       5674.04        91.59 o                         
   4   4  11      10360.79      10098.53       149.82 o                         
   5   4  11       3381.03       3153.21        53.92 o                         
   6   4  11        117.91        164.20        12.21 o                         
   7   4  11        485.25        538.76        20.67 o                         
   8   4  11        496.48        531.22        14.57 o                         
   9   4  11         23.67         21.90         3.96 o                         
  10   4  11       1101.63       1127.94        23.51 o                         
 -12   5  11        206.59        202.98        16.71 o                         
 -11   5  11        534.03        507.52        16.13 o                         
 -10   5  11        890.62        864.57        21.35 o                         
  -9   5  11      12771.88      12770.54       217.25 o                         
  -8   5  11       1003.53       1050.44        23.02 o                         
  -7   5  11        362.36        396.95        12.57 o                         
  -6   5  11       5438.37       5236.26        70.86 o                         
  -5   5  11      29417.31      29232.66       407.32 o                         
  -4   5  11         38.74         64.00         4.75 o                         
  -3   5  11        883.32        858.11        19.23 o                         
  -2   5  11       1686.96       1602.39        29.10 o                         
  -1   5  11      12099.29      11970.69       216.77 o                         
   0   5  11        121.28        175.27         6.04 o                         
   1   5  11         66.71        142.62         7.04 o                         
   2   5  11       1012.74       1029.06        16.03 o                         
   3   5  11       2145.74       2123.18        35.93 o                         
   4   5  11       5558.57       5471.25        94.15 o                         
   5   5  11      10425.68       9985.04       167.13 o                         
   6   5  11        769.91        791.50        21.53 o                         
   7   5  11      15500.06      15336.09       256.41 o                         
   8   5  11        110.72        127.23         9.54 o                         
   9   5  11       2259.75       2312.57        51.91 o                         
  10   5  11        591.65        606.64        14.32 o                         
 -12   6  11        436.80        441.92        14.89 o                         
 -11   6  11       2036.41       1948.05        37.93 o                         
 -10   6  11       5717.01       5726.49       100.83 o                         
  -9   6  11        955.88        889.38        20.46 o                         
  -8   6  11         27.04         43.23         5.25 o                         
  -7   6  11        160.66        196.14         9.57 o                         
  -6   6  11       8805.90       8942.98       116.91 o                         
  -5   6  11       1976.74       1968.74        30.62 o                         
  -4   6  11      13231.19      13362.60       174.52 o                         
  -3   6  11       2979.22       3056.34        48.79 o                         
  -2   6  11        118.78        149.24         7.42 o                         
  -1   6  11       5282.54       5336.39        84.49 o                         
   0   6  11       1919.93       1828.02        28.32 o                         
   1   6  11       8092.52       8130.93       130.46 o                         
   2   6  11       8107.32       8046.00       103.97 o                         
   3   6  11       4414.66       4212.83        77.73 o                         
   4   6  11       3196.34       3162.23        58.00 o                         
   5   6  11       1668.13       1591.26        32.70 o                         
   6   6  11       3216.95       3134.67        57.64 o                         
   7   6  11         58.53         70.03         5.99 o                         
   8   6  11          1.24         13.85         4.87 o                         
   9   6  11        752.04        815.09        25.70 o                         
  10   6  11       2321.76       2287.08        56.35 o                         
 -11   7  11         46.05         43.54         4.84 o                         
 -10   7  11       2160.06       2097.87        41.23 o                         
  -9   7  11         24.61         60.58         6.66 o                         
  -8   7  11      11092.28      10954.24       157.93 o                         
  -7   7  11       2760.46       2694.18        43.90 o                         
  -6   7  11       6482.03       6780.53        84.64 o                         
  -5   7  11       3357.07       3373.29        48.85 o                         
  -4   7  11      12855.25      13273.34       191.29 o                         
  -3   7  11       1125.96       1144.03        22.55 o                         
  -2   7  11        214.37        248.79         9.64 o                         
  -1   7  11        243.45        270.23         9.96 o                         
   0   7  11       4952.97       4995.42        74.54 o                         
   1   7  11        872.20        818.51        17.83 o                         
   2   7  11       1261.84       1321.92        29.26 o                         
   3   7  11         13.91         29.52         4.89 o                         
   4   7  11        174.82        210.33         9.42 o                         
   5   7  11       2090.51       2116.14        41.11 o                         
   6   7  11       6092.24       6071.20       103.64 o                         
   7   7  11        178.11        212.77         9.27 o                         
   8   7  11       1266.03       1264.33        31.54 o                         
   9   7  11       1978.07       1982.01        69.02 o                         
 -11   8  11       2375.13       2392.04       162.45 o                         
 -10   8  11       1543.01       1538.20        38.42 o                         
  -9   8  11       4726.37       4667.51        74.84 o                         
  -8   8  11       5890.92       5978.06        94.73 o                         
  -7   8  11        589.39        670.07        15.40 o                         
  -6   8  11       2335.13       2441.14        36.95 o                         
  -5   8  11        593.54        693.66        14.63 o                         
  -4   8  11        647.96        721.70        16.70 o                         
  -3   8  11      20850.53      20990.29       309.44 o                         
  -2   8  11          1.01         25.19         5.80 o                         
  -1   8  11       2398.07       2767.03        51.71 o                         
   0   8  11          6.10         27.35         5.74 o                         
   1   8  11      32204.10      32364.11       560.91 o                         
   2   8  11        366.35        388.38        11.93 o                         
   3   8  11       2617.52       2670.65        54.55 o                         
   4   8  11         36.17         57.10         9.88 o                         
   5   8  11      19908.59      19617.49       352.35 o                         
   6   8  11        321.71        347.32        12.60 o                         
   7   8  11         38.22         48.12         7.42 o                         
   8   8  11        523.40        595.58        21.68 o                         
   9   8  11         91.27         89.44         9.69 o                         
 -10   9  11       5852.27       5819.29       128.74 o                         
  -9   9  11       7011.68       6953.56       123.36 o                         
  -8   9  11       1992.77       2103.61        42.72 o                         
  -7   9  11        141.78        162.61         8.45 o                         
  -6   9  11       7644.81       8124.19       119.86 o                         
  -5   9  11       1083.75       1209.49        23.36 o                         
  -4   9  11       6395.07       6912.24       106.51 o                         
  -3   9  11         32.17         50.58         5.35 o                         
  -2   9  11       5836.50       6376.42        93.07 o                         
  -1   9  11       2423.24       2623.44        44.46 o                         
   0   9  11         44.01         65.70         5.45 o                         
   1   9  11       4046.76       4139.22        69.83 o                         
   2   9  11         95.38        120.00        10.48 o                         
   3   9  11        150.95        175.70         7.74 o                         
   4   9  11       3619.70       3633.02        71.09 o                         
   5   9  11         44.96         51.33         6.64 o                         
   6   9  11       5917.00       6160.20       150.40 o                         
   7   9  11       2835.72       2766.49        72.25 o                         
   8   9  11       7227.13       7435.30       177.27 o                         
 -10  10  11        996.97        882.36        29.98 o                         
  -9  10  11         62.59         81.48         6.65 o                         
  -8  10  11         16.54         25.90         4.75 o                         
  -7  10  11       3320.17       3350.10        63.80 o                         
  -6  10  11        160.02        201.86         7.79 o                         
  -5  10  11        211.87        215.19         8.09 o                         
  -4  10  11        165.61        195.41         8.34 o                         
  -3  10  11        358.35        404.81        10.41 o                         
  -2  10  11        908.60       1040.23        18.37 o                         
  -1  10  11      20547.10      21640.71       289.21 o                         
   0  10  11       9386.67       9798.55       134.40 o                         
   1  10  11        345.37        428.70        12.76 o                         
   2  10  11        443.23        468.08        19.09 o                         
   3  10  11      20414.62      20430.47       346.50 o                         
   4  10  11       2451.57       2495.17        60.45 o                         
   5  10  11         99.58        139.08        11.15 o                         
   6  10  11        464.04        449.67        18.46 o                         
   7  10  11       5077.87       5326.29       129.44 o                         
   8  10  11        971.89        924.98        29.09 o                         
  -9  11  11       1214.20       1095.20        29.13 o                         
  -8  11  11        636.88        650.20        14.89 o                         
  -7  11  11       4021.27       4161.74        80.69 o                         
  -6  11  11       2024.06       2072.44        34.01 o                         
  -5  11  11       5861.45       6031.98        88.84 o                         
  -4  11  11        297.05        331.78        10.14 o                         
  -3  11  11       9189.96       9595.86       144.08 o                         
  -2  11  11       7887.59       8189.18       151.13 o                         
  -1  11  11        722.48        785.62        15.91 o                         
   0  11  11       1078.80       1193.51        25.24 o                         
   1  11  11          1.11         17.99         7.84 o                         
   2  11  11        557.00        580.93        14.05 o                         
   3  11  11        123.81        173.05         8.67 o                         
   4  11  11        888.58        887.44        22.45 o                         
   5  11  11       4432.48       4461.15        87.19 o                         
   6  11  11        646.92        651.72        22.33 o                         
   7  11  11       3669.30       3718.14        91.62 o                         
  -8  12  11       2141.38       2005.11        45.94 o                         
  -7  12  11       1090.43       1098.85        24.70 o                         
  -6  12  11        237.94        270.42         8.30 o                         
  -5  12  11       7073.85       7167.82       160.58 o                         
  -4  12  11        473.65        505.88        15.46 o                         
  -3  12  11       1968.65       2005.16        59.54 o                         
  -2  12  11      10767.39      11386.24       213.70 o                         
  -1  12  11        369.21        381.87        13.34 o                         
   0  12  11       3525.82       3821.27        74.05 o                         
   1  12  11        495.88        533.83        13.84 o                         
   2  12  11       4266.81       4368.85        73.97 o                         
   3  12  11        172.93        193.89         9.05 o                         
   4  12  11       3231.79       3280.67        65.45 o                         
   5  12  11        380.59        397.07        12.13 o                         
   6  12  11       4054.80       4078.93        99.47 o                         
  -7  13  11       9071.91       8548.36       223.96 o                         
  -6  13  11       3470.25       3328.29        70.71 o                         
  -5  13  11       2101.84       2171.13        66.09 o                         
  -4  13  11       2446.71       2405.55        40.36 o                         
  -3  13  11      10890.39      11188.41       328.56 o                         
  -2  13  11       1609.97       1656.54        36.91 o                         
  -1  13  11         93.08        121.42         9.85 o                         
   0  13  11        288.63        335.04        14.84 o                         
   1  13  11        259.12        285.37        14.22 o                         
   2  13  11       2234.55       2265.00        52.08 o                         
   3  13  11       2357.83       2506.88        50.67 o                         
   4  13  11       1827.20       1942.63        40.06 o                         
   5  13  11       2407.28       2374.76        59.73 o                         
  -5  14  11         25.80         48.15         4.81 o                         
  -4  14  11         63.78         67.05         5.20 o                         
  -3  14  11       3378.65       3369.20        65.90 o                         
  -2  14  11       5097.88       5306.07       152.50 o                         
  -1  14  11        894.37        931.55        27.04 o                         
   0  14  11       3612.83       3682.55        70.01 o                         
   1  14  11       2762.41       2851.55        50.13 o                         
   2  14  11       8203.90       7859.88       319.41 o                         
   3  14  11       7495.55       7355.82       208.50 o                         
  -2  15  11        347.05        361.52        13.57 o                         
  -1  15  11       2932.59       2939.59        56.36 o                         
   0  15  11       3211.14       3130.09       223.98 o                         
 -12   0  12         95.33         92.71        10.72 o                         
 -10   0  12        190.13        206.98        17.26 o                         
  -8   0  12       1031.29       1054.72        43.90 o                         
  -6   0  12       3216.72       3128.99        75.20 o                         
  -4   0  12      14230.72      13156.97       340.83 o                         
  -2   0  12      21336.60      20754.15       544.56 o                         
   0   0  12       1668.38       1704.95        47.32 o                         
   2   0  12      27616.54      26695.19       519.12 o                         
   4   0  12       1178.45       1111.01        32.05 o                         
   6   0  12        667.74        662.93        33.16 o                         
   8   0  12       1936.67       2056.11        51.49 o                         
  10   0  12        574.99        620.98        33.59 o                         
 -12   1  12        219.95        215.99        10.86 o                         
 -11   1  12       2015.85       1990.34        45.77 o                         
 -10   1  12        299.35        310.51        13.27 o                         
  -9   1  12       2513.48       2465.90        60.95 o                         
  -8   1  12        305.10        306.21        14.75 o                         
  -7   1  12      11652.85      11177.77       243.65 o                         
  -6   1  12       2451.78       2333.42        38.02 o                         
  -5   1  12       4480.56       4333.36        86.97 o                         
  -4   1  12       1175.72       1114.32        22.74 o                         
  -3   1  12       2243.06       2157.93        37.99 o                         
  -2   1  12       3623.71       3613.64        54.39 o                         
  -1   1  12       2781.05       2845.30        43.82 o                         
   0   1  12       1110.00       1072.66        18.71 o                         
   1   1  12        774.65        763.90        13.58 o                         
   2   1  12       1339.73       1268.35        23.76 o                         
   3   1  12       6837.08       6609.82       106.13 o                         
   4   1  12       2553.80       2506.25        43.70 o                         
   5   1  12      14447.73      13995.98       213.06 o                         
   6   1  12       1285.07       1385.30        36.09 o                         
   7   1  12      12003.23      12008.70       235.21 o                         
   8   1  12       2096.57       2189.35        42.91 o                         
   9   1  12       1115.75       1077.73        23.58 o                         
  10   1  12        243.69        262.00        10.67 o                         
 -12   2  12       1025.39        979.47        23.98 o                         
 -11   2  12        115.06        149.84        13.14 o                         
 -10   2  12       1166.68       1131.19        28.85 o                         
  -9   2  12        835.84        838.45        23.72 o                         
  -8   2  12       1823.98       1772.84        46.49 o                         
  -7   2  12       1978.83       1828.86        41.02 o                         
  -6   2  12       5500.74       5312.12        79.44 o                         
  -5   2  12        196.20        228.05        15.03 o                         
  -4   2  12       4844.86       4662.90        74.92 o                         
  -3   2  12       7412.56       6999.33       102.39 o                         
  -2   2  12      10062.29       9998.15       137.58 o                         
  -1   2  12       5456.13       5454.02        75.28 o                         
   0   2  12        257.61        292.05         8.33 o                         
   1   2  12       4276.75       4172.24        60.92 o                         
   2   2  12       7274.60       6975.61        91.11 o                         
   3   2  12       6150.70       6026.53        89.88 o                         
   4   2  12      10376.19      10215.77       163.03 o                         
   5   2  12        167.23        198.15         7.86 o                         
   6   2  12       2074.08       2108.73        38.58 o                         
   7   2  12        453.74        477.70        13.23 o                         
   8   2  12         30.71         61.90         5.08 o                         
   9   2  12       1125.38       1083.30        28.18 o                         
  10   2  12       2401.53       2370.91        53.20 o                         
 -12   3  12      11025.39       9895.25       213.80 o                         
 -11   3  12        320.42        340.07        21.89 o                         
 -10   3  12       1547.91       1503.91        35.89 o                         
  -9   3  12         50.78         76.70         7.80 o                         
  -8   3  12      19955.05      19366.16       482.47 o                         
  -7   3  12       1024.81       1013.02        26.21 o                         
  -6   3  12       1152.02       1136.65        24.56 o                         
  -5   3  12       5338.97       5105.22        86.47 o                         
  -4   3  12       3869.36       3848.41        66.99 o                         
  -3   3  12        721.67        698.90        16.49 o                         
  -2   3  12        109.73        152.07         7.42 o                         
  -1   3  12          5.72         17.67         3.65 o                         
   0   3  12       1624.21       1617.05        25.67 o                         
   1   3  12       2601.70       2563.52        37.72 o                         
   2   3  12       3244.64       3320.64        54.26 o                         
   3   3  12       1281.89       1240.23        22.28 o                         
   4   3  12       5911.03       5960.03        85.29 o                         
   5   3  12      12170.00      11970.02       185.79 o                         
   6   3  12       3945.25       4062.57        79.89 o                         
   7   3  12         83.19         93.76         7.05 o                         
   8   3  12      10961.46      10440.60       206.29 o                         
   9   3  12        589.16        610.26        14.35 o                         
  10   3  12       3292.41       3061.95        58.47 o                         
 -12   4  12       3547.38       3251.20        74.17 o                         
 -11   4  12       2459.14       2295.40        70.45 o                         
 -10   4  12       2453.74       2363.88        51.91 o                         
  -9   4  12        795.36        802.66        20.56 o                         
  -8   4  12        679.66        685.19        18.87 o                         
  -7   4  12       4075.62       3949.45        72.93 o                         
  -6   4  12       3235.69       3094.31        51.77 o                         
  -5   4  12       5932.34       5791.66        90.87 o                         
  -4   4  12       3242.05       3139.24        65.75 o                         
  -3   4  12       8054.08       7797.00       114.04 o                         
  -2   4  12       1447.04       1504.56        29.40 o                         
  -1   4  12      29000.20      28656.91       447.12 o                         
   0   4  12       1352.04       1412.35        21.21 o                         
   1   4  12       9846.41       9621.56       159.98 o                         
   2   4  12       1100.12       1098.37        22.14 o                         
   3   4  12       2522.24       2335.40        37.28 o                         
   4   4  12        344.23        384.44        10.18 o                         
   5   4  12        174.53        203.44         8.59 o                         
   6   4  12       2257.34       2201.44        39.73 o                         
   7   4  12         46.90         69.84         5.75 o                         
   8   4  12         47.48         59.58         5.77 o                         
   9   4  12       3426.05       3460.63        58.36 o                         
  10   4  12        529.23        492.02        13.75 o                         
 -11   5  12        760.55        790.29        20.95 o                         
 -10   5  12      15425.89      14748.92       247.98 o                         
  -9   5  12         55.43         78.48         6.92 o                         
  -8   5  12       4465.89       4505.03        82.26 o                         
  -7   5  12        901.75        913.29        25.08 o                         
  -6   5  12      14500.43      14383.75       216.28 o                         
  -5   5  12       1452.83       1394.43        27.17 o                         
  -4   5  12        628.39        601.97        15.83 o                         
  -3   5  12       4080.11       3949.20        73.65 o                         
  -2   5  12       4157.85       4100.92        74.16 o                         
  -1   5  12       1163.51       1221.98        24.97 o                         
   0   5  12        766.84        776.20        19.80 o                         
   1   5  12        555.31        512.83        11.43 o                         
   2   5  12       5117.59       4896.48        63.95 o                         
   3   5  12       2286.52       2250.57        41.89 o                         
   4   5  12       6550.97       6312.50        91.74 o                         
   5   5  12        113.98        144.38         8.35 o                         
   6   5  12       9273.22       9673.93       182.82 o                         
   7   5  12       2664.46       2724.39        50.58 o                         
   8   5  12       3253.87       3296.62        64.02 o                         
   9   5  12       1004.11       1048.90        22.18 o                         
 -11   6  12       7865.16       7489.75       128.10 o                         
 -10   6  12        486.14        528.05        15.21 o                         
  -9   6  12        538.61        536.68        16.02 o                         
  -8   6  12       1080.59       1033.72        24.81 o                         
  -7   6  12         22.40         37.02         5.55 o                         
  -6   6  12        133.26        166.61         8.57 o                         
  -5   6  12      10231.91      10119.27       153.92 o                         
  -4   6  12       9277.79       9615.44       136.47 o                         
  -3   6  12       1223.71       1240.59        25.72 o                         
  -2   6  12        804.92        763.81        17.59 o                         
  -1   6  12       8249.49       8237.44       120.26 o                         
   0   6  12      12135.59      12181.66       198.00 o                         
   1   6  12       9500.95       9511.23       137.50 o                         
   2   6  12       2130.55       2048.72        33.35 o                         
   3   6  12       1184.09       1208.47        25.83 o                         
   4   6  12        295.59        416.32        27.38 o                         
   5   6  12       1378.21       1450.05        30.41 o                         
   6   6  12        200.67        171.43         8.96 o                         
   7   6  12       1352.04       1362.76        34.88 o                         
   8   6  12        135.20        152.76        10.16 o                         
   9   6  12        129.55        137.66         7.56 o                         
 -11   7  12        615.33        578.00        42.74 o                         
 -10   7  12       1214.87       1328.33        36.89 o                         
  -9   7  12      16291.56      16233.49       272.84 o                         
  -8   7  12       4955.46       4743.64        85.75 o                         
  -7   7  12        227.61        265.62        10.66 o                         
  -6   7  12       1685.82       1750.08        30.44 o                         
  -5   7  12      16406.19      16953.87       219.91 o                         
  -4   7  12        215.26        229.54         9.32 o                         
  -3   7  12       1411.14       1524.68        27.70 o                         
  -2   7  12        202.13        221.57         9.30 o                         
  -1   7  12       5795.61       5850.48        87.28 o                         
   0   7  12         92.33        102.20         6.25 o                         
   1   7  12      14748.94      14867.91       209.69 o                         
   2   7  12       4627.36       4475.13        73.72 o                         
   3   7  12        524.06        506.85        15.80 o                         
   4   7  12         53.48         75.36         6.98 o                         
   5   7  12      19223.58      19184.95       312.96 o                         
   6   7  12       1125.43       1178.60        25.37 o                         
   7   7  12       5615.00       5673.53       117.69 o                         
   8   7  12        550.28        569.19        19.74 o                         
   9   7  12       4539.72       4612.29       108.25 o                         
 -10   8  12        755.35        706.57        20.98 o                         
  -9   8  12       4166.89       3968.37        87.96 o                         
  -8   8  12        240.44        274.02        11.43 o                         
  -7   8  12       2650.49       2728.16        49.84 o                         
  -6   8  12       1433.34       1433.33        26.44 o                         
  -5   8  12       1308.96       1398.79        24.25 o                         
  -4   8  12      13435.29      14018.93       199.09 o                         
  -3   8  12        116.32        125.18         7.06 o                         
  -2   8  12       2664.83       2823.88        50.83 o                         
  -1   8  12        989.37       1112.65        21.29 o                         
   0   8  12      22601.29      23258.33       360.78 o                         
   1   8  12        503.03        551.38        14.67 o                         
   2   8  12        738.00        814.40        17.14 o                         
   3   8  12         63.45         79.34         6.76 o                         
   4   8  12       7081.77       7039.32       131.23 o                         
   5   8  12       5336.50       5328.08       100.79 o                         
   6   8  12        663.60        703.59        25.75 o                         
   7   8  12       1837.70       1797.86        49.74 o                         
   8   8  12        201.56        180.12        10.73 o                         
 -10   9  12       1606.33       1648.08        41.38 o                         
  -9   9  12       1292.50       1267.02        28.20 o                         
  -8   9  12        107.57        131.60         7.32 o                         
  -7   9  12      17064.21      17612.90       322.15 o                         
  -6   9  12        977.78        996.71        18.56 o                         
  -5   9  12       4145.06       4200.97        60.94 o                         
  -4   9  12        381.76        386.36        10.68 o                         
  -3   9  12       2259.35       2402.31        45.92 o                         
  -2   9  12       1698.83       1920.22        36.82 o                         
  -1   9  12       1923.00       2094.26        34.89 o                         
   0   9  12       2961.02       3220.85        62.79 o                         
   1   9  12        396.12        391.59        12.28 o                         
   2   9  12       1062.43       1068.86        24.11 o                         
   3   9  12      15928.01      16215.43       293.22 o                         
   4   9  12        723.81        762.38        20.24 o                         
   5   9  12       9991.81      10106.00       239.79 o                         
   6   9  12       5241.23       5413.52       132.61 o                         
   7   9  12       3615.10       3621.06        90.57 o                         
   8   9  12        567.81        574.18        40.66 o                         
  -9  10  12          2.06         17.12         4.80 o                         
  -8  10  12        218.10        254.02        10.44 o                         
  -7  10  12        108.44        128.95         8.41 o                         
  -6  10  12       7392.48       7657.61       110.87 o                         
  -5  10  12       2560.02       2673.68        42.93 o                         
  -4  10  12        149.16        185.12         8.29 o                         
  -3  10  12       6273.31       6506.27        96.70 o                         
  -2  10  12      16284.00      17147.04       271.74 o                         
  -1  10  12       4263.02       4479.72        68.27 o                         
   0  10  12        352.71        413.99        12.55 o                         
   1  10  12       4157.14       4274.21        71.78 o                         
   2  10  12       9014.55       9174.42       119.68 o                         
   3  10  12       1512.44       1568.95        39.60 o                         
   4  10  12         26.62         42.81         6.83 o                         
   5  10  12        168.78        157.68        11.37 o                         
   6  10  12       1219.26       1283.70        37.08 o                         
   7  10  12       1314.88       1291.13        36.14 o                         
  -8  11  12       2918.49       2979.74        58.07 o                         
  -7  11  12       2214.65       2170.62        44.46 o                         
  -6  11  12       5222.97       5509.03        80.72 o                         
  -5  11  12        137.59        169.86         7.46 o                         
  -4  11  12       2014.98       2074.54        37.92 o                         
  -3  11  12        416.73        450.14        14.64 o                         
  -2  11  12        518.41        548.53        13.62 o                         
  -1  11  12        916.23       1045.00        21.99 o                         
   0  11  12       2406.68       2586.34        45.64 o                         
   1  11  12        980.15       1079.76        19.81 o                         
   2  11  12        230.33        248.58         8.47 o                         
   3  11  12       3116.07       3156.41        65.74 o                         
   4  11  12      14237.63      14573.96       340.96 o                         
   5  11  12         87.93        114.69         9.35 o                         
   6  11  12       2307.70       2244.30        57.95 o                         
  -7  12  12        504.56        484.48        12.89 o                         
  -6  12  12        616.96        655.79        13.03 o                         
  -5  12  12       6641.25       6732.90       106.80 o                         
  -4  12  12       1907.36       2042.44        32.90 o                         
  -3  12  12       7064.52       7507.34       135.28 o                         
  -2  12  12        485.33        519.91        16.57 o                         
  -1  12  12       6605.80       7179.53       164.50 o                         
   0  12  12        233.85        265.66        11.01 o                         
   1  12  12       2645.39       2811.98        44.36 o                         
   2  12  12         14.93         34.85         4.41 o                         
   3  12  12       8758.66       8962.56       168.13 o                         
   4  12  12       1255.10       1256.86        35.69 o                         
   5  12  12       1356.84       1343.94        36.93 o                         
  -6  13  12       1333.94       1370.06        47.58 o                         
  -5  13  12       3336.97       3342.74        64.22 o                         
  -4  13  12       4537.48       4578.69       112.71 o                         
  -3  13  12        355.22        390.54        16.46 o                         
  -2  13  12        218.71        235.14        10.67 o                         
  -1  13  12        403.16        397.43        13.69 o                         
   0  13  12         62.07         61.11         5.03 o                         
   1  13  12         86.00        117.98         6.20 o                         
   2  13  12       4761.29       4561.07        75.66 o                         
   3  13  12       4923.65       4833.14        92.13 o                         
   4  13  12       2682.31       2721.13        67.19 o                         
  -4  14  12         93.52        109.55         7.59 o                         
  -3  14  12       6727.96       6927.18       128.07 o                         
  -2  14  12       3873.71       4000.00        80.74 o                         
  -1  14  12       2261.64       2252.41        38.97 o                         
   0  14  12       2397.47       2363.54        40.52 o                         
   1  14  12       6278.25       6070.27       148.44 o                         
   2  14  12       1922.54       1921.93        65.99 o                         
 -11   0  13       2750.53       2463.88        67.52 o                         
  -9   0  13        129.05        139.85        15.18 o                         
  -7   0  13       5477.23       5134.53       165.48 o                         
  -5   0  13      20115.85      19341.65       518.51 o                         
  -3   0  13       2339.31       2302.10       102.30 o                         
  -1   0  13       9636.48       9494.10       178.28 o                         
   1   0  13       7651.72       7355.77       135.31 o                         
   3   0  13       2889.90       2851.29        69.65 o                         
   5   0  13       6747.05       6584.37       147.21 o                         
   7   0  13        156.42        190.74        16.81 o                         
   9   0  13       5128.93       4851.69       138.20 o                         
 -12   1  13       3473.75       3142.22        71.84 o                         
 -11   1  13        491.20        461.13        13.61 o                         
 -10   1  13       6345.78       5999.52       119.92 o                         
  -9   1  13       1145.90       1127.95        32.47 o                         
  -8   1  13      12451.20      11885.17       258.79 o                         
  -7   1  13        701.00        657.19        22.53 o                         
  -6   1  13        346.27        340.49        14.16 o                         
  -5   1  13         94.37         99.46         7.30 o                         
  -4   1  13          0.02         14.24         3.80 o                         
  -3   1  13        201.52        214.13         8.90 o                         
  -2   1  13        218.97        244.86        11.62 o                         
  -1   1  13       3329.58       3295.40        47.85 o                         
   0   1  13       5948.56       5692.74        78.47 o                         
   1   1  13         46.94         69.17         4.38 o                         
   2   1  13      20852.85      19831.43       299.23 o                         
   3   1  13       3306.48       3238.33        55.10 o                         
   4   1  13       8796.88       8685.01       135.51 o                         
   5   1  13         59.92         80.64         6.62 o                         
   6   1  13       2389.28       2406.79        55.57 o                         
   7   1  13       2159.92       2157.93        50.22 o                         
   8   1  13       2897.53       2973.91        64.36 o                         
   9   1  13        227.66        222.59        10.76 o                         
  10   1  13        161.52        186.75        13.94 o                         
 -12   2  13        329.30        310.20        12.58 o                         
 -11   2  13          9.20         17.99         4.42 o                         
 -10   2  13       1277.37       1175.76        29.45 o                         
  -9   2  13        671.62        618.08        19.38 o                         
  -8   2  13       2605.24       2395.71        59.56 o                         
  -7   2  13      11352.07      10429.02       194.72 o                         
  -6   2  13       5436.05       5248.99        81.92 o                         
  -5   2  13       1696.86       1662.97        34.68 o                         
  -4   2  13       2780.54       2788.34        53.02 o                         
  -3   2  13      10903.88      10907.82       170.44 o                         
  -2   2  13      12296.53      12158.36       172.88 o                         
  -1   2  13        863.84        855.36        20.77 o                         
   0   2  13       2006.24       1888.00        30.97 o                         
   1   2  13      12109.96      11457.41       163.94 o                         
   2   2  13       3264.29       3096.03        50.45 o                         
   3   2  13       1969.85       1942.17        39.85 o                         
   4   2  13        550.28        602.61        15.09 o                         
   5   2  13        213.42        240.54        27.35 o                         
   6   2  13         60.29        101.02        12.11 o                         
   7   2  13       3241.37       3135.97        68.55 o                         
   8   2  13       6870.53       6586.13       126.88 o                         
   9   2  13       1387.49       1261.48        25.60 o                         
 -11   3  13       9144.71       8432.41       163.96 o                         
 -10   3  13       1666.27       1572.86        36.68 o                         
  -9   3  13       3062.72       2941.89        73.73 o                         
  -8   3  13        538.68        506.12        15.69 o                         
  -7   3  13       1766.39       1693.15        49.29 o                         
  -6   3  13        630.65        656.43        20.04 o                         
  -5   3  13         94.32         99.79         7.73 o                         
  -4   3  13       2361.11       2325.37        45.63 o                         
  -3   3  13         45.51         58.18         5.88 o                         
  -2   3  13        687.53        714.67        18.61 o                         
  -1   3  13       5454.92       5152.50        90.12 o                         
   0   3  13        113.27        127.17         6.81 o                         
   1   3  13       6053.69       5972.44        88.45 o                         
   2   3  13       4894.97       4662.69        66.48 o                         
   3   3  13      16351.12      16015.86       246.98 o                         
   4   3  13        490.46        524.60        12.86 o                         
   5   3  13       5428.11       5447.33        88.57 o                         
   6   3  13        407.98        398.34        11.91 o                         
   7   3  13       4226.54       4281.81        93.67 o                         
   8   3  13       1362.07       1274.94        30.85 o                         
   9   3  13        483.96        547.60        14.10 o                         
 -11   4  13       3047.91       2990.13        92.83 o                         
 -10   4  13         59.48         67.90         6.11 o                         
  -9   4  13       2036.25       1965.45        39.60 o                         
  -8   4  13       5044.88       4822.67        86.99 o                         
  -7   4  13       2465.41       2438.40        58.12 o                         
  -6   4  13       5166.13       5130.21        81.72 o                         
  -5   4  13       6890.43       6787.55       110.08 o                         
  -4   4  13      16684.60      16517.61       260.47 o                         
  -3   4  13      11585.64      11416.34       179.02 o                         
  -2   4  13      12309.96      12041.86       241.51 o                         
  -1   4  13       6376.69       6442.78       112.78 o                         
   0   4  13       9229.90       9099.23       143.89 o                         
   1   4  13        618.91        632.83        12.47 o                         
   2   4  13         82.33         92.21         5.29 o                         
   3   4  13        183.05        220.98         7.90 o                         
   4   4  13        189.50        236.66        11.49 o                         
   5   4  13         27.13         32.86         5.38 o                         
   6   4  13        781.62        845.49        18.92 o                         
   7   4  13        298.67        313.85        10.92 o                         
   8   4  13       7765.63       7546.48       139.11 o                         
   9   4  13          2.30         14.75         3.22 o                         
 -11   5  13       8475.23       8036.41       212.37 o                         
 -10   5  13         64.08         71.66         6.09 o                         
  -9   5  13       4329.29       4288.24        77.81 o                         
  -8   5  13       6086.64       5781.57       114.32 o                         
  -7   5  13       1749.16       1689.72        46.64 o                         
  -6   5  13        216.17        228.89         9.79 o                         
  -5   5  13       5743.49       5709.50        84.02 o                         
  -4   5  13       3035.78       2935.68        51.70 o                         
  -3   5  13       1539.59       1534.14        30.60 o                         
  -2   5  13       1792.47       1687.73        38.22 o                         
  -1   5  13       7364.67       7270.79       111.39 o                         
   0   5  13        107.76        115.99         6.21 o                         
   1   5  13      21054.19      20364.17       258.99 o                         
   2   5  13       2968.52       2953.02        40.66 o                         
   3   5  13       2645.93       2592.40        41.04 o                         
   4   5  13        144.93        161.65        12.83 o                         
   5   5  13      14897.21      14297.78       263.74 o                         
   6   5  13       1151.99       1092.31        26.90 o                         
   7   5  13       2926.50       2932.71        66.31 o                         
   8   5  13        660.83        699.07        20.06 o                         
   9   5  13        622.32        634.93        16.37 o                         
 -11   6  13        522.25        547.92        24.81 o                         
 -10   6  13       4232.54       3933.75        64.50 o                         
  -9   6  13       3907.54       3712.51        67.92 o                         
  -8   6  13       1855.17       1784.39        36.91 o                         
  -7   6  13        126.17        140.05        13.80 o                         
  -6   6  13        252.29        285.54         9.87 o                         
  -5   6  13      10137.32      10213.30       144.77 o                         
  -4   6  13       9929.49      10033.63       159.43 o                         
  -3   6  13        913.88        920.55        21.01 o                         
  -2   6  13       1332.60       1482.82        31.92 o                         
  -1   6  13       8645.79       8792.94       133.56 o                         
   0   6  13       5262.07       5288.42        78.30 o                         
   1   6  13        349.53        358.62        10.06 o                         
   2   6  13        435.19        484.73        10.85 o                         
   3   6  13       2373.85       2355.70        41.51 o                         
   4   6  13       4901.27       4860.72        85.09 o                         
   5   6  13        972.15        944.19        22.01 o                         
   6   6  13       3124.27       3038.20        60.58 o                         
   7   6  13       1033.81       1003.27        26.88 o                         
   8   6  13        788.23        738.56        38.57 o                         
 -10   7  13      12953.92      12564.13       310.88 o                         
  -9   7  13         59.44         91.12         8.34 o                         
  -8   7  13        743.09        816.04        21.79 o                         
  -7   7  13        279.77        300.69        21.06 o                         
  -6   7  13       7290.21       7276.79       105.08 o                         
  -5   7  13         22.10         49.11         8.83 o                         
  -4   7  13       4474.19       4836.70        82.66 o                         
  -3   7  13          0.81         20.59         5.29 o                         
  -2   7  13       2045.75       2272.05        40.55 o                         
  -1   7  13        142.87        193.25         8.70 o                         
   0   7  13       8598.62       8936.98       127.96 o                         
   1   7  13       2625.80       2631.63        41.73 o                         
   2   7  13       1579.72       1599.18        32.94 o                         
   3   7  13        161.94        185.35         9.72 o                         
   4   7  13      13739.00      13583.71       247.68 o                         
   5   7  13       2409.58       2342.68        44.15 o                         
   6   7  13       2878.56       2917.76        57.13 o                         
   7   7  13       1162.51       1158.87        35.04 o                         
   8   7  13       1429.64       1354.03        37.38 o                         
 -10   8  13        237.17        262.89        13.19 o                         
  -9   8  13        939.07       1011.32        29.38 o                         
  -8   8  13         17.38         36.38         6.87 o                         
  -7   8  13       6476.49       6707.09       152.60 o                         
  -6   8  13        538.87        575.04        15.46 o                         
  -5   8  13       9642.18       9847.02       142.09 o                         
  -4   8  13         15.95         31.13         6.33 o                         
  -3   8  13       6439.92       6702.27        98.99 o                         
  -2   8  13       2984.26       3236.43        54.78 o                         
  -1   8  13       7967.25       8348.76       120.38 o                         
   0   8  13       3491.38       3698.37        62.54 o                         
   1   8  13       1133.58       1173.53        24.26 o                         
   2   8  13       1450.73       1507.74        26.87 o                         
   3   8  13        197.71        259.27        15.20 o                         
   4   8  13         28.74         43.79         5.62 o                         
   5   8  13       1251.64       1361.01        33.97 o                         
   6   8  13       2110.85       2081.59        47.36 o                         
   7   8  13       5161.00       4957.17       120.90 o                         
   8   8  13       3446.80       3233.68       106.39 o                         
  -9   9  13         49.28         60.84        11.77 o                         
  -8   9  13       7732.44       8213.07       182.52 o                         
  -7   9  13        702.57        743.29        24.41 o                         
  -6   9  13        392.43        394.24        11.18 o                         
  -5   9  13        693.52        713.75        15.91 o                         
  -4   9  13       1507.83       1528.48        27.50 o                         
  -3   9  13       1573.17       1635.62        30.95 o                         
  -2   9  13       5527.15       5975.74        85.25 o                         
  -1   9  13       2497.13       2825.19        49.53 o                         
   0   9  13        738.39        757.65        16.66 o                         
   1   9  13       7116.35       7271.93       105.83 o                         
   2   9  13      12978.80      13425.08       190.00 o                         
   3   9  13        260.12        308.46        11.97 o                         
   4   9  13       4893.17       4960.35       103.93 o                         
   5   9  13       4477.40       4386.39        92.20 o                         
   6   9  13       4621.19       4645.24       113.80 o                         
   7   9  13       4456.70       4395.16       107.09 o                         
  -8  10  13       1177.85       1166.03        34.12 o                         
  -7  10  13       8708.31       8878.15       164.37 o                         
  -6  10  13       4414.20       4616.43        68.61 o                         
  -5  10  13       1097.83       1131.30        23.45 o                         
  -4  10  13       2970.83       3230.82        51.00 o                         
  -3  10  13      10506.97      11276.22       148.75 o                         
  -2  10  13        959.21       1028.04        19.47 o                         
  -1  10  13        967.14       1071.34        20.87 o                         
   0  10  13       2571.31       2834.96        45.08 o                         
   1  10  13       5480.00       5481.90        81.44 o                         
   2  10  13        386.64        413.00        11.56 o                         
   3  10  13         83.11        101.22         9.41 o                         
   4  10  13         57.87         67.43        12.58 o                         
   5  10  13        325.15        323.62        14.57 o                         
   6  10  13        690.93        735.51        24.81 o                         
  -7  11  13       2236.78       2177.97        46.44 o                         
  -6  11  13        205.05        203.26         7.10 o                         
  -5  11  13        117.65        106.84         5.67 o                         
  -4  11  13         32.44         45.11         4.31 o                         
  -3  11  13        317.84        311.41        10.20 o                         
  -2  11  13          5.46         18.46         6.05 o                         
  -1  11  13       4065.09       4301.24        68.14 o                         
   0  11  13        219.43        227.26         8.73 o                         
   1  11  13       1578.71       1663.10        32.69 o                         
   2  11  13       2138.01       2200.87        41.02 o                         
   3  11  13      24104.30      24513.36       567.09 o                         
   4  11  13       2899.46       2860.58        72.70 o                         
   5  11  13        696.69        727.52        23.09 o                         
  -6  12  13       9145.82       8807.18       156.31 o                         
  -5  12  13        231.98        254.24         7.59 o                         
  -4  12  13       3918.31       4129.60        93.90 o                         
  -3  12  13        451.27        525.53        14.25 o                         
  -2  12  13       6679.84       7278.03       122.79 o                         
  -1  12  13         35.86         51.53         6.09 o                         
   0  12  13       1650.91       1724.15        28.73 o                         
   1  12  13        783.71        742.40        14.96 o                         
   2  12  13       6890.18       7044.64       188.37 o                         
   3  12  13         10.40         27.01        11.38 o                         
   4  12  13       2721.17       2790.21        69.60 o                         
  -5  13  13         31.07         78.59         8.94 o                         
  -4  13  13        518.09        503.37        14.22 o                         
  -3  13  13         41.16         62.42         5.82 o                         
  -2  13  13       1068.59       1135.94        26.32 o                         
  -1  13  13       1873.18       1955.21        34.73 o                         
   0  13  13        423.06        426.49        12.56 o                         
   1  13  13       5328.38       5182.74        83.49 o                         
   2  13  13        162.90        142.57        11.63 o                         
   3  13  13       6002.42       5948.26       191.54 o                         
 -10   0  14       1429.69       1342.38        41.20 o                         
  -8   0  14       9839.28       9279.19       288.23 o                         
  -6   0  14       8094.34       7747.99       251.69 o                         
  -4   0  14       1705.85       1679.55        55.66 o                         
  -2   0  14      23031.21      22620.80       445.72 o                         
   0   0  14        649.43        660.48        28.07 o                         
   2   0  14       2593.31       2516.21        63.31 o                         
   4   0  14       6688.98       6993.91       156.18 o                         
   6   0  14        392.87        379.76        22.39 o                         
   8   0  14      29053.21      27666.93       740.97 o                         
 -11   1  14       2083.72       1920.99        38.02 o                         
 -10   1  14         76.64         81.27         7.28 o                         
  -9   1  14       2166.41       2060.93        51.74 o                         
  -8   1  14        363.11        323.38        15.27 o                         
  -7   1  14       1748.66       1703.22        37.76 o                         
  -6   1  14        439.90        440.75        16.44 o                         
  -5   1  14         40.31         63.44         9.17 o                         
  -4   1  14        424.92        389.89        11.88 o                         
  -3   1  14       1583.67       1605.02        28.91 o                         
  -2   1  14       3249.51       3232.84        51.52 o                         
  -1   1  14      17807.93      17340.79       245.05 o                         
   0   1  14        120.29        122.67         6.66 o                         
   1   1  14       4686.12       4522.65        61.54 o                         
   2   1  14         67.48        112.63         7.82 o                         
   3   1  14       7136.04       7054.23       111.58 o                         
   4   1  14       1582.70       1528.65        29.51 o                         
   5   1  14        996.75       1063.33        29.77 o                         
   6   1  14         40.44         55.45         7.27 o                         
   7   1  14       4375.24       4367.59        91.09 o                         
   8   1  14         32.28         18.54         5.37 o                         
   9   1  14       1099.76       1084.46        25.86 o                         
 -11   2  14       3463.77       3151.65        58.74 o                         
 -10   2  14       5876.41       5355.16       116.29 o                         
  -9   2  14        103.32        122.18         8.91 o                         
  -8   2  14       5345.53       4909.09        88.22 o                         
  -7   2  14       8674.15       8185.08       138.73 o                         
  -6   2  14        707.97        720.08        19.24 o                         
  -5   2  14        334.29        386.85        22.20 o                         
  -4   2  14       7482.48       7183.54       125.56 o                         
  -3   2  14       2636.86       2743.00        47.52 o                         
  -2   2  14       3088.09       2986.99        48.19 o                         
  -1   2  14       3407.23       3506.53        55.36 o                         
   0   2  14         26.08         32.29         4.49 o                         
   1   2  14         29.42         58.57         5.38 o                         
   2   2  14       5244.56       5003.18        89.41 o                         
   3   2  14       2936.05       2946.95        50.77 o                         
   4   2  14        191.84        198.84         9.95 o                         
   5   2  14        684.34        708.71        25.28 o                         
   6   2  14       5859.81       5905.29       120.76 o                         
   7   2  14       2493.35       2570.31        57.01 o                         
   8   2  14       1448.71       1485.48        34.94 o                         
   9   2  14       2233.65       2155.20        72.72 o                         
 -11   3  14       2971.44       2650.76        56.94 o                         
 -10   3  14         98.23        116.11         8.08 o                         
  -9   3  14        611.46        578.21        14.66 o                         
  -8   3  14       3447.04       3380.13        66.82 o                         
  -7   3  14        110.67        116.42         8.30 o                         
  -6   3  14       2240.59       2239.18        44.41 o                         
  -5   3  14         48.23         56.26         6.52 o                         
  -4   3  14        117.08        135.50        13.58 o                         
  -3   3  14        467.66        484.64        15.19 o                         
  -2   3  14      19396.48      18560.39       279.84 o                         
  -1   3  14       1707.75       1679.35        29.77 o                         
   0   3  14       1151.52       1145.16        22.20 o                         
   1   3  14       3744.68       3641.48        53.98 o                         
   2   3  14      20983.21      20043.94       359.08 o                         
   3   3  14        724.42        751.99        19.53 o                         
   4   3  14       1611.88       1634.98        33.95 o                         
   5   3  14       2604.65       2528.61        71.59 o                         
   6   3  14       4386.37       4472.45       137.18 o                         
   7   3  14         32.52         50.21         6.66 o                         
   8   3  14        411.76        413.66        17.62 o                         
   9   3  14        571.36        511.20        27.21 o                         
 -11   4  14        356.40        333.88        19.95 o                         
 -10   4  14         27.01         27.39         6.16 o                         
  -9   4  14       3858.65       3632.97        61.12 o                         
  -8   4  14         18.48         46.31         8.95 o                         
  -7   4  14       5051.55       4939.01        73.14 o                         
  -6   4  14        145.93        199.14         9.83 o                         
  -5   4  14      13943.52      14119.35       221.37 o                         
  -4   4  14       1007.62       1033.35        22.97 o                         
  -3   4  14       2643.62       2733.54        52.55 o                         
  -2   4  14       2093.77       2129.79        42.61 o                         
  -1   4  14        954.12        956.12        26.95 o                         
   0   4  14          0.55         18.62         4.14 o                         
   1   4  14        516.62        510.39        13.02 o                         
   2   4  14          0.01         26.34         8.06 o                         
   3   4  14        274.72        273.68        10.17 o                         
   4   4  14        333.46        332.65         9.05 o                         
   5   4  14       6524.86       6332.56       189.22 o                         
   6   4  14          3.67         16.96         4.71 o                         
   7   4  14       8743.32       8587.97       281.95 o                         
   8   4  14         10.67         24.41         5.42 o                         
 -10   5  14       4762.58       4585.66       105.60 o                         
  -9   5  14        510.98        506.84        15.69 o                         
  -8   5  14         56.76         73.76         8.86 o                         
  -7   5  14        181.08        192.75         8.23 o                         
  -6   5  14       5198.28       5068.38        75.24 o                         
  -5   5  14         20.99         41.83         6.29 o                         
  -4   5  14      13192.92      13273.64       208.07 o                         
  -3   5  14       1760.38       1672.76        35.35 o                         
  -2   5  14        238.87        289.21        16.41 o                         
  -1   5  14       1068.67       1085.58        22.15 o                         
   0   5  14      18626.27      18452.45       292.38 o                         
   1   5  14        841.20        885.28        16.40 o                         
   2   5  14       3200.05       3123.42        48.78 o                         
   3   5  14         62.25         85.74         9.11 o                         
   4   5  14      23687.66      23298.37       349.92 o                         
   5   5  14        405.30        455.20        14.82 o                         
   6   5  14        308.96        289.63        12.79 o                         
   7   5  14        388.30        339.57        12.93 o                         
   8   5  14        142.00        117.38        10.49 o                         
 -10   6  14        990.21        969.71        28.07 o                         
  -9   6  14       3777.31       3679.72        70.77 o                         
  -8   6  14       1675.80       1651.43        36.24 o                         
  -7   6  14       2232.67       2184.60        35.62 o                         
  -6   6  14       5613.17       5658.60        83.06 o                         
  -5   6  14      14815.23      15280.42       238.80 o                         
  -4   6  14       1507.64       1529.64        30.60 o                         
  -3   6  14        300.80        329.49        12.88 o                         
  -2   6  14        367.79        421.65        12.16 o                         
  -1   6  14       4744.07       4622.63        73.42 o                         
   0   6  14        288.49        245.68         9.11 o                         
   1   6  14       5583.41       5489.88        77.65 o                         
   2   6  14         23.61         38.82         3.72 o                         
   3   6  14        870.09        882.51        18.28 o                         
   4   6  14        665.09        686.23        16.82 o                         
   5   6  14      19767.47      19103.99       336.91 o                         
   6   6  14       1168.33       1258.27        28.39 o                         
   7   6  14        694.43        687.89        19.56 o                         
 -10   7  14        332.09        329.50        25.97 o                         
  -9   7  14         73.76         89.72         8.34 o                         
  -8   7  14       2471.91       2573.41        63.76 o                         
  -7   7  14       1252.35       1345.02        30.89 o                         
  -6   7  14        400.93        453.34        13.62 o                         
  -5   7  14       3596.91       3684.22        63.12 o                         
  -4   7  14        101.14        121.94         7.79 o                         
  -3   7  14       2874.29       2996.71        57.22 o                         
  -2   7  14       1989.70       1979.52        35.24 o                         
  -1   7  14      13442.87      13951.00       208.30 o                         
   0   7  14         51.31         71.73         5.51 o                         
   1   7  14       7644.89       7609.80       120.72 o                         
   2   7  14       3304.26       3223.95        57.81 o                         
   3   7  14       4075.44       4047.06        72.42 o                         
   4   7  14        970.20        950.57        25.98 o                         
   5   7  14       2992.01       3117.88        68.22 o                         
   6   7  14         81.08         78.40         6.73 o                         
   7   7  14        354.32        323.84        11.65 o                         
  -9   8  14       1907.34       1937.57        47.96 o                         
  -8   8  14       3714.60       3923.67        91.36 o                         
  -7   8  14       1506.39       1534.33        41.44 o                         
  -6   8  14      11457.13      11997.63       188.57 o                         
  -5   8  14          6.67         23.11         4.78 o                         
  -4   8  14       4558.33       4753.68        79.33 o                         
  -3   8  14       1383.67       1418.89        24.83 o                         
  -2   8  14       5680.84       5971.54        93.13 o                         
  -1   8  14       4483.99       4720.21        74.72 o                         
   0   8  14       1881.19       1883.17        35.23 o                         
   1   8  14       7995.65       8301.72       131.27 o                         
   2   8  14       2333.53       2312.19        42.62 o                         
   3   8  14        861.37        923.23        26.29 o                         
   4   8  14        486.99        509.34        16.75 o                         
   5   8  14        555.50        611.18        18.35 o                         
   6   8  14       8821.09       8607.29       173.31 o                         
   7   8  14        804.13        803.98        31.10 o                         
  -8   9  14        391.83        412.45        15.49 o                         
  -7   9  14        123.14        130.58        12.16 o                         
  -6   9  14        167.85        211.90        10.91 o                         
  -5   9  14         71.62        102.08         7.71 o                         
  -4   9  14        519.59        529.70        13.10 o                         
  -3   9  14       3604.51       3889.07        57.21 o                         
  -2   9  14       1044.57       1101.69        22.03 o                         
  -1   9  14       3850.16       4138.54        73.83 o                         
   0   9  14       6556.36       6903.90       106.62 o                         
   1   9  14      16596.36      16820.24       249.90 o                         
   2   9  14         21.63         31.86         4.80 o                         
   3   9  14       3766.86       3809.49        81.47 o                         
   4   9  14        344.02        344.00        12.97 o                         
   5   9  14       5600.32       5483.81       112.92 o                         
   6   9  14         35.28         51.76         6.11 o                         
  -7  10  14       1263.46       1256.45        32.98 o                         
  -6  10  14        164.55        199.92         8.05 o                         
  -5  10  14       1044.11       1076.30        21.31 o                         
  -4  10  14       7202.30       7681.07       135.94 o                         
  -3  10  14       1268.68       1329.87        29.72 o                         
  -2  10  14       3928.44       4034.20        95.91 o                         
  -1  10  14        410.61        463.01        12.48 o                         
   0  10  14        942.73       1032.18        20.90 o                         
   1  10  14        396.25        435.29        11.79 o                         
   2  10  14          8.43         21.53         4.74 o                         
   3  10  14        951.19        925.47        24.27 o                         
   4  10  14       2513.20       2538.88        65.36 o                         
   5  10  14        777.88        773.12        24.06 o                         
  -6  11  14        342.14        367.53         8.70 o
[truncated: 53,299 more chars]
